# Supplementary material for: Dementia with Lewy bodies post-mortem brains reveal differentially methylated CpG sites with biomarker potential
Source: Commun Biol. 2022 Nov 22;5:1279. doi: 10.1038/s42003-022-03965-x (PMC9684551; doi:10.1038/s42003-022-03965-x)
Supplement: Supplementary file 4 — Supplementary Data 1 [file 42003_2022_3965_MOESM4_ESM.txt]

Name	chr	pos	Ctrl_mean	DLB_mean	logFC	P.Value	adj.P.Val	Relation_to_Island	Regulatory_Feature_Group	GencodeBasicV12_NAME	GencodeBasicV12_Group
cg16983861	chr10	91061510	0.483153541	0.210752252	-2.080194037	2.11E-08	0.015606945	OpenSea	Promoter_Associated	IFIT2;LIPA;LIPA;LIPA	TSS1500;5'UTR;5'UTR;3'UTR
cg02688348	chr11	57103429	0.259457204	0.120046771	-1.172424695	7.62E-08	0.015606945	Island	Promoter_Associated	SSRP1	TSS200
cg18092614	chr17	40729792	0.058004003	0.108614177	1.669384954	9.43E-08	0.015606945	Island	Promoter_Associated	PSMC3IP	TSS200
cg12360373	chr16	28834065	0.148025873	0.050079842	-1.730765145	1.00E-07	0.015606945	Island	Promoter_Associated	ATXN2L;ATXN2L;ATXN2L;ATXN2L;RP11-1348G14.5	TSS1500;TSS1500;TSS1500;TSS1500;TSS1500
cg21832068	chr4	14889868	0.845936669	0.717006074	-1.138262813	1.16E-07	0.015606945	OpenSea		LINC00504	TSS200
cg03654430	chr10	91174411	0.028866339	0.050853144	1.514711262	1.22E-07	0.015606945	Island	Promoter_Associated	LIPA;IFIT5;IFIT5;IFIT5;LIPA	TSS200;TSS200;5'UTR;1stExon;TSS200
cg04413320	chr13	58208929	0.084128557	0.154549299	1.645166609	2.11E-07	0.018085067	Island		PCDH17	1stExon
cg00153368	chr11	57996423	0.910687907	0.852956248	-0.997381165	2.12E-07	0.018085067	OpenSea		OR10Q1	TSS200
cg21752471	chr5	133861794	0.2256661	0.087039133	-1.580083135	2.12E-07	0.018085067	Island		PHF15;PHF15;PHF15;PHF15;PHF15;PHF15;PHF15	5'UTR;5'UTR;5'UTR;5'UTR;5'UTR;5'UTR;TSS200
cg17232014	chr12	13153193	0.150662353	0.043839758	-1.838287982	3.29E-07	0.024622993	S_Shore	Promoter_Associated	HEBP1;HEBP1;HEBP1;HEBP1;HTR7P1;RP11-377D9.3	1stExon;1stExon;5'UTR;5'UTR;TSS200;TSS200
cg07413941	chr2	149894969	0.028387508	0.03928034	1.063136861	3.53E-07	0.024622993	N_Shore		LYPD6B;LYPD6B	TSS1500;TSS200
cg09781944	chr4	20254519	0.07713484	0.131248572	1.030093863	3.92E-07	0.025031475	Island		SLIT2;SLIT2;SLIT2;SLIT2;SLIT2	TSS1500;TSS1500;TSS1500;TSS1500;TSS1500
cg03310027	chr15	43941072	0.924441709	0.857636627	-1.448831721	6.23E-07	0.036704774	Island		CATSPER2;CATSPER2;CATSPER2;CATSPER2;CATSPER2;PPIP5K1;CKMT1A;STRC	TSS1500;TSS200;TSS200;TSS200;3'UTR;5'UTR;5'UTR;5'UTR
cg22446331	chr18	19750865	0.062809923	0.102833652	0.917689964	8.22E-07	0.044978071	Island		GATA6	5'UTR
cg13645001	chr12	22199579	0.122915181	0.207746687	1.165491117	9.53E-07	0.047579143	Island	Promoter_Associated
cg00973947	chr3	143692255	0.259701513	0.119074507	-1.345282685	9.93E-07	0.047579143	Island	Promoter_Associated	C3orf58;C3orf58;C3orf58;C3orf58	5'UTR;1stExon;TSS200;5'UTR
cg25882591	chr17	405178	0.897675017	0.837218488	-0.916309303	1.09E-06	0.048932454	N_Shore		RP5-1029F21.3	TSS1500
cg23998211	chr6	86303771	0.030704447	0.034073143	1.106341406	1.53E-06	0.060643433	Island	Promoter_Associated	SNX14;SNX14;SNX14;SNX14;SNX14;SNX14;SNX14	1stExon;TSS200;TSS200;TSS200;TSS1500;TSS1500;5'UTR
cg04999148	chr11	65188955	0.098192714	0.123993812	1.122628555	1.64E-06	0.060643433	N_Shore	Promoter_Associated	NEAT1;NEAT1	TSS1500;TSS1500
cg05926253	chr5	1801364	0.239956235	0.070392531	-2.186443479	1.82E-06	0.060643433	Island	Promoter_Associated	MRPL36;MRPL36;MRPL36;NDUFS6;NDUFS6;NDUFS6	5'UTR;TSS1500;TSS1500;TSS200;TSS200;TSS200
cg15150979	chr10	1995230	0.927750947	0.875662216	-1.026048915	1.93E-06	0.060643433	OpenSea
cg12550012	chr3	106959716	0.027586092	0.037497466	1.302473963	1.94E-06	0.060643433	Island	Promoter_Associated_Cell_type_specific	RP11-446H18.3;RP11-446H18.3;RP11-280F2.2	1stExon;5'UTR;TSS1500
cg02310229	chr5	32312285	0.281507812	0.139286213	-1.273873441	1.94E-06	0.060643433	N_Shore
cg04902833	chr17	76153421	0.921445544	0.873236996	-1.168084884	1.97E-06	0.060643433	OpenSea
cg19934966	chr11	117747439	0.057865721	0.103240614	0.834113036	1.98E-06	0.060643433	Island		FXYD6;FXYD6;FXYD6;FXYD6;RP11-728F11.6;FXYD6;FXYD6;FXYD6;FXYD6	1stExon;1stExon;1stExon;TSS200;TSS200;5'UTR;5'UTR;5'UTR;5'UTR
cg04140786	chr2	113634683	0.623958812	0.66034854	0.743631225	2.20E-06	0.063123024	OpenSea
cg26337592	chr1	153642686	0.117958218	0.068284094	-1.454910427	2.30E-06	0.063123024	N_Shore		ILF2	ExonBnd
cg16049941	chr1	228466971	0.893864552	0.807871035	-1.197660271	2.32E-06	0.063123024	N_Shore		OBSCN	5'UTR
cg08091383	chr3	14962828	0.037586229	0.047698957	1.191906893	2.39E-06	0.063123024	OpenSea	Unclassified	FGD5-AS1;FGD5	3'UTR;5'UTR
cg25335009	chr2	240299797	0.849099383	0.810967345	-1.660083036	2.54E-06	0.064857371	OpenSea		HDAC4;HDAC4	5'UTR;5'UTR
cg27491458	chr1	185126416	0.052612804	0.097016459	1.074594915	2.81E-06	0.069135709	Island	Promoter_Associated	SWT1;SWT1;SWT1;TRMT1L;TRMT1L	5'UTR;1stExon;5'UTR;TSS1500;TSS1500
cg11021082	chr4	95130006	0.775296473	0.834988364	1.272510907	2.89E-06	0.069135709	S_Shore		RP11-363G15.2	TSS1500
cg11517559	chr20	35738562	0.897829567	0.847138091	-0.895817975	3.41E-06	0.076488884	OpenSea		C20orf132;C20orf132	TSS1500;3'UTR
cg23762548	chr7	10979244	0.074224752	0.095104776	1.348469315	3.45E-06	0.076488884	N_Shore		NDUFA4	3'UTR
cg24842908	chr5	161275588	0.336213887	0.191072328	-1.008666039	3.54E-06	0.076488884	OpenSea		GABRA1;GABRA1;GABRA1;GABRA1;GABRA1;GABRA1	5'UTR;TSS1500;5'UTR;5'UTR;1stExon;5'UTR
cg00826610	chr9	37800654	0.12478117	0.042051782	-1.57619002	3.59E-06	0.076488884	Island	Promoter_Associated	DCAF10;DCAF10;DCAF10;RP11-613M10.9	5'UTR;1stExon;TSS200;3'UTR
cg00270311	chr16	30366760	0.17867479	0.088719893	-1.096487241	3.69E-06	0.076488884	Island	Promoter_Associated	CD2BP2;RP11-347C12.10;CD2BP2	TSS1500;TSS200;TSS200
cg14292807	chr1	154580796	0.028040197	0.037379173	0.885374349	3.86E-06	0.077888027	Island	Promoter_Associated_Cell_type_specific	ADAR;ADAR;ADAR	TSS200;5'UTR;3'UTR
cg02077599	chr1	231567769	0.6999268	0.61576217	-0.838074193	4.11E-06	0.080832186	OpenSea
cg07444408	chr4	141218466	0.538499984	0.5736901	1.005088198	4.46E-06	0.085525062	OpenSea		SCOC;RP11-425I13.3	5'UTR;3'UTR
cg08560888	chr11	2191082	0.63158278	0.526017839	-1.255595906	4.76E-06	0.088978933	S_Shelf		TH	ExonBnd
cg15259691	chr12	121647698	0.057544223	0.070817111	1.281658893	5.08E-06	0.091223734	N_Shore	Promoter_Associated	P2RX4;P2RX4;P2RX4;P2RX4	TSS1500;5'UTR;1stExon;TSS200
cg05955802	chr6	118972745	0.021237119	0.027187112	0.79474642	5.12E-06	0.091223734	Island	Promoter_Associated	CEP85L;CEP85L;CEP85L;CEP85L;CEP85L	1stExon;1stExon;5'UTR;5'UTR;5'UTR
cg25772769	chr9	19409284	0.063189821	0.11044131	1.273404589	5.61E-06	0.097730671	Island	Promoter_Associated	ACER2	5'UTR
cg18515171	chr17	58156344	0.055434087	0.117576371	1.410539455	5.79E-06	0.098689432	Island	Promoter_Associated	HEATR6;HEATR6	TSS200;TSS200
