# Supplementary material for: Dementia with Lewy bodies post-mortem brains reveal differentially methylated CpG sites with biomarker potential
Source: Commun Biol. 2022 Nov 22;5:1279. doi: 10.1038/s42003-022-03965-x (PMC9684551; doi:10.1038/s42003-022-03965-x)
Supplement: Supplementary file 5 — Supplementary Data 2 [file 42003_2022_3965_MOESM5_ESM.xlsx]

## Sheet: GreenyellowModule
CpGid	chr	posiiton	modulemembership	Relation_to_Island	Regulatory_Feature_Group	GencodeBasicV12_NAME	GencodeBasicV12_Group
cg19856606	chr1	1022932	-0.726664	N_Shore		C1orf159;C1orf159	3'UTR;1stExon
cg03254465	chr1	3240227	0.731756	Island		PRDM16	5'UTR
cg17138037	chr1	5932994	-0.322857	OpenSea		NPHP4	3'UTR
cg02481741	chr1	9800878	0.719832	OpenSea
cg12846127	chr1	16209227	0.355519	OpenSea
cg18370318	chr1	16258580	0.74716	N_Shelf
cg13551754	chr1	21619913	0.55598	S_Shelf	Promoter_Associated	RP5-1071N3.1;RP5-1071N3.1	1stExon;5'UTR
cg14962509	chr1	36039655	0.765869	Island		RP4-728D4.2;RP4-728D4.2	3'UTR;TSS1500
cg07958984	chr1	39249567	0.684983	OpenSea
cg12410921	chr1	39249664	0.607262	OpenSea
cg12730853	chr1	64935328	-0.748131	N_Shore		CACHD1;CACHD1	TSS1500;TSS1500
cg23561053	chr1	84465000	-0.597779	Island	Promoter_Associated	TTLL7;TTLL7;TTLL7	TSS200;TSS200;TSS1500
cg06785712	chr1	86888624	0.6452	OpenSea		CLCA2	TSS1500
cg02181031	chr1	94198190	0.771577	OpenSea		BCAR3	5'UTR
cg21825586	chr1	109729166	0.874685	OpenSea		KIAA1324	TSS200
cg07832006	chr1	115397374	0.616152	N_Shore		SYCP1;SYCP1;SYCP1	TSS1500;TSS200;TSS200
cg15641364	chr1	159892206	0.632757	N_Shelf	Promoter_Associated	TAGLN2;TAGLN2;TAGLN2	3'UTR;5'UTR;5'UTR
cg26878995	chr1	168106731	-0.647133	S_Shore	Unclassified	GPR161;GPR161;GPR161;GPR161;GPR161;GPR161;GPR161;GPR161	TSS1500;TSS1500;TSS1500;1stExon;TSS200;1stExon;5'UTR;5'UTR
cg13101226	chr1	183260600	-0.350698	OpenSea		NMNAT2	TSS1500
cg10210594	chr1	208132787	0.841163	Island	Unclassified_Cell_type_specific
cg12419581	chr1	223717167	0.076747	OpenSea
cg17737409	chr1	230250010	-0.572331	OpenSea		GALNT2	5'UTR
cg04944491	chr1	245938453	0.489442	OpenSea		SMYD3	3'UTR
cg19490598	chr2	1237302	0.626218	OpenSea
cg14501281	chr2	10360265	0.605561	OpenSea
cg03989578	chr2	19876010	0.0885923	OpenSea
cg13474332	chr2	20306827	0.625702	OpenSea		AC098828.2	TSS1500
cg10677016	chr2	20876520	0.0111342	OpenSea	Unclassified	AC012065.7	TSS1500
cg02822958	chr2	46747628	0.713696	OpenSea		ATP6V1E2;ATP6V1E2	TSS1500;5'UTR
cg00458927	chr2	62116573	0.643786	S_Shore		CCT4;CCT4;CCT4;CCT4;COMMD1	TSS1500;TSS1500;TSS1500;TSS1500;5'UTR
cg03674127	chr2	71693870	0.740557	Island	Unclassified_Cell_type_specific	DYSF;DYSF	5'UTR;1stExon
cg19573564	chr2	74607697	-0.541915	OpenSea	Unclassified_Cell_type_specific	DCTN1;DCTN1;DCTN1;DCTN1;DCTN1	TSS1500;TSS1500;TSS1500;5'UTR;5'UTR
cg16938321	chr2	85956392	0.824596	OpenSea	Unclassified	U1	TSS1500
cg25619440	chr2	118616155	0.694063	N_Shore
cg00264597	chr2	121076387	0.68319	OpenSea	Unclassified_Cell_type_specific	AC012363.13	TSS200
cg26206686	chr2	128469707	0.692002	N_Shore
cg07297242	chr2	167467305	0.60673	OpenSea
cg00677479	chr2	171830637	0.10594	Island	Promoter_Associated
cg24766821	chr2	186603639	0.607277	Island		FSIP2;FSIP2;AC007966.1;FSIP2	TSS1500;1stExon;TSS200;1stExon
cg12381416	chr3	14359266	0.366827	OpenSea
cg01565013	chr3	46785957	0.0615852	OpenSea		PRSS50	5'UTR
cg27565473	chr3	47398007	-0.807143	Island
cg11438039	chr3	62145697	0.627723	OpenSea
cg00973947	chr3	143692255	0.954404	Island	Promoter_Associated	C3orf58;C3orf58;C3orf58;C3orf58	5'UTR;1stExon;TSS200;5'UTR
cg06728055	chr3	149294286	0.627391	OpenSea
cg13323489	chr3	193587780	0.772734	Island
cg00221381	chr4	7788326	-0.0549662	OpenSea		AFAP1	3'UTR
cg21832068	chr4	14889868	0.809413	OpenSea		LINC00504	TSS200
cg11128467	chr4	23165379	0.746816	OpenSea
cg04684049	chr4	78230300	0.606289	OpenSea		CCNG2	5'UTR
cg16449659	chr4	153701590	-0.780596	S_Shore	NonGene_Associated	TIGD4;ARFIP1;ARFIP1;ARFIP1;ARFIP1;ARFIP1	TSS1500;5'UTR;5'UTR;5'UTR;5'UTR;5'UTR
cg23551873	chr5	495305	0.666034	Island
cg15126021	chr5	1672851	0.709581	OpenSea
cg05926253	chr5	1801364	0.939255	Island	Promoter_Associated	MRPL36;MRPL36;MRPL36;NDUFS6;NDUFS6;NDUFS6	5'UTR;TSS1500;TSS1500;TSS200;TSS200;TSS200
cg02310229	chr5	32312285	0.947826	N_Shore
cg21752471	chr5	133861794	0.953857	Island		PHF15;PHF15;PHF15;PHF15;PHF15;PHF15;PHF15	5'UTR;5'UTR;5'UTR;5'UTR;5'UTR;5'UTR;TSS200
cg06905511	chr5	139062493	-0.702965	S_Shore	Unclassified_Cell_type_specific	CXXC5;CXXC5;CXXC5	5'UTR;3'UTR;3'UTR
cg24638203	chr5	141061875	0.684061	OpenSea	Unclassified	ARAP3;ARAP3	TSS200;TSS200
cg24065270	chr5	142005152	0.66102	OpenSea		FGF1;FGF1;FGF1;FGF1;FGF1;FGF1	3'UTR;5'UTR;5'UTR;5'UTR;5'UTR;5'UTR
cg24842908	chr5	161275588	0.963904	OpenSea		GABRA1;GABRA1;GABRA1;GABRA1;GABRA1;GABRA1	5'UTR;TSS1500;5'UTR;5'UTR;1stExon;5'UTR
cg20240014	chr6	30312855	-0.555888	Island	Promoter_Associated	RPP21;RPP21;RPP21;RPP21	TSS200;TSS200;TSS200;TSS200
cg11620328	chr6	31760521	0.578691	N_Shelf		VARS;VARS	5'UTR;ExonBnd
cg02643778	chr6	47281183	0.788049	S_Shelf
cg05527918	chr6	131949098	-0.701507	Island	Promoter_Associated	ENPP3;MED23	TSS1500;5'UTR
cg21309351	chr6	138540608	-0.481969	OpenSea		PBOV1	TSS1500
cg21338153	chr6	148880579	0.725164	N_Shore
cg03351580	chr6	166666210	0.765202	N_Shore
cg01108872	chr6	166912204	-0.0574344	OpenSea
cg08266223	chr6	168121296	0.712678	S_Shore
cg12395958	chr7	1973573	0.607533	N_Shelf
cg16560679	chr7	100276684	0.577791	S_Shelf	Gene_Associated_Cell_type_specific	GNB2;GNB2;GNB2;GNB2;GNB2	3'UTR;3'UTR;3'UTR;3'UTR;3'UTR
cg04640197	chr7	102718772	0.713147	S_Shelf
cg04786207	chr7	130131691	0.64724	Island	Unclassified	MEST;MEST;MEST;MEST;MEST	5'UTR;5'UTR;TSS1500;TSS1500;5'UTR
cg02911834	chr7	134036360	0.671674	OpenSea		AC008154.5	TSS1500
cg20860124	chr8	1140682	0.684597	S_Shore		CTD-2281E23.2	5'UTR
cg10119564	chr8	1894814	0.633015	S_Shore		ARHGEF10	5'UTR
cg14356225	chr8	2383594	0.67947	OpenSea
cg22234712	chr8	96085385	0.74628	Island		RP11-320N21.1;RP11-320N21.2	TSS1500;3'UTR
cg14943774	chr8	145774189	-0.389989	S_Shore
cg12739319	chr9	5186766	0.595673	S_Shore	Unclassified	INSL6	TSS1500
cg09509586	chr9	16986089	0.65845	OpenSea
cg17878321	chr9	34710667	0.637881	OpenSea		CCL21;CCL21	TSS1500;TSS1500
cg09945416	chr9	126117823	0.66544	OpenSea		CRB2;CRB2	TSS1500;TSS1500
cg15622527	chr10	1749494	0.604999	OpenSea
cg05988988	chr10	6205876	-0.021798	Island	Promoter_Associated	PFKFB3;PFKFB3	5'UTR;5'UTR
cg08622534	chr10	78313778	-0.315897	OpenSea		C10orf11	5'UTR
cg16983861	chr10	91061510	0.959677	OpenSea	Promoter_Associated	IFIT2;LIPA;LIPA;LIPA	TSS1500;5'UTR;5'UTR;3'UTR
cg26195366	chr10	102242535	-0.60066	Island	Unclassified
cg20087519	chr10	135379242	0.581357	Island		SYCE1;SYCE1;SYCE1;SPRN	TSS200;5'UTR;5'UTR;5'UTR
cg18131537	chr11	615732	0.683987	Island	Promoter_Associated	IRF7;IRF7;IRF7;IRF7;IRF7;IRF7	5'UTR;5'UTR;5'UTR;TSS200;TSS200;TSS200
cg08560888	chr11	2191082	0.7404	S_Shelf		TH	ExonBnd
cg11394151	chr11	2372295	0.833014	OpenSea		AC129929.5	3'UTR
cg15202102	chr11	6341867	0.746048	Island		PRKCDBP;PRKCDBP;PRKCDBP	1stExon;5'UTR;TSS200
cg26678920	chr11	6341888	0.664809	Island		PRKCDBP;PRKCDBP	TSS200;TSS200
cg11234339	chr11	10907448	0.698301	OpenSea
cg03444184	chr11	49456196	0.727827	Island		RP11-61N20.3	TSS1500
cg02688348	chr11	57103429	0.965949	Island	Promoter_Associated	SSRP1	TSS200
cg10735607	chr11	60680515	0.717726	N_Shore		TMEM109;TMEM109	TSS1500;TSS1500
cg12652780	chr11	70178166	-0.266148	OpenSea		AP000487.6;PPFIA1	3'UTR;5'UTR
cg25500444	chr11	86086101	0.0151605	S_Shore		CCDC81;CCDC81;CCDC81;CCDC81;CCDC81	5'UTR;1stExon;5'UTR;1stExon;5'UTR
cg21702506	chr12	85306648	-0.717956	Island		SLC6A15;SLC6A15;SLC6A15;SLC6A15;SLC6A15;SLC6A15	1stExon;TSS200;TSS200;TSS200;3'UTR;5'UTR
cg12453582	chr12	111824920	0.872639	OpenSea		RP3-473L9.4;RP3-473L9.4	5'UTR;5'UTR
cg20474144	chr12	132529458	0.778947	OpenSea		EP400	5'UTR
cg09282289	chr13	20532174	-0.664334	Island	Promoter_Associated	ZMYM2;ZMYM2;ZMYM2;ZMYM2	TSS1500;TSS1500;TSS1500;TSS1500
cg14774585	chr13	36046577	0.718293	S_Shore		NBEA;NBEA	5'UTR;5'UTR
cg17358422	chr13	61791652	0.748207	OpenSea
cg26842121	chr13	95358205	0.638982	N_Shore
cg08890338	chr13	113700818	-0.713028	N_Shore		MCF2L	5'UTR
cg23712970	chr14	23540735	0.959023	OpenSea	Promoter_Associated	ACIN1;ACIN1;ACIN1;ACIN1;ACIN1;ACIN1	1stExon;5'UTR;5'UTR;1stExon;1stExon;3'UTR
cg01740852	chr14	52227074	0.736767	OpenSea		RP11-280K24.1	5'UTR
cg10919388	chr14	61083163	0.724627	OpenSea
cg08180304	chr14	74292652	0.88408	OpenSea	Unclassified	RP5-1021I20.2	3'UTR
cg05663292	chr14	75018743	0.575558	OpenSea		CTD-2207P18.1;LTBP2	TSS200;3'UTR
cg02305723	chr15	25093456	0.742818	Island		SNRPN	5'UTR
cg08343671	chr15	25427509	0.817088	OpenSea		SNORD115-7	TSS200
cg06471042	chr15	37392468	0.789411	N_Shore	Promoter_Associated	MEIS2;MEIS2;MEIS2;MEIS2;MEIS2;MEIS2;MEIS2;MEIS2;MEIS2;MEIS2	5'UTR;1stExon;1stExon;5'UTR;5'UTR;5'UTR;TSS1500;TSS1500;TSS1500;TSS1500
cg19590895	chr15	40632399	0.688848	OpenSea		C15orf52;C15orf52;C15orf52	5'UTR;3'UTR;1stExon
cg19135536	chr15	49267992	0.438997	Island	Unclassified
cg10601181	chr15	75095006	0.778384	N_Shore		CSK;CSK;CSK;CSK	3'UTR;3'UTR;3'UTR;3'UTR
cg09088153	chr15	96890598	0.459437	S_Shore
cg23742233	chr15	96890880	0.447392	S_Shore
cg26847571	chr15	99664049	0.691987	OpenSea		SYNM	5'UTR
cg02194715	chr16	492818	0.655448	OpenSea
cg06139431	chr16	1252484	0.809795	N_Shore
cg27429832	chr16	1398627	0.679705	S_Shore		BAIAP3;BAIAP3;BAIAP3;BAIAP3;BAIAP3;BAIAP3	3'UTR;3'UTR;3'UTR;3'UTR;3'UTR;3'UTR
cg16424182	chr16	2127647	0.641547	N_Shore		TSC2;TSC2	1stExon;5'UTR
cg08409451	chr16	2273123	-0.564343	N_Shore	Promoter_Associated	E4F1;E4F1;E4F1	TSS1500;TSS1500;TSS1500
cg05635274	chr16	2866901	0.676614	N_Shore	Unclassified_Cell_type_specific	PRSS21;PRSS21;PRSS21	TSS1500;TSS1500;TSS1500
cg03896694	chr16	3493440	0.494995	Island	Promoter_Associated	NAA60;NAA60;ZNF597;ZNF597;NAA60;LA16c-306E5.2	TSS1500;TSS1500;5'UTR;1stExon;TSS200;5'UTR
cg27136643	chr16	3493534	0.419892	Island	Promoter_Associated	ZNF597;ZNF597;NAA60;NAA60;NAA60;LA16c-306E5.2	5'UTR;1stExon;TSS200;TSS200;TSS200;5'UTR
cg03933495	chr16	3493614	0.463262	S_Shore	Promoter_Associated	NAA60;NAA60;ZNF597;NAA60;LA16c-306E5.2;NAA60	TSS200;TSS200;TSS200;1stExon;5'UTR;5'UTR
cg24027317	chr16	3493641	0.390768	S_Shore	Promoter_Associated	NAA60;NAA60;ZNF597;NAA60;LA16c-306E5.2;NAA60	TSS200;TSS200;TSS200;1stExon;5'UTR;5'UTR
cg14654875	chr16	3493997	0.345297	S_Shore		ZNF597;LA16c-306E5.2;NAA60;NAA60	TSS1500;5'UTR;5'UTR;5'UTR
cg14372630	chr16	3494006	0.56772	S_Shore		ZNF597;LA16c-306E5.2;NAA60;NAA60	TSS1500;5'UTR;5'UTR;5'UTR
cg05566243	chr16	3640538	0.680304	S_Shore
cg06361531	chr16	68057779	0.854966	S_Shore		DDX28;DUS2L;DUS2L;DUS2L	TSS200;5'UTR;5'UTR;5'UTR
cg27420415	chr16	76349255	0.364807	OpenSea		CNTNAP4;CNTNAP4	TSS1500;5'UTR
cg01995145	chr16	84828603	0.783275	OpenSea
cg03310838	chr16	88545042	0.739464	OpenSea	Unclassified_Cell_type_specific	ZFPM1	5'UTR
cg05364567	chr17	5019761	0.660178	Island	Unclassified_Cell_type_specific	ZNF232;USP6;USP6	5'UTR;1stExon;5'UTR
cg01323777	chr17	7832943	0.718258	Island		KCNAB3;RP11-1099M24.7	TSS200;3'UTR
cg21766188	chr17	46573805	0.353498	S_Shelf
cg11495544	chr17	73402155	0.947227	S_Shore		GRB2;GRB2;GRB2	TSS1500;TSS1500;TSS1500
cg13324603	chr17	74733680	-0.763644	Island	Promoter_Associated	MIR636;SRSF2;MFSD11;SRSF2;SRSF2;SRSF2	TSS1500;TSS200;TSS200;TSS1500;TSS1500;TSS1500
cg26628899	chr18	9712032	0.559384	S_Shelf
cg24873414	chr19	18746981	0.77305	OpenSea	Promoter_Associated	KLHL26	TSS1500
cg20662725	chr19	22235022	0.689896	OpenSea	Promoter_Associated_Cell_type_specific	ZNF257;ZNF257	TSS1500;TSS1500
cg00002033	chr19	39798481	0.723597	Island
cg05048961	chr19	43791091	0.244057	OpenSea
cg07744695	chr19	44229909	0.792302	OpenSea
cg05886150	chr19	49149483	0.772496	OpenSea	Unclassified	CA11;AC008888.7	TSS200;5'UTR
cg22169206	chr19	56136215	0.868097	S_Shore	Promoter_Associated	ZNF784	TSS1500
cg02481642	chr20	43343760	0.840282	OpenSea		WISP2;WISP2;WISP2;WISP2;WISP2;RP11-445H22.4;RP11-445H22.4;RP11-445H22.4	1stExon;5'UTR;5'UTR;1stExon;TSS200;3'UTR;3'UTR;3'UTR
cg01360605	chr20	58983676	0.668704	OpenSea
cg12478092	chr22	21986960	0.640875	S_Shelf	Unclassified_Cell_type_specific	CCDC116	TSS200
cg24858279	chr22	39267540	-0.698612	Island		CBX6	ExonBnd
cg26567213	chr22	51112165	-0.748668	Island		SHANK3	TSS1500

## Sheet: MidnightblueModule
CpGid	chr	posiiton	modulemembership	Relation_to_Island	Regulatory_Feature_Group	GencodeBasicV12_NAME	GencodeBasicV12_Group
cg11192793	chr1	23886396	0.902	S_Shore		ID3;ID3	TSS1500;TSS200
cg25970120	chr1	39325951	0.744692	S_Shore	Promoter_Associated	RRAGC;RP5-864K19.4;RP5-864K19.4	TSS1500;5'UTR;5'UTR
cg20107421	chr1	70876372	0.91194	N_Shore	Promoter_Associated	CTH;CTH;CTH	TSS1500;TSS1500;TSS1500
cg10963061	chr1	158147729	0.788506	Island
cg16608652	chr1	193155390	0.786089	OpenSea		B3GALT2;B3GALT2	1stExon;5'UTR
cg02118765	chr1	235325025	0.901063	S_Shore	Promoter_Associated	RBM34;RBM34	TSS1500;TSS1500
cg12881393	chr2	85767625	0.808479	S_Shore		MAT2A;MAT2A	5'UTR;TSS1500
cg01961410	chr2	86790732	0.899659	S_Shore	Promoter_Associated	CHMP3;CHMP3;CHMP3;AC015971.2	TSS200;TSS200;TSS1500;5'UTR
cg11208568	chr2	122513714	0.916688	S_Shore	Promoter_Associated	TSN;TSN	TSS200;5'UTR
cg25013161	chr2	223521309	0.944426	S_Shore	Promoter_Associated	FARSB;FARSB	TSS1500;TSS1500
cg03435772	chr3	107149708	0.843689	N_Shore	Promoter_Associated
cg01317989	chr3	153838620	0.687072	N_Shore		ARHGEF26;ARHGEF26;ARHGEF26;ARHGEF26-AS1;ARHGEF26-AS1;ARHGEF26-AS1;ARHGEF26-AS1	TSS1500;TSS1500;TSS200;3'UTR;3'UTR;3'UTR;3'UTR
cg09215582	chr4	71575507	0.765655	S_Shelf
cg02251626	chr4	110343690	0.93528	OpenSea	Unclassified
cg27412032	chr4	155472012	0.689116	S_Shore		PLRG1;PLRG1	TSS1500;TSS1500
cg13436930	chr4	159114620	0.839042	OpenSea	Unclassified_Cell_type_specific	RP11-597D13.9	5'UTR
cg14784610	chr4	180017315	0.785486	OpenSea
cg09368514	chr5	140430825	0.885365	OpenSea		PCDHB1	TSS200
cg03195033	chr5	148929998	0.841897	N_Shore		CSNK1A1	TSS200
cg26376783	chr6	26158315	0.894206	S_Shore	Promoter_Associated	HIST1H2BD;HIST1H2BD	TSS200;TSS200
cg08376583	chr6	32222492	0.819023	OpenSea	Unclassified	XXbac-BPG154L12.4	TSS1500
cg00407962	chr6	47277940	0.836464	S_Shore	Unclassified	TNFRSF21	TSS1500
cg15550741	chr6	138909831	0.724393	OpenSea
cg10717379	chr6	144357829	0.84446	OpenSea		PLAGL1;PLAGL1;PLAGL1	5'UTR;5'UTR;3'UTR
cg21352612	chr8	122653642	0.874594	S_Shore	Unclassified	HAS2-AS1;HAS2-AS1;HAS2-AS1;HAS2;HAS2-AS1;HAS2;HAS2	5'UTR;5'UTR;5'UTR;1stExon;TSS200;TSS200;5'UTR
cg22562484	chr8	123511188	0.873381	OpenSea
cg16267979	chr10	8100114	0.737691	N_Shore		GATA3	TSS1500
cg25231256	chr12	11120165	0.718082	OpenSea		PRR4;TAS2R14	3'UTR;3'UTR
cg20483656	chr12	57997902	0.916203	OpenSea		DTX3;DTX3;DTX3;DTX3	TSS1500;TSS1500;TSS1500;TSS1500
cg09487178	chr12	77718257	0.936385	N_Shore	Unclassified	RP1-34H18.1	TSS200
cg19248676	chr12	115135926	0.872762	Island
cg15470725	chr14	24912189	0.750624	S_Shore	Promoter_Associated	SDR39U1;SDR39U1;SDR39U1;SDR39U1;SDR39U1;SDR39U1	TSS1500;TSS200;TSS200;TSS1500;TSS1500;TSS1500
cg05794546	chr14	36353186	0.903517	OpenSea	Unclassified_Cell_type_specific
cg15198441	chr14	58894648	0.764296	S_Shore	Promoter_Associated	TIMM9;TIMM9;KIAA0586;KIAA0586;TIMM9;TIMM9;KIAA0586;TIMM9	TSS1500;TSS1500;5'UTR;5'UTR;TSS1500;TSS1500;TSS200;TSS1500
cg23848432	chr15	49256258	0.886379	S_Shore	Unclassified	SHC4	TSS1500
cg09146471	chr15	99789833	0.83494	N_Shore		TTC23;TTC23;TTC23;TTC23;TTC23	TSS200;ExonBnd;TSS200;5'UTR;5'UTR
cg25688993	chr15	101829405	0.796893	OpenSea	Promoter_Associated	SNRPA1	3'UTR
cg16246931	chr16	71517820	0.811233	OpenSea	Promoter_Associated	AC010547.9;ZNF19;ZNF19;ZNF19	3'UTR;5'UTR;5'UTR;5'UTR
cg07521787	chr16	80575548	0.742558	S_Shore		RP11-525K10.3;RP11-525K10.3;RP11-525K10.3;RP11-525K10.3;RP11-525K10.3;RP11-525K10.3	TSS1500;TSS1500;TSS1500;TSS1500;TSS1500;3'UTR

## Sheet: TanModule
CpGid	chr	posiiton	modulemembership	Relation_to_Island	Regulatory_Feature_Group	GencodeBasicV12_NAME	GencodeBasicV12_Group
cg05350850	chr1	24383201	0.751453	OpenSea		MYOM3;MYOM3;MYOM3;RP11-293P20.3;RP11-293P20.2	3'UTR;3'UTR;3'UTR;3'UTR;5'UTR
cg11841288	chr1	53842221	0.82366	OpenSea
cg08549810	chr1	86861232	0.647387	N_Shore		ODF2L;ODF2L;ODF2L;ODF2L;ODF2L;ODF2L;ODF2L;ODF2L;ODF2L	5'UTR;5'UTR;5'UTR;5'UTR;5'UTR;5'UTR;5'UTR;5'UTR;5'UTR
cg10621610	chr1	91175627	-0.815574	N_Shore	Unclassified_Cell_type_specific
cg15978276	chr1	145575814	-0.726991	Island	Promoter_Associated	PIAS3;PIAS3;PIAS3;PIAS3	TSS1500;TSS1500;5'UTR;TSS200
cg07177379	chr1	160085496	0.804996	OpenSea		ATP1A2;ATP1A2;ATP1A2	TSS200;TSS200;TSS200
cg00485540	chr1	204681036	0.734041	OpenSea
cg21163311	chr1	221459674	0.689687	OpenSea
cg20823026	chr2	366113	0.729715	OpenSea
cg22865176	chr2	2030038	0.885002	OpenSea		MYT1L;MYT1L;MYT1L	5'UTR;5'UTR;5'UTR
cg02474761	chr2	157212541	-0.709176	OpenSea
cg14897002	chr2	182290860	0.824929	OpenSea		AC020595.1	TSS1500
cg06522946	chr2	230579461	-0.789121	Island		DNER	TSS200
cg15964153	chr2	239974232	0.729292	N_Shore		HDAC4	3'UTR
cg12792086	chr4	789505	-0.747765	Island	Unclassified_Cell_type_specific
cg05751839	chr4	7228268	0.638804	OpenSea
cg04508948	chr4	140357651	-0.798638	S_Shore		ACA64	TSS200
cg07828233	chr4	184184967	0.802231	OpenSea
cg01283332	chr5	1856932	0.502996	Island		CTD-2194D22.2	TSS1500
cg09500174	chr5	35875447	0.652892	OpenSea
cg11275487	chr5	37836119	0.641849	N_Shore		GDNF;GDNF;GDNF;GDNF	5'UTR;5'UTR;TSS1500;TSS200
cg00043364	chr5	133916105	0.7272	OpenSea		PHF15	3'UTR
cg24740632	chr5	134486678	0.817716	OpenSea		CTC-203F4.1;CTC-349C3.1;CTC-349C3.1	5'UTR;5'UTR;5'UTR
cg11672479	chr5	137683379	0.849325	S_Shelf		FAM53C;RP11-256P1.1	3'UTR;3'UTR
cg07868107	chr5	140430854	0.682483	OpenSea		PCDHB1	TSS200
cg11893951	chr5	141061521	0.800718	OpenSea	Unclassified	ARAP3;ARAP3;ARAP3	5'UTR;5'UTR;TSS1500
cg22032789	chr5	149512529	0.846994	Island		PDGFRB	TSS200
cg01698714	chr6	6678971	0.81373	OpenSea
cg20290061	chr6	25010034	0.669455	OpenSea
cg25479320	chr6	30127152	0.744964	OpenSea
cg02376496	chr6	30860175	0.902313	OpenSea		DDR1	3'UTR
cg22481253	chr6	34204911	-0.657665	Island	Promoter_Associated	HMGA1;HMGA1;HMGA1;HMGA1;HMGA1	5'UTR;1stExon;5'UTR;5'UTR;TSS200
cg12880602	chr6	91321150	-0.709004	Island	Unclassified_Cell_type_specific
cg19331059	chr6	158437966	0.722149	OpenSea		SYNJ2	TSS1500
cg18836581	chr6	163289631	0.69649	OpenSea		PACRG	5'UTR
cg25048100	chr6	167649539	0.789681	OpenSea
cg11172857	chr6	168956903	0.797493	Island
cg20646556	chr7	1022806	0.846199	N_Shore		CYP2W1;CYP2W1	TSS200;TSS200
cg27422345	chr7	1715242	0.735417	OpenSea
cg01862248	chr7	22929253	0.662743	OpenSea		AC005682.8	3'UTR
cg03101117	chr7	35580446	0.549645	S_Shelf
cg24397382	chr7	73115378	0.755031	N_Shelf		WBSCR22;STX1A	3'UTR;TSS200
cg05488770	chr7	103969940	-0.717309	Island
cg11747142	chr7	128312331	0.641657	OpenSea		FAM71F2;FAM71F2;FAM71F2;FAM71F2	TSS200;TSS200;TSS200;TSS200
cg20018401	chr7	134456101	0.82379	OpenSea		CALD1	5'UTR
cg20188974	chr8	2014413	0.827771	OpenSea		MYOM2	5'UTR
cg07668586	chr8	11772215	0.733525	OpenSea
cg15715477	chr8	65283042	0.707947	Island
cg27415214	chr8	126498578	0.80275	OpenSea	NonGene_Associated_Cell_type_specific	RP11-136O12.2	5'UTR
cg08503808	chr8	141348605	0.705633	N_Shore	Unclassified_Cell_type_specific
cg20254251	chr8	144557206	0.663308	OpenSea		ZC3H3	3'UTR
cg00280345	chr8	145728388	0.690668	S_Shore		GPT;GPT;GPT	TSS1500;1stExon;5'UTR
cg02603128	chr9	86152926	-0.777041	Island		FRMD3	5'UTR
cg14018414	chr9	136454238	0.787556	S_Shelf	Unclassified
cg16403307	chr10	6244010	-0.767212	Island	Promoter_Associated	PFKFB3;PFKFB3;PFKFB3;PFKFB3;PFKFB3;PFKFB3;PFKFB3;PFKFB3;RP11-414H17.5	TSS1500;TSS1500;TSS1500;TSS1500;TSS1500;TSS1500;5'UTR;5'UTR;3'UTR
cg15185244	chr10	22725204	0.769965	N_Shore
cg06175907	chr10	80026711	0.807076	OpenSea		C10orf101;C10orf101;C10orf101;C10orf101	TSS1500;TSS1500;TSS1500;TSS1500
cg07571337	chr10	93805844	0.736811	Island
cg04051678	chr10	134049725	0.863125	OpenSea	Unclassified_Cell_type_specific	STK32C;STK32C	3'UTR;5'UTR
cg14384214	chr11	2817181	0.887785	N_Shore		KCNQ1	5'UTR
cg24409566	chr11	2933967	0.803673	S_Shelf	Unclassified_Cell_type_specific
cg21005585	chr11	61446517	0.751789	N_Shore		DAGLA	TSS1500
cg23966276	chr11	66617425	0.76113	OpenSea	Unclassified	PC;PC	TSS200;ExonBnd
cg02401589	chr11	93584748	0.819301	S_Shore		VSTM5	TSS1500
cg14101442	chr11	130742236	0.848492	OpenSea
cg25112641	chr12	50344211	0.825484	OpenSea		AQP2	TSS1500
cg08699270	chr12	57607029	0.639802	N_Shelf	Unclassified	LRP1	3'UTR
cg25635544	chr12	105184006	0.679066	OpenSea	Unclassified
cg27295716	chr12	118542069	-0.799325	Island	Unclassified	VSIG10;VSIG10	TSS1500;TSS1500
cg06419750	chr12	129337910	0.56256	Island		GLT1D1;GLT1D1	TSS200;TSS200
cg00419012	chr12	132899234	0.765543	N_Shore
cg03937082	chr13	30166944	0.855042	N_Shore	Promoter_Associated_Cell_type_specific	SLC7A1	5'UTR
cg20906165	chr13	43999573	0.662071	OpenSea		ENOX1;ENOX1	5'UTR;5'UTR
cg22356063	chr13	46159050	0.70267	OpenSea	Unclassified_Cell_type_specific
cg01634410	chr13	64411884	0.869017	OpenSea
cg15021629	chr13	111957651	0.778063	OpenSea		ARHGEF7;ARHGEF7;ARHGEF7	3'UTR;3'UTR;3'UTR
cg06786335	chr13	112998147	0.852062	Island
cg18963811	chr14	52210597	0.795485	OpenSea
cg21996217	chr14	100002555	0.755207	OpenSea
cg16760485	chr14	103565867	0.743328	N_Shelf	Unclassified_Cell_type_specific	EXOC3L4	TSS1500
cg13601650	chr14	105865464	0.736612	Island		TEX22	5'UTR
cg10327711	chr15	60234011	0.713688	OpenSea
cg11592094	chr15	74033089	0.751164	OpenSea		C15orf59	TSS200
cg17183213	chr15	75012181	0.716467	OpenSea		CYP1A1	3'UTR
cg01091565	chr15	90294762	0.750246	S_Shore		MESP1;MESP1	TSS1500;TSS1500
cg26296941	chr15	93114062	0.915781	OpenSea		RP11-304N14.2;RP11-304N14.2	3'UTR;TSS200
cg08669954	chr16	1582105	0.843742	N_Shore		IFT140;TMEM204;TMEM204	5'UTR;5'UTR;TSS1500
cg09080030	chr16	2820366	0.816989	S_Shelf		SRRM2;SRRM2;SRRM2	ExonBnd;ExonBnd;3'UTR
cg23578235	chr16	11836074	-0.837355	Island	Promoter_Associated	RP11-490O6.2	5'UTR
cg27347003	chr16	28915665	0.748268	S_Shelf		ATP2A1;ATP2A1;ATP2A1	3'UTR;3'UTR;3'UTR
cg06986489	chr16	47011839	0.820491	S_Shelf		RP11-169E6.1	5'UTR
cg04789818	chr16	49005567	0.824177	OpenSea
cg01502811	chr16	49869755	0.862474	N_Shelf		ZNF423;ZNF423	5'UTR;5'UTR
cg01634458	chr16	51168553	0.701498	Island
cg15548346	chr16	85449611	-0.464112	OpenSea	Unclassified
cg03784197	chr16	88471457	0.810709	OpenSea
cg09595468	chr17	712497	0.821856	N_Shore
cg08488915	chr17	1494272	0.751148	S_Shore	Unclassified_Cell_type_specific	SLC43A2	3'UTR
cg26134248	chr17	3907702	0.677221	Island	Unclassified
cg22299191	chr17	7991169	0.880306	OpenSea		ALOX12B	TSS200
cg04192492	chr17	26692427	0.789609	OpenSea		SEBOX;CTB-96E2.3	TSS200;5'UTR
cg16503797	chr18	19476805	0.742527	N_Shore
cg13484958	chr18	34481086	0.786092	OpenSea		KIAA1328	5'UTR
cg06676603	chr18	74692265	0.849522	S_Shore		MBP;MBP;MBP;MBP;MBP;MBP;MBP	3'UTR;3'UTR;3'UTR;3'UTR;3'UTR;3'UTR;3'UTR
cg23670631	chr19	815164	0.844061	Island	Gene_Associated
cg18731803	chr19	9903129	0.637755	N_Shore	Unclassified
cg18153499	chr19	47142459	0.79375	Island	Promoter_Associated
cg01316857	chr19	48685724	0.835207	Island		C19orf68	ExonBnd
cg02851692	chr19	52105721	0.651656	S_Shore
cg00041053	chr19	56057386	0.734307	N_Shelf		AC008735.15	TSS1500
cg01236081	chr20	44527463	0.822643	OpenSea		PLTP;PLTP;PLTP	3'UTR;3'UTR;3'UTR
cg17033471	chr20	60528758	0.642057	OpenSea		MIR1257	TSS200
cg02381521	chr21	42775934	0.66331	OpenSea
cg15757507	chr22	19554171	0.773368	Island
cg25009697	chr22	25239448	0.837926	OpenSea		SGSM1	5'UTR
cg11461302	chr22	38507451	0.800544	OpenSea		BAIAP2L2;BAIAP2L2	TSS1500;TSS1500
cg15508776	chr22	40054056	0.862215	N_Shelf
