# Supplementary material for: Dementia with Lewy bodies post-mortem brains reveal differentially methylated CpG sites with biomarker potential
Source: Commun Biol. 2022 Nov 22;5:1279. doi: 10.1038/s42003-022-03965-x (PMC9684551; doi:10.1038/s42003-022-03965-x)
Supplement: Supplementary file 6 — Supplementary Data 3 [file 42003_2022_3965_MOESM6_ESM.txt]

Name	chr	pos	Ctrl_mean	DLB_mean	logFC	P.Value	adj.P.Val	Relation_to_Island	Regulatory_Feature_Group	GencodeBasicV12_NAME	GencodeBasicV12_Group
cg16983861	chr10	91061510	0.4832	0.2108	-2.0802	2.11E-08	0.0156	OpenSea	Promoter_Associated	IFIT2;LIPA;LIPA;LIPA	TSS1500;5'UTR;5'UTR;3'UTR
cg02688348	chr11	57103429	0.2595	0.1200	-1.1724	7.62E-08	0.0156	Island	Promoter_Associated	SSRP1	TSS200
cg18092614	chr17	40729792	0.0580	0.1086	1.6694	9.43E-08	0.0156	Island	Promoter_Associated	PSMC3IP	TSS200
cg12360373	chr16	28834065	0.1480	0.0501	-1.7308	1.00E-07	0.0156	Island	Promoter_Associated	ATXN2L;ATXN2L;ATXN2L;ATXN2L;RP11-1348G14.5	TSS1500;TSS1500;TSS1500;TSS1500;TSS1500
cg21832068	chr4	14889868	0.8459	0.7170	-1.1383	1.16E-07	0.0156	OpenSea		LINC00504	TSS200
cg03654430	chr10	91174411	0.0289	0.0509	1.5147	1.22E-07	0.0156	Island	Promoter_Associated	LIPA;IFIT5;IFIT5;IFIT5;LIPA	TSS200;TSS200;5'UTR;1stExon;TSS200
cg04413320	chr13	58208929	0.0841	0.1545	1.6452	2.11E-07	0.0181	Island		PCDH17	1stExon
cg00153368	chr11	57996423	0.9107	0.8530	-0.9974	2.12E-07	0.0181	OpenSea		OR10Q1	TSS200
cg21752471	chr5	133861794	0.2257	0.0870	-1.5801	2.12E-07	0.0181	Island		PHF15;PHF15;PHF15;PHF15;PHF15;PHF15;PHF15	5'UTR;5'UTR;5'UTR;5'UTR;5'UTR;5'UTR;TSS200
cg17232014	chr12	13153193	0.1507	0.0438	-1.8383	3.29E-07	0.0246	S_Shore	Promoter_Associated	HEBP1;HEBP1;HEBP1;HEBP1;HTR7P1;RP11-377D9.3	1stExon;1stExon;5'UTR;5'UTR;TSS200;TSS200
cg07413941	chr2	149894969	0.0284	0.0393	1.0631	3.53E-07	0.0246	N_Shore		LYPD6B;LYPD6B	TSS1500;TSS200
cg09781944	chr4	20254519	0.0771	0.1312	1.0301	3.92E-07	0.0250	Island		SLIT2;SLIT2;SLIT2;SLIT2;SLIT2	TSS1500;TSS1500;TSS1500;TSS1500;TSS1500
cg03310027	chr15	43941072	0.9244	0.8576	-1.4488	6.23E-07	0.0367	Island		CATSPER2;CATSPER2;CATSPER2;CATSPER2;CATSPER2;PPIP5K1;CKMT1A;STRC	TSS1500;TSS200;TSS200;TSS200;3'UTR;5'UTR;5'UTR;5'UTR
cg22446331	chr18	19750865	0.0628	0.1028	0.9177	8.22E-07	0.0450	Island		GATA6	5'UTR
cg13645001	chr12	22199579	0.1229	0.2077	1.1655	9.53E-07	0.0476	Island	Promoter_Associated
cg00973947	chr3	143692255	0.2597	0.1191	-1.3453	9.93E-07	0.0476	Island	Promoter_Associated	C3orf58;C3orf58;C3orf58;C3orf58	5'UTR;1stExon;TSS200;5'UTR
cg25882591	chr17	405178	0.8977	0.8372	-0.9163	1.09E-06	0.0489	N_Shore		RP5-1029F21.3	TSS1500
cg23998211	chr6	86303771	0.0307	0.0341	1.1063	1.53E-06	0.0606	Island	Promoter_Associated	SNX14;SNX14;SNX14;SNX14;SNX14;SNX14;SNX14	1stExon;TSS200;TSS200;TSS200;TSS1500;TSS1500;5'UTR
cg04999148	chr11	65188955	0.0982	0.1240	1.1226	1.64E-06	0.0606	N_Shore	Promoter_Associated	NEAT1;NEAT1	TSS1500;TSS1500
cg05926253	chr5	1801364	0.2400	0.0704	-2.1864	1.82E-06	0.0606	Island	Promoter_Associated	MRPL36;MRPL36;MRPL36;NDUFS6;NDUFS6;NDUFS6	5'UTR;TSS1500;TSS1500;TSS200;TSS200;TSS200
cg15150979	chr10	1995230	0.9278	0.8757	-1.0260	1.93E-06	0.0606	OpenSea
cg12550012	chr3	106959716	0.0276	0.0375	1.3025	1.94E-06	0.0606	Island	Promoter_Associated_Cell_type_specific	RP11-446H18.3;RP11-446H18.3;RP11-280F2.2	1stExon;5'UTR;TSS1500
cg02310229	chr5	32312285	0.2815	0.1393	-1.2739	1.94E-06	0.0606	N_Shore
cg04902833	chr17	76153421	0.9214	0.8732	-1.1681	1.97E-06	0.0606	OpenSea
cg19934966	chr11	117747439	0.0579	0.1032	0.8341	1.98E-06	0.0606	Island		FXYD6;FXYD6;FXYD6;FXYD6;RP11-728F11.6;FXYD6;FXYD6;FXYD6;FXYD6	1stExon;1stExon;1stExon;TSS200;TSS200;5'UTR;5'UTR;5'UTR;5'UTR
cg04140786	chr2	113634683	0.6240	0.6603	0.7436	2.20E-06	0.0631	OpenSea
cg26337592	chr1	153642686	0.1180	0.0683	-1.4549	2.30E-06	0.0631	N_Shore		ILF2	ExonBnd
cg16049941	chr1	228466971	0.8939	0.8079	-1.1977	2.32E-06	0.0631	N_Shore		OBSCN	5'UTR
cg08091383	chr3	14962828	0.0376	0.0477	1.1919	2.39E-06	0.0631	OpenSea	Unclassified	FGD5-AS1;FGD5	3'UTR;5'UTR
cg25335009	chr2	240299797	0.8491	0.8110	-1.6601	2.54E-06	0.0649	OpenSea		HDAC4;HDAC4	5'UTR;5'UTR
cg27491458	chr1	185126416	0.0526	0.0970	1.0746	2.81E-06	0.0691	Island	Promoter_Associated	SWT1;SWT1;SWT1;TRMT1L;TRMT1L	5'UTR;1stExon;5'UTR;TSS1500;TSS1500
cg11021082	chr4	95130006	0.7753	0.8350	1.2725	2.89E-06	0.0691	S_Shore		RP11-363G15.2	TSS1500
cg11517559	chr20	35738562	0.8978	0.8471	-0.8958	3.41E-06	0.0765	OpenSea		C20orf132;C20orf132	TSS1500;3'UTR
cg23762548	chr7	10979244	0.0742	0.0951	1.3485	3.45E-06	0.0765	N_Shore		NDUFA4	3'UTR
cg24842908	chr5	161275588	0.3362	0.1911	-1.0087	3.54E-06	0.0765	OpenSea		GABRA1;GABRA1;GABRA1;GABRA1;GABRA1;GABRA1	5'UTR;TSS1500;5'UTR;5'UTR;1stExon;5'UTR
cg00826610	chr9	37800654	0.1248	0.0421	-1.5762	3.59E-06	0.0765	Island	Promoter_Associated	DCAF10;DCAF10;DCAF10;RP11-613M10.9	5'UTR;1stExon;TSS200;3'UTR
cg00270311	chr16	30366760	0.1787	0.0887	-1.0965	3.69E-06	0.0765	Island	Promoter_Associated	CD2BP2;RP11-347C12.10;CD2BP2	TSS1500;TSS200;TSS200
cg14292807	chr1	154580796	0.0280	0.0374	0.8854	3.86E-06	0.0779	Island	Promoter_Associated_Cell_type_specific	ADAR;ADAR;ADAR	TSS200;5'UTR;3'UTR
cg02077599	chr1	231567769	0.6999	0.6158	-0.8381	4.11E-06	0.0808	OpenSea
cg07444408	chr4	141218466	0.5385	0.5737	1.0051	4.46E-06	0.0855	OpenSea		SCOC;RP11-425I13.3	5'UTR;3'UTR
cg08560888	chr11	2191082	0.6316	0.5260	-1.2556	4.76E-06	0.0890	S_Shelf		TH	ExonBnd
cg15259691	chr12	121647698	0.0575	0.0708	1.2817	5.08E-06	0.0912	N_Shore	Promoter_Associated	P2RX4;P2RX4;P2RX4;P2RX4	TSS1500;5'UTR;1stExon;TSS200
cg05955802	chr6	118972745	0.0212	0.0272	0.7947	5.12E-06	0.0912	Island	Promoter_Associated	CEP85L;CEP85L;CEP85L;CEP85L;CEP85L	1stExon;1stExon;5'UTR;5'UTR;5'UTR
cg25772769	chr9	19409284	0.0632	0.1104	1.2734	5.61E-06	0.0977	Island	Promoter_Associated	ACER2	5'UTR
cg18515171	chr17	58156344	0.0554	0.1176	1.4105	5.79E-06	0.0987	Island	Promoter_Associated	HEATR6;HEATR6	TSS200;TSS200
cg02435109	chr5	14871845	0.1522	0.0425	-2.1516	6.18E-06	0.1030	N_Shore		ANKH;ANKH	1stExon;5'UTR
cg24403976	chr18	52989267	0.0425	0.0574	1.5137	6.95E-06	0.1133	OpenSea		TCF4;TCF4	TSS1500;TSS1500
cg16327326	chr16	1662895	0.0586	0.1028	1.2631	7.27E-06	0.1158	Island		IFT140;CRAMP1L	TSS1500;5'UTR
cg16394558	chr5	121648146	0.0362	0.0510	1.1676	7.44E-06	0.1158	Island		SNCAIP;SNCAIP;SNCAIP;SNCAIP;SNCAIP;SNCAIP;SNCAIP	TSS1500;5'UTR;5'UTR;5'UTR;5'UTR;5'UTR;5'UTR
cg20260663	chr12	56211576	0.0836	0.0313	-1.1894	7.56E-06	0.1158	S_Shore	Unclassified	ORMDL2;ORMDL2;ORMDL2;SARNP;ORMDL2;SARNP;SARNP;RP11-762I7.5	TSS1500;TSS1500;TSS1500;TSS200;TSS200;TSS200;TSS200;3'UTR
cg23712970	chr14	23540735	0.3904	0.2488	-0.8427	7.73E-06	0.1162	OpenSea	Promoter_Associated	ACIN1;ACIN1;ACIN1;ACIN1;ACIN1;ACIN1	1stExon;5'UTR;5'UTR;1stExon;1stExon;3'UTR
cg17979863	chr2	231852034	0.0325	0.0455	1.0872	7.99E-06	0.1177	Island	Unclassified	AC105344.2	3'UTR
cg00870662	chr18	78005665	0.0272	0.0339	1.0385	8.52E-06	0.1232	S_Shore	Unclassified	PARD6G	TSS1500
cg07196383	chr10	90791601	0.8529	0.8931	1.0250	8.97E-06	0.1272	OpenSea
cg08431062	chr19	16607243	0.0270	0.0390	1.3799	9.43E-06	0.1302	Island	Promoter_Associated	CALR3;C19orf44;C19orf44;CALR3	TSS1500;1stExon;5'UTR;5'UTR
cg12765382	chr17	26577877	0.9676	0.9582	-0.7988	9.51E-06	0.1302	Island	Unclassified
cg02513026	chr4	169753113	0.0593	0.0860	1.2781	1.00E-05	0.1345	Island	Unclassified_Cell_type_specific	RP11-635L1.3;PALLD	3'UTR;TSS200
cg17404449	chr7	76221076	0.7589	0.5325	-5.4917	1.07E-05	0.1420	OpenSea		AC004980.7;UPK3B;UPK3B	5'UTR;3'UTR;3'UTR
cg16298238	chr2	179343258	0.0330	0.0462	0.8395	1.10E-05	0.1423	Island		FKBP7;FKBP7;FKBP7;FKBP7;FKBP7;FKBP7;FKBP7	1stExon;1stExon;1stExon;5'UTR;5'UTR;TSS200;3'UTR
cg17358422	chr13	61791652	0.7996	0.7022	-1.1198	1.13E-05	0.1443	OpenSea
cg01356910	chr16	4323571	0.0436	0.0702	1.3883	1.15E-05	0.1450	Island	Unclassified	TFAP4	TSS1500
cg24518814	chr4	123764694	0.8404	0.8694	1.4497	1.28E-05	0.1558	OpenSea
cg11893488	chr13	111144464	0.9324	0.9135	-0.9669	1.28E-05	0.1558	OpenSea
cg00112465	chr3	128719999	0.2177	0.3215	0.9980	1.38E-05	0.1657	Island		CCDC48;RP11-723O4.8;RP11-723O4.8;KIAA1257	TSS1500;3'UTR;1stExon;3'UTR
cg10043753	chr11	115374739	0.1043	0.1849	1.3199	1.41E-05	0.1664	Island	Unclassified	CADM1	3'UTR
cg13464393	chr9	90440066	0.8792	0.7940	-1.2002	1.46E-05	0.1680	Island
cg04561883	chr12	133302138	0.9376	0.9644	1.2930	1.59E-05	0.1680	N_Shore		RN5S379	TSS1500
cg12416067	chr10	70231662	0.0449	0.0643	1.3146	1.59E-05	0.1680	Island	Promoter_Associated	DNA2;DNA2;DNA2;DNA2;DNA2	1stExon;1stExon;5'UTR;5'UTR;TSS200
cg10382365	chr16	88105065	0.9069	0.8406	-0.8663	1.61E-05	0.1680	N_Shore	Unclassified_Cell_type_specific	BANP;BANP	1stExon;5'UTR
cg02037503	chr14	23540729	0.3936	0.2789	-0.7081	1.64E-05	0.1680	OpenSea	Promoter_Associated	ACIN1;ACIN1;ACIN1;ACIN1;ACIN1;ACIN1	1stExon;5'UTR;5'UTR;1stExon;1stExon;3'UTR
cg23081397	chr3	9291180	0.0234	0.0303	1.0385	1.65E-05	0.1680	OpenSea	Promoter_Associated	SRGAP3;SRGAP3	TSS200;TSS1500
cg02895995	chr19	7554069	0.0421	0.0739	1.0027	1.65E-05	0.1680	S_Shore	Promoter_Associated	PEX11G	TSS200
cg02927949	chr13	103426033	0.0292	0.0398	1.0553	1.68E-05	0.1680	Island	Promoter_Associated	TEX30;TEX30;TEX30;TEX30;TEX30;TEX30;TEX30	5'UTR;5'UTR;5'UTR;TSS200;1stExon;1stExon;1stExon
cg22704520	chr2	200820451	0.0302	0.0617	1.1256	1.68E-05	0.1680	Island	Promoter_Associated	C2orf47;TYW5;TYW5;C2orf47;C2orf47;TYW5;C2orf69	5'UTR;1stExon;5'UTR;5'UTR;1stExon;TSS1500;5'UTR
cg19151665	chr7	22122819	0.0737	0.1233	1.0344	1.68E-05	0.1680	Island	Promoter_Associated
cg15591678	chr10	64134155	0.1329	0.0416	-1.6592	1.69E-05	0.1680	Island	Unclassified_Cell_type_specific	ZNF365;ZNF365;ZNF365;ZNF365	1stExon;5'UTR;1stExon;5'UTR
cg07608032	chr19	21579862	0.0753	0.1229	1.5047	1.70E-05	0.1680	OpenSea	Unclassified	ZNF493;ZNF493;ZNF493	TSS200;TSS200;TSS200
cg15705999	chr3	125093863	0.1038	0.1585	0.8010	1.72E-05	0.1680	Island		ZNF148;ZNF148;ZNF148;ZNF148;ZNF148;ZNF148	5'UTR;5'UTR;5'UTR;5'UTR;5'UTR;5'UTR
cg20452215	chr18	6284896	0.9168	0.8883	-0.8053	1.73E-05	0.1680	S_Shore
cg16742090	chr16	55067650	0.9074	0.8345	-1.0297	1.81E-05	0.1694	OpenSea
cg07145255	chr5	59995354	0.0356	0.0609	1.1781	1.81E-05	0.1694	N_Shore		DEPDC1B	5'UTR
cg12117227	chr6	485971	0.7771	0.8162	0.6376	1.83E-05	0.1694	OpenSea		EXOC2	3'UTR
cg14058383	chr6	28603099	0.0433	0.0576	1.1700	1.85E-05	0.1694	Island
cg23900228	chr2	314954	0.9696	0.9575	-0.6913	1.88E-05	0.1694	Island
cg20692684	chr10	32735158	0.1073	0.0354	-1.2390	1.89E-05	0.1694	OpenSea	Promoter_Associated	CCDC7;CCDC7;CCDC7;CCDC7;CCDC7;CCDC7	1stExon;5'UTR;1stExon;1stExon;5'UTR;TSS200
cg09328349	chr17	46620347	0.1828	0.1232	-1.0314	1.90E-05	0.1694	N_Shore		HOXB2;HOXB2;HOXB-AS1;HOXB2	3'UTR;3'UTR;TSS1500;1stExon
cg11495544	chr17	73402155	0.1671	0.0508	-1.8568	2.01E-05	0.1760	S_Shore		GRB2;GRB2;GRB2	TSS1500;TSS1500;TSS1500
cg09438836	chr17	48046342	0.0943	0.1186	1.1699	2.07E-05	0.1760	Island		DLX4;DLX4	TSS1500;TSS200
cg25313870	chr3	12045723	0.0857	0.1272	0.7121	2.07E-05	0.1760	Island	Unclassified_Cell_type_specific	SYN2;SYN2;SYN2	TSS200;TSS200;TSS200
cg23834208	chr14	59294879	0.9131	0.9296	0.8311	2.09E-05	0.1760	OpenSea		RP11-112J1.2;RP11-112J1.2	TSS200;TSS200
cg09518637	chr6	109330909	0.0114	0.0302	1.8792	2.11E-05	0.1760	Island	Promoter_Associated_Cell_type_specific	SESN1;SESN1	TSS200;TSS1500
cg08912058	chr1	6313858	0.9774	0.9714	-0.7668	2.11E-05	0.1760	Island
cg23675433	chr10	131934541	0.0499	0.0778	1.4283	2.16E-05	0.1778	Island	Promoter_Associated_Cell_type_specific	GLRX3	TSS200
cg02853251	chr3	124842678	0.7994	0.8422	0.6884	2.20E-05	0.1794	OpenSea		SLC12A8;SLC12A8	TSS1500;5'UTR
cg14290855	chr13	114887133	0.9556	0.9453	-1.1213	2.29E-05	0.1803	OpenSea
cg02750587	chr1	85156370	0.0598	0.0798	0.7919	2.30E-05	0.1803	Island	Promoter_Associated	SSX2IP;SSX2IP;SSX2IP;SSX2IP;SSX2IP	TSS200;TSS200;TSS1500;1stExon;3'UTR
cg14031414	chr20	13765665	0.0302	0.0356	0.9621	2.33E-05	0.1803	Island	Promoter_Associated	C20orf7;C20orf7;ESF1;C20orf7;C20orf7;C20orf7	TSS200;TSS200;TSS200;TSS200;5'UTR;1stExon
cg07472148	chr7	66837009	0.0347	0.0420	1.1126	2.33E-05	0.1803	OpenSea	Unclassified_Cell_type_specific
cg03241046	chr2	166881390	0.6863	0.5301	-1.1903	2.36E-05	0.1803	OpenSea
cg20691648	chr9	33830490	0.9478	0.9242	-0.8540	2.36E-05	0.1803	OpenSea		Y_RNA	TSS1500
cg01423820	chr14	77228690	0.0464	0.0978	1.5313	2.39E-05	0.1803	Island	Unclassified_Cell_type_specific	RP11-99E15.2;VASH1;VASH1;VASH1;VASH1	TSS1500;5'UTR;1stExon;5'UTR;1stExon
cg27305037	chr3	72096834	0.8137	0.8516	0.6198	2.40E-05	0.1803	OpenSea		RP11-398A8.3	3'UTR
cg19603885	chr14	101349736	0.9748	0.9715	-1.1722	2.44E-05	0.1814	Island		RTL1;MIR432;MIR136	1stExon;TSS1500;TSS1500
cg22223655	chr18	67872902	0.0225	0.0509	2.0731	2.50E-05	0.1841	Island	Promoter_Associated	RTTN;RTTN	1stExon;5'UTR
cg06437206	chr8	144887347	0.8772	0.7892	-0.9592	2.56E-05	0.1868	Island
cg12089249	chr2	179345200	0.0198	0.0218	0.9899	2.60E-05	0.1871	Island	Promoter_Associated	PLEKHA3;PLEKHA3;PLEKHA3	TSS1500;5'UTR;1stExon
cg16710224	chr16	79381643	0.5977	0.5929	0.8173	2.61E-05	0.1871	OpenSea
cg18270280	chr1	100504403	0.0272	0.0330	0.9886	2.71E-05	0.1891	Island
cg07300030	chr2	165698022	0.1184	0.1861	0.9311	2.71E-05	0.1891	Island	Unclassified_Cell_type_specific	AC019181.2;COBLL1;COBLL1;COBLL1	5'UTR;TSS200;TSS200;3'UTR
cg04078658	chr7	2054064	0.9733	0.9677	-1.4460	2.75E-05	0.1891	Island
cg17692125	chr11	129244505	0.0261	0.0326	0.7971	2.76E-05	0.1891	Island	Unclassified	BARX2	TSS1500
cg13331200	chr3	85008587	0.1023	0.0297	-1.5645	2.76E-05	0.1891	Island		CADM2;CADM2;CADM2;CADM2;CADM2	5'UTR;1stExon;1stExon;5'UTR;TSS200
cg20625967	chr15	42328655	0.8784	0.8594	-2.7759	2.83E-05	0.1922	OpenSea
cg11198094	chr9	140732731	0.8785	0.8184	-0.7895	2.92E-05	0.1948	N_Shelf		MIR602	TSS200
cg23830290	chr8	30300223	0.8697	0.8413	-1.1827	2.92E-05	0.1948	OpenSea		RBPMS;RBPMS;RBPMS;RBPMS	1stExon;5'UTR;5'UTR;5'UTR
cg09972803	chr10	62711357	0.7054	0.7447	2.4525	3.02E-05	0.1997	OpenSea		RHOBTB1	5'UTR
cg03163459	chr5	76373719	0.0966	0.1382	1.2937	3.09E-05	0.2023	Island	Unclassified	ZBED3	5'UTR
cg20796382	chr17	16339778	0.6007	0.5114	-0.8026	3.12E-05	0.2023	N_Shelf		TRPV2	5'UTR
cg22396555	chr13	28502461	0.0473	0.0556	0.9527	3.16E-05	0.2023	Island
cg19679281	chr2	58468512	0.1201	0.0426	-1.3613	3.17E-05	0.2023	Island	Promoter_Associated	FANCL;FANCL;FANCL;FANCL	TSS200;TSS200;TSS200;TSS200
cg03195600	chr16	11350371	0.1009	0.1409	0.9724	3.24E-05	0.2053	Island	Promoter_Associated	SOCS1;RMI2	TSS1500;5'UTR
cg02049938	chr8	21994573	0.8078	0.8482	0.7630	3.36E-05	0.2114	OpenSea	Gene_Associated
cg19848478	chr12	44904546	0.8171	0.7732	-1.0166	3.47E-05	0.2163	OpenSea
cg21790305	chr6	33396387	0.0650	0.0945	1.3136	3.63E-05	0.2229	S_Shore		SYNGAP1	5'UTR
cg11893652	chr9	131102639	0.0348	0.0382	0.9934	3.64E-05	0.2229	Island		SLC27A4;SLC27A4	TSS1500;TSS1500
cg01086974	chr2	137986170	0.8964	0.8778	-0.8084	3.66E-05	0.2229	OpenSea
cg27027036	chr15	66866350	0.6180	0.6420	1.1293	3.71E-05	0.2237	OpenSea
cg23095615	chr6	146136563	0.0519	0.0902	1.2484	3.75E-05	0.2248	Island		FBXO30;RP11-545I5.3;RP11-545I5.3	TSS1500;1stExon;5'UTR
cg19246572	chr2	28827770	0.8975	0.9127	1.0257	3.81E-05	0.2263	OpenSea		PLB1	5'UTR
cg13193179	chr20	61142637	0.8284	0.8710	0.8153	3.86E-05	0.2278	OpenSea		C20orf166-AS1;C20orf166-AS1	3'UTR;3'UTR
cg07734253	chr16	30194717	0.0321	0.0516	1.2695	3.94E-05	0.2304	N_Shore	Promoter_Associated	CORO1A;CORO1A;CORO1A	TSS1500;TSS1500;TSS200
cg02693438	chr12	38557136	0.9472	0.9226	-0.8583	4.14E-05	0.2374	N_Shore
cg19176999	chr14	92414221	0.0295	0.0416	1.1789	4.19E-05	0.2374	Island	Unclassified_Cell_type_specific	FBLN5;FBLN5;FBLN5	TSS1500;TSS1500;TSS200
cg26340737	chr6	32145373	0.1230	0.1422	1.2049	4.20E-05	0.2374	OpenSea	Promoter_Associated	AGPAT1;AGPAT1;AGPAT1;RNF5;RNF5;RNF5;AGPAT1;AGPAT1;AGPAT1;AGPAT1	TSS1500;5'UTR;5'UTR;TSS1500;TSS1500;TSS1500;TSS1500;TSS1500;TSS1500;1stExon
cg24882726	chr3	83267915	0.8400	0.7787	-0.9222	4.21E-05	0.2374	OpenSea
cg05313009	chr22	29469033	0.0470	0.0584	0.9700	4.21E-05	0.2374	Island	Unclassified	KREMEN1;KREMEN1;KREMEN1	TSS200;TSS200;TSS200
cg17939434	chr2	96931590	0.0271	0.0356	1.1460	4.25E-05	0.2374	Island	Promoter_Associated	CIAO1;CIAO1;TMEM127	TSS1500;TSS1500;5'UTR
cg18524790	chr20	23081053	0.6986	0.7378	0.9098	4.29E-05	0.2374	OpenSea
cg10504392	chr12	110044639	0.2711	0.1864	-0.8263	4.31E-05	0.2374	OpenSea
cg19954613	chr22	22020219	0.0601	0.0836	1.0259	4.38E-05	0.2374	Island	Promoter_Associated	PPIL2;PPIL2;PPIL2;PPIL2;PPIL2;PPIL2	TSS200;TSS200;TSS200;TSS200;5'UTR;TSS200
cg14739378	chr6	46655306	0.9557	0.9421	-0.6492	4.41E-05	0.2374	Island		TDRD6;TDRD6;RP11-446F17.3	TSS1500;TSS1500;3'UTR
cg10234776	chr10	64892880	0.0457	0.0574	1.2289	4.43E-05	0.2374	Island	Unclassified	NRBF2;NRBF2	TSS1500;TSS200
cg25137436	chr13	113299913	0.5766	0.4137	-1.6025	4.43E-05	0.2374	N_Shelf		C13orf35	TSS1500
cg09581281	chr1	15853227	0.0411	0.0518	1.0112	4.62E-05	0.2428	Island	Promoter_Associated	CASP9;DNAJC16;DNAJC16	TSS200;TSS200;TSS200
cg12680760	chr8	4026693	0.9216	0.8806	-0.8930	4.62E-05	0.2428	OpenSea
cg00788375	chr19	7745377	0.0413	0.0510	0.8816	4.66E-05	0.2428	N_Shore	Promoter_Associated	TRAPPC5;TRAPPC5	TSS1500;TSS1500
cg00881945	chr9	124704945	0.8145	0.8371	1.3316	4.71E-05	0.2428	OpenSea		C9orf148;TTLL11	3'UTR;3'UTR
cg21028463	chr17	74733682	0.0935	0.1552	1.2887	4.75E-05	0.2428	Island	Promoter_Associated	MIR636;SRSF2;MFSD11;SRSF2;SRSF2;SRSF2	TSS1500;TSS200;TSS200;TSS1500;TSS1500;TSS1500
cg25945412	chr17	61919708	0.0340	0.0482	1.2517	4.76E-05	0.2428	Island	Promoter_Associated
cg16585693	chr1	232878876	0.8779	0.8303	-0.7444	4.80E-05	0.2428	OpenSea		RP11-66A2.2	TSS1500
cg26153497	chr19	10029438	0.6885	0.7505	0.8882	4.82E-05	0.2428	S_Shelf
cg02985139	chr13	112620260	0.8880	0.8687	-1.0897	4.89E-05	0.2428	OpenSea
cg09415825	chr14	75981930	0.4797	0.3649	-1.5368	4.91E-05	0.2428	OpenSea	Unclassified
cg05130304	chr3	44379503	0.0490	0.0689	1.2441	4.97E-05	0.2428	N_Shore		C3orf23;C3orf23;C3orf23	TSS1500;TSS1500;TSS200
cg03225779	chr9	116916968	0.1162	0.0783	-1.4035	4.98E-05	0.2428	Island		COL27A1;COL27A1	TSS1500;TSS1500
cg00225603	chr7	20865639	0.7677	0.8233	1.0056	4.99E-05	0.2428	OpenSea
cg17889623	chr1	200990247	0.4361	0.5182	1.1931	5.03E-05	0.2428	N_Shelf	Unclassified
cg26618989	chr5	44809978	0.0484	0.0733	1.1869	5.04E-05	0.2428	S_Shore	Promoter_Associated	RP11-53O19.1;RP11-53O19.1;RP11-53O19.1;RP11-53O19.1;RP11-53O19.1;RP11-53O19.1;RP11-53O19.1	TSS1500;TSS1500;TSS1500;TSS1500;TSS1500;TSS1500;TSS1500
cg05560630	chr3	37035625	0.0987	0.0755	-1.7069	5.06E-05	0.2428	S_Shore	Unclassified	EPM2AIP1;MLH1;MLH1;MLH1;MLH1;MLH1;MLH1;MLH1;MLH1	TSS1500;5'UTR;5'UTR;5'UTR;5'UTR;5'UTR;5'UTR;5'UTR;5'UTR
cg24401219	chr6	72892597	0.1029	0.1490	0.8017	5.09E-05	0.2428	Island	Unclassified_Cell_type_specific
cg18418651	chr17	39891230	0.0823	0.1111	1.0724	5.16E-05	0.2428	Island	Unclassified_Cell_type_specific	HAP1	TSS1500
cg06020130	chr3	164913973	0.1248	0.1877	0.8946	5.17E-05	0.2428	OpenSea		SLITRK3;SLITRK3	5'UTR;TSS200
cg17385679	chr17	4402773	0.0329	0.0408	0.8396	5.22E-05	0.2428	Island		AC118754.4	3'UTR
cg00974835	chr14	74960278	0.0659	0.0935	1.3242	5.23E-05	0.2428	Island	Promoter_Associated	NPC2;NPC2;NPC2;NPC2;ISCA2;NPC2;ISCA2;ISCA2	TSS1500;TSS1500;TSS1500;TSS200;TSS200;TSS1500;TSS200;TSS200
cg01512026	chr1	27718277	0.0395	0.0497	1.3800	5.30E-05	0.2428	N_Shore	Promoter_Associated	GPR3	TSS1500
cg04836606	chr10	23352354	0.5096	0.5062	0.6671	5.37E-05	0.2428	OpenSea
cg04124987	chr8	42129353	0.0723	0.0818	0.7818	5.37E-05	0.2428	S_Shore	Promoter_Associated	IKBKB;RP11-231D20.2;RP11-231D20.2;RP11-231D20.2;IKBKB;IKBKB;IKBKB;IKBKB;IKBKB;RP11-231D20.2	TSS1500;TSS1500;TSS1500;TSS1500;5'UTR;5'UTR;5'UTR;5'UTR;5'UTR;TSS1500
cg22397944	chr11	237014	0.0713	0.0976	1.0935	5.38E-05	0.2428	Island	Promoter_Associated	PSMD13;PSMD13;SIRT3;SIRT3;SIRT3;PSMD13;SIRT3;SIRT3;PSMD13;PSMD13;PSMD13;PSMD13	5'UTR;1stExon;TSS1500;TSS1500;TSS1500;TSS200;TSS200;TSS200;1stExon;5'UTR;5'UTR;1stExon
cg00773446	chr7	23164507	0.7369	0.8150	1.5199	5.39E-05	0.2428	OpenSea		KLHL7;KLHL7	5'UTR;5'UTR
cg16078886	chr18	29673278	0.0318	0.0404	0.7950	5.39E-05	0.2428	Island	Promoter_Associated	snoU13	TSS1500
cg05715751	chr17	79391071	0.9412	0.9291	-1.5244	5.46E-05	0.2428	N_Shelf	Unclassified_Cell_type_specific
cg12646754	chr1	2574751	0.0160	0.0396	1.6976	5.48E-05	0.2428	Island	Promoter_Associated
cg08549924	chr8	101374764	0.8022	0.8274	0.7496	5.49E-05	0.2428	OpenSea
cg19233923	chr11	63753598	0.1179	0.1850	1.1915	5.51E-05	0.2428	Island	Promoter_Associated	OTUB1;OTUB1;OTUB1;OTUB1;OTUB1;OTUB1;OTUB1;OTUB1;OTUB1;OTUB1;OTUB1;AP000721.4	TSS1500;TSS1500;TSS1500;TSS1500;5'UTR;1stExon;5'UTR;1stExon;5'UTR;1stExon;5'UTR;5'UTR
cg19488922	chr11	1249444	0.8282	0.8821	0.7137	5.59E-05	0.2444	S_Shore	Unclassified_Cell_type_specific	MUC5B;MUC5B	TSS1500;5'UTR
cg01062539	chr16	23765258	0.6297	0.7576	1.2766	5.63E-05	0.2444	N_Shore		CHP2	TSS1500
cg03747016	chr1	169764319	0.0299	0.0408	1.2382	5.68E-05	0.2444	Island	Promoter_Associated	C1orf112;METTL18;C1orf112;C1orf112;C1orf112;METTL18;C1orf112;C1orf112	TSS1500;TSS1500;1stExon;5'UTR;1stExon;TSS1500;5'UTR;5'UTR
cg00138267	chr9	125667186	0.0222	0.0314	0.7983	5.71E-05	0.2444	Island	Promoter_Associated	RC3H2;RC3H2;RC3H2	3'UTR;5'UTR;5'UTR
cg15557168	chr22	42548783	0.7192	0.6589	-2.2731	5.71E-05	0.2444	Island
cg25231670	chr13	68682018	0.9459	0.9193	-0.6884	5.93E-05	0.2510	OpenSea
cg23293410	chr11	6434012	0.6413	0.6797	0.6388	5.95E-05	0.2510	OpenSea		APBB1;APBB1;APBB1;APBB1	TSS1500;5'UTR;5'UTR;5'UTR
cg22511293	chr12	109915400	0.0305	0.0365	1.0373	6.00E-05	0.2510	Island	Promoter_Associated	UBE3B;UBE3B;UBE3B;UBE3B;UBE3B;UBE3B;UBE3B;KCTD10;KCTD10;UBE3B	1stExon;TSS200;TSS200;TSS200;TSS200;TSS200;TSS200;TSS1500;TSS200;5'UTR
cg17530152	chr10	90692333	0.7522	0.8090	0.7126	6.03E-05	0.2510	OpenSea	Unclassified	RP11-399O19.5	TSS200
cg05969296	chr11	8932792	0.0144	0.0199	1.3310	6.04E-05	0.2510	Island	Promoter_Associated	AKIP1;AKIP1;AKIP1;ST5;AKIP1;AKIP1;AKIP1;AKIP1;AKIP1;AKIP1;AKIP1	TSS200;5'UTR;5'UTR;TSS1500;5'UTR;5'UTR;1stExon;5'UTR;1stExon;5'UTR;TSS200
cg00676246	chr1	240254997	0.0570	0.1395	1.7459	6.09E-05	0.2510	Island		FMN2	TSS200
cg03434315	chr2	166226339	0.7417	0.7835	0.8501	6.12E-05	0.2510	OpenSea
cg07529534	chr8	41511314	0.1392	0.0746	-1.1801	6.12E-05	0.2510	Island	Unclassified_Cell_type_specific	ANK1;ANK1;ANK1;ANK1	3'UTR;3'UTR;3'UTR;3'UTR
cg02083428	chr1	25228934	0.9555	0.9380	-0.7839	6.28E-05	0.2558	Island	Gene_Associated
cg01122716	chr1	156308611	0.0357	0.0486	1.1330	6.31E-05	0.2558	S_Shore	Promoter_Associated	C1orf182;CCT3;CCT3;CCT3;CCT3;C1orf182;C1orf182;C1orf182;C1orf182;CCT3;C1orf182;C1orf182	5'UTR;TSS1500;TSS1500;TSS1500;TSS1500;5'UTR;5'UTR;1stExon;5'UTR;TSS1500;5'UTR;TSS200
cg19515984	chr8	47160830	0.8053	0.8499	0.6855	6.35E-05	0.2560	OpenSea
cg03337578	chr15	37783027	0.9365	0.9065	-0.8581	6.42E-05	0.2569	Island		RP11-720L8.1	TSS200
cg01542644	chr6	26458326	0.0256	0.0330	1.1322	6.46E-05	0.2569	Island	Promoter_Associated	BTN2A1;BTN2A1;BTN2A1;BTN2A1;BTN2A1;BTN2A1;BTN2A1;BTN2A1	1stExon;5'UTR;1stExon;5'UTR;1stExon;5'UTR;1stExon;5'UTR
cg14637221	chr4	17513894	0.0631	0.0885	0.8463	6.47E-05	0.2569	Island	Promoter_Associated	QDPR;QDPR;QDPR;QDPR	TSS200;TSS200;TSS200;TSS200
cg26996201	chr11	77122864	0.0340	0.0458	1.4439	6.68E-05	0.2588	Island	Promoter_Associated	PAK1;PAK1;PAK1;PAK1;PAK1;PAK1;PAK1;PAK1	1stExon;1stExon;1stExon;5'UTR;5'UTR;5'UTR;5'UTR;5'UTR
cg24488001	chr1	238644629	0.7989	0.7085	-1.3620	6.69E-05	0.2588	OpenSea		RP11-371I1.2	3'UTR
cg22283058	chr1	202091175	0.8118	0.8304	0.9411	6.69E-05	0.2588	OpenSea		GPR37L1;GPR37L1	TSS1500;TSS1500
cg20563098	chr10	64892887	0.0214	0.0309	1.3213	6.76E-05	0.2588	Island	Unclassified	NRBF2;NRBF2	TSS200;TSS200
cg22784589	chr14	73359812	0.0259	0.0305	1.1284	6.78E-05	0.2588	Island		DPF3	5'UTR
cg23207816	chr20	34252616	0.0369	0.0487	0.6961	6.78E-05	0.2588	Island	Promoter_Associated	RBM12;RBM12;RBM12;RBM12;CPNE1;CPNE1;CPNE1;CPNE1;CPNE1	5'UTR;5'UTR;5'UTR;5'UTR;3'UTR;1stExon;5'UTR;5'UTR;5'UTR
cg11403046	chr20	40628070	0.9018	0.8492	-1.1029	6.79E-05	0.2588	S_Shore		RP5-1121H13.4	5'UTR
cg19547124	chr11	1669376	0.8387	0.8883	0.8455	6.84E-05	0.2588	OpenSea
cg25449542	chr17	1957605	0.0275	0.0546	0.9871	6.85E-05	0.2588	Island		HIC1;HIC1;HIC1	TSS1500;1stExon;5'UTR
cg13445258	chr3	128369860	0.0313	0.0467	1.2131	6.87E-05	0.2588	S_Shore	Promoter_Associated	RPN1;RPN1;RPN1;RPN1	TSS200;TSS200;TSS200;5'UTR
cg12402495	chr1	154192844	0.0169	0.0231	1.2537	6.89E-05	0.2588	Island	Promoter_Associated	UBAP2L;UBAP2L;UBAP2L;C1orf43;C1orf43;C1orf43;C1orf43;C1orf43;C1orf43	TSS1500;TSS1500;5'UTR;1stExon;1stExon;1stExon;1stExon;1stExon;1stExon
cg25497964	chr8	110661060	0.6424	0.6852	0.6024	6.96E-05	0.2593	S_Shelf		SYBU;SYBU;SYBU;SYBU;SYBU;SYBU;SYBU;SYBU;SYBU	1stExon;1stExon;TSS200;5'UTR;5'UTR;5'UTR;5'UTR;5'UTR;5'UTR
cg01424970	chr19	45116089	0.8703	0.8377	-0.6516	6.98E-05	0.2593	OpenSea		IGSF23	TSS1500
cg17162734	chr10	71337586	0.0418	0.0542	0.8725	7.03E-05	0.2593	Island
cg10583683	chr15	23034700	0.0361	0.0774	1.2758	7.05E-05	0.2593	Island	Promoter_Associated	NIPA2;NIPA2;NIPA2;NIPA2;NIPA2;NIPA2	TSS1500;TSS1500;TSS1500;TSS1500;TSS1500;TSS1500
cg02225004	chr8	140970377	0.7521	0.8031	0.7293	7.07E-05	0.2593	N_Shore
cg01960647	chr19	41768373	0.0306	0.0391	1.2255	7.21E-05	0.2615	N_Shore	Promoter_Associated	HNRNPUL1	TSS200
cg02931753	chr4	154074737	0.2207	0.1588	-0.6393	7.23E-05	0.2615	Island	Promoter_Associated	TRIM2	5'UTR
cg12351856	chr18	19192308	0.1020	0.1575	1.1232	7.23E-05	0.2615	Island	Promoter_Associated	SNRPD1;SNRPD1	5'UTR;1stExon
cg00141447	chr13	113544658	0.9314	0.8982	-1.0168	7.36E-05	0.2628	N_Shelf
cg04364194	chr1	202114085	0.0599	0.0950	1.3617	7.38E-05	0.2628	Island		ARL8A	TSS1500
cg24962544	chr6	157467221	0.8568	0.8784	0.6032	7.42E-05	0.2628	OpenSea
cg02850344	chr7	140134961	0.8442	0.7685	-0.8853	7.43E-05	0.2628	N_Shore
cg12049875	chr20	19955868	0.2265	0.1662	-0.6810	7.45E-05	0.2628	Island		RIN2	5'UTR
cg00246301	chr2	101086963	0.8797	0.9063	0.9031	7.47E-05	0.2628	OpenSea		NMS	1stExon
cg12683068	chr2	26869988	0.6600	0.7554	1.0281	7.58E-05	0.2653	OpenSea
cg03180953	chr16	1842505	0.9688	0.9516	-1.3586	7.62E-05	0.2653	Island		RP11-31I10.4	5'UTR
cg20474144	chr12	132529458	0.8345	0.7202	-1.1715	7.67E-05	0.2655	OpenSea		EP400	5'UTR
cg22263405	chr18	42259244	0.0569	0.0702	1.6308	7.69E-05	0.2655	Island	Promoter_Associated	RP11-456K23.1;SETBP1	3'UTR;TSS1500
cg06464452	chr4	77227879	0.0551	0.0600	0.7700	7.80E-05	0.2662	Island	Promoter_Associated	STBD1;STBD1;STBD1	5'UTR;1stExon;5'UTR
cg12598163	chr13	111806585	0.0333	0.0454	0.9633	7.81E-05	0.2662	S_Shore	Promoter_Associated	ARHGEF7;ARHGEF7;ARHGEF7	5'UTR;5'UTR;5'UTR
cg05065603	chr3	195989296	0.8559	0.9006	1.1998	7.83E-05	0.2662	OpenSea		PCYT1A	3'UTR
cg05215536	chr6	144164325	0.0467	0.0730	0.7905	7.87E-05	0.2662	Island	Promoter_Associated	LTV1;RP3-468K18.5	TSS200;3'UTR
cg05347334	chr4	2439397	0.9526	0.9614	0.5982	7.98E-05	0.2662	OpenSea		RP11-503N18.2	5'UTR
cg17282910	chr5	89825494	0.0583	0.0933	1.0496	7.99E-05	0.2662	Island	Promoter_Associated	LYSMD3;LYSMD3;AC027323.1	TSS200;TSS200;TSS200
cg19748840	chr12	132864231	0.8572	0.7570	-1.0325	8.00E-05	0.2662	N_Shore	Unclassified_Cell_type_specific
cg05849857	chr13	39261425	0.0260	0.0259	1.1225	8.05E-05	0.2662	Island		FREM2;FREM2	5'UTR;1stExon
cg17605107	chr5	125936881	0.0422	0.0565	0.8205	8.06E-05	0.2662	Island	Promoter_Associated	PHAX	5'UTR
cg01277372	chr3	169378764	0.2409	0.1493	-0.8038	8.09E-05	0.2662	N_Shore		MECOM	3'UTR
cg18459189	chr15	35261784	0.0229	0.0384	1.3998	8.11E-05	0.2662	Island	Promoter_Associated	AQR	1stExon
cg06676603	chr18	74692265	0.7264	0.6511	-0.9006	8.13E-05	0.2662	S_Shore		MBP;MBP;MBP;MBP;MBP;MBP;MBP	3'UTR;3'UTR;3'UTR;3'UTR;3'UTR;3'UTR;3'UTR
cg23649884	chr21	33984953	0.0299	0.0397	1.0028	8.22E-05	0.2680	Island	Promoter_Associated	C21orf59;C21orf59;C21orf59;C21orf59	1stExon;5'UTR;TSS1500;TSS200
cg23372703	chr3	21713771	0.8906	0.8423	-0.9126	8.30E-05	0.2685	OpenSea		ZNF385D	3'UTR
cg21742395	chr14	35530313	0.8569	0.8067	-0.7846	8.35E-05	0.2685	OpenSea
cg13403271	chr7	157738245	0.8883	0.9148	1.1488	8.38E-05	0.2685	OpenSea
cg11072498	chr2	87035609	0.0455	0.0636	1.0485	8.44E-05	0.2685	N_Shore	Unclassified	CD8A	TSS200
cg14042131	chr11	48003169	0.0886	0.1277	0.8412	8.44E-05	0.2685	Island
cg12537546	chr17	6919153	0.0873	0.1000	1.1621	8.44E-05	0.2685	S_Shore	Promoter_Associated	C17orf49;MIR497HG	TSS1500;3'UTR
cg13037841	chr14	70398036	0.7850	0.8140	0.7921	8.51E-05	0.2696	OpenSea		SMOC1	5'UTR
cg17283801	chr12	118499723	0.1054	0.1645	0.8514	8.69E-05	0.2707	S_Shore		WSB2;WSB2;WSB2	TSS1500;TSS1500;TSS1500
cg25198545	chr3	179280646	0.1405	0.0617	-1.1496	8.71E-05	0.2707	Island	Promoter_Associated	ACTL6A;ACTL6A;ACTL6A	TSS200;TSS200;TSS200
cg04390488	chr10	820321	0.8390	0.8699	0.7029	8.73E-05	0.2707	OpenSea
cg12560877	chr11	130318477	0.1406	0.2065	0.8348	8.77E-05	0.2707	Island		ADAMTS15	TSS1500
cg07346171	chr1	29281659	0.6093	0.6537	1.6070	8.79E-05	0.2707	OpenSea		EPB41;EPB41;EPB41;EPB41;EPB41	5'UTR;5'UTR;5'UTR;5'UTR;5'UTR
cg21628164	chr11	71639988	0.0561	0.0657	1.4226	8.79E-05	0.2707	OpenSea	Promoter_Associated	RP11-849H4.2;RP11-849H4.2;RP11-849H4.2;RNF121;RNF121;RP11-849H4.2;RNF121;RNF121;RNF121;RP11-849H4.2;RNF121;RNF121	TSS1500;TSS1500;TSS1500;5'UTR;1stExon;TSS1500;TSS200;TSS200;TSS200;TSS1500;TSS200;TSS200
cg20910568	chr12	13396087	0.8674	0.8444	-0.6809	8.80E-05	0.2707	OpenSea
cg21337074	chr16	57515799	0.7942	0.6941	-0.6942	8.90E-05	0.2722	OpenSea		DOK4	5'UTR
cg13799853	chr2	16080515	0.1975	0.2478	0.8407	8.94E-05	0.2722	Island		MYCNOS;MYCNOS;MYCNOS;MYCNOS;MYCN;MYCNOS	3'UTR;3'UTR;3'UTR;3'UTR;TSS200;3'UTR
cg21122725	chr4	123843781	0.0246	0.0313	1.0967	8.99E-05	0.2722	Island	Promoter_Associated	SPATA5;SPATA5;NUDT6;NUDT6	TSS1500;TSS1500;TSS200;5'UTR
cg21822146	chr14	77961897	0.8046	0.8305	0.6296	9.00E-05	0.2722	N_Shelf		ISM2	5'UTR
cg09372755	chr1	43919584	0.0809	0.1279	1.2741	9.05E-05	0.2722	Island	Promoter_Associated	HYI;HYI;HYI;HYI;HYI-AS1;HYI;HYI;HYI;HYI;HYI;HYI	1stExon;1stExon;TSS1500;TSS200;TSS200;5'UTR;5'UTR;TSS200;TSS200;TSS1500;TSS200
cg09500317	chr16	23652388	0.0393	0.0417	1.0358	9.06E-05	0.2722	Island	Promoter_Associated	DCTN5;DCTN5;DCTN5;DCTN5	TSS1500;TSS1500;TSS1500;TSS1500
cg03684156	chr5	137514661	0.0354	0.0418	0.9710	9.18E-05	0.2749	Island	Promoter_Associated	BRD8;BRD8;KIF20A;BRD8;BRD8;BRD8;BRD8;KIF20A	1stExon;5'UTR;TSS200;TSS1500;TSS1500;TSS1500;TSS1500;TSS200
cg00783663	chr13	30727439	0.8383	0.8605	0.7639	9.28E-05	0.2769	OpenSea		RP11-490N5.2;RP11-490N5.1;RP11-490N5.2	3'UTR;TSS1500;1stExon
cg08830754	chr6	52860234	0.0770	0.1155	1.1953	9.34E-05	0.2772	S_Shore	Promoter_Associated	GSTA4;GSTA4;GSTA4;GSTA4;RN7SK	TSS1500;TSS1500;TSS1500;TSS200;TSS200
cg07077507	chr14	89290791	0.0576	0.0790	1.0120	9.40E-05	0.2772	N_Shore	Promoter_Associated	TTC8;TTC8;TTC8;TTC8;TTC8;TTC8	TSS1500;TSS1500;TSS1500;5'UTR;TSS200;TSS200
cg19607165	chr6	10390961	0.0725	0.0913	1.3040	9.41E-05	0.2772	Island
cg27571988	chr8	110661074	0.6447	0.6763	0.5221	9.46E-05	0.2778	S_Shelf		SYBU;SYBU;SYBU;SYBU;SYBU;SYBU;SYBU	1stExon;TSS200;TSS200;5'UTR;5'UTR;5'UTR;5'UTR
cg23082221	chr6	146276439	0.7543	0.7529	-1.5445	9.51E-05	0.2780	OpenSea
cg05261496	chr6	35420303	0.0514	0.0715	0.9636	9.58E-05	0.2780	Island	Promoter_Associated	FANCE;FANCE	5'UTR;1stExon
cg23547348	chr3	177077684	0.0588	0.0808	0.8277	9.58E-05	0.2780	OpenSea	Promoter_Associated
cg02643778	chr6	47281183	0.4804	0.3588	-0.8932	9.62E-05	0.2782	S_Shelf
cg16618003	chr1	65432492	0.0243	0.0378	1.1966	9.66E-05	0.2782	Island	Promoter_Associated	JAK1	TSS1500
cg19893178	chr5	118692011	0.0654	0.1219	1.0885	9.77E-05	0.2790	S_Shore
cg16566019	chr10	129152030	0.8598	0.8788	0.9974	9.81E-05	0.2790	OpenSea
cg18635645	chr1	85667791	0.0533	0.0731	1.0186	9.87E-05	0.2790	S_Shore		SYDE2	TSS1500
cg08083757	chr11	133777831	0.7888	0.8508	0.8531	9.91E-05	0.2790	OpenSea
cg13323489	chr3	193587780	0.3014	0.2072	-1.1604	9.92E-05	0.2790	Island
cg15120445	chr7	112090476	0.0608	0.0823	0.9159	9.94E-05	0.2790	Island	Promoter_Associated	IFRD1;IFRD1;IFRD1;IFRD1	TSS1500;TSS200;TSS200;5'UTR
cg04760471	chr1	68696499	0.0368	0.0453	1.1561	9.98E-05	0.2790	N_Shore
cg24772412	chr11	65201759	0.3867	0.3132	-0.9109	1.00E-04	0.2790	OpenSea		NEAT1	5'UTR
cg23532123	chr8	108299837	0.8323	0.8307	0.6950	1.01E-04	0.2790	OpenSea		ANGPT1;ANGPT1	3'UTR;3'UTR
cg11258164	chr4	44450881	0.0243	0.0331	0.6949	1.01E-04	0.2790	Island	Unclassified	KCTD8	TSS200
cg03336086	chr5	79331047	0.0616	0.0770	0.7359	1.02E-04	0.2790	Island		THBS4;THBS4	TSS200;TSS1500
cg03283031	chr17	37824238	0.0912	0.1445	1.4902	1.03E-04	0.2790	Island	Unclassified	PNMT;PNMT;PNMT	TSS1500;1stExon;5'UTR
cg14491169	chr17	17481059	0.9745	0.9667	-0.9112	1.03E-04	0.2790	OpenSea		PEMT;U6;PEMT	5'UTR;TSS1500;TSS1500
cg06172475	chr11	128563903	0.0333	0.0399	0.8515	1.03E-04	0.2790	Island		FLI1;FLI1;FLI1;RP11-744N12.2;FLI1;FLI1;FLI1	TSS200;5'UTR;1stExon;3'UTR;5'UTR;5'UTR;5'UTR
cg25691060	chr12	67663875	0.0422	0.0685	0.9714	1.03E-04	0.2790	Island
cg01804627	chr6	49431037	0.0538	0.0648	1.3508	1.04E-04	0.2790	Island	Promoter_Associated	CENPQ;MUT;CENPQ	TSS200;TSS200;TSS200
cg01379730	chr2	171070946	0.8942	0.9109	0.6820	1.04E-04	0.2790	OpenSea	Unclassified_Cell_type_specific
cg16555595	chr13	114201796	0.7734	0.6984	-1.0003	1.05E-04	0.2790	N_Shore
cg07778837	chr19	55996461	0.0303	0.0427	1.6865	1.05E-04	0.2790	Island	Promoter_Associated	NAT14	TSS200
cg20659463	chr18	9102542	0.0260	0.0400	0.9409	1.05E-04	0.2790	Island	Promoter_Associated	NDUFV2;NDUFV2	TSS200;TSS200
cg12290779	chr10	104211761	0.7699	0.8127	0.7138	1.05E-04	0.2790	S_Shore		C10orf95;C10orf95	3'UTR;TSS1500
cg19731401	chr7	2775893	0.6066	0.6160	0.6740	1.06E-04	0.2790	S_Shore		GNA12;AMZ1	3'UTR;5'UTR
cg02398319	chr12	130934883	0.9151	0.8974	-0.6277	1.06E-04	0.2790	N_Shore
cg10625613	chr9	77567713	0.0233	0.0279	0.8163	1.06E-04	0.2790	Island	Promoter_Associated	C9orf40;C9orf40;RP11-197P3.4	1stExon;5'UTR;TSS200
cg20882852	chr6	122792503	0.0433	0.0565	1.0090	1.06E-04	0.2790	N_Shore	Promoter_Associated	PKIB	TSS1500
cg20553930	chr7	120590671	0.0396	0.0614	0.8656	1.07E-04	0.2790	Island	Promoter_Associated	ING3;ING3;ING3;ING3	TSS1500;TSS200;TSS200;TSS200
cg03228054	chr9	19049082	0.0401	0.0630	1.0649	1.07E-04	0.2790	Island	Promoter_Associated	RRAGA	TSS1500
cg05067406	chr16	55705694	0.8656	0.8115	-0.8608	1.07E-04	0.2790	OpenSea		SLC6A2;SLC6A2;SLC6A2	5'UTR;5'UTR;1stExon
cg04892170	chr10	128076910	0.0778	0.1334	1.3899	1.07E-04	0.2790	Island		ADAM12;ADAM12	1stExon;5'UTR
cg20640573	chr19	19779880	0.0797	0.1103	0.7453	1.08E-04	0.2797	Island	Promoter_Associated	ZNF101;ZNF101	5'UTR;5'UTR
cg05863911	chr16	2206254	0.0311	0.0365	1.0079	1.08E-04	0.2797	S_Shore		SNORD60;RP11-304L19.5;TRAF7	TSS1500;TSS1500;5'UTR
cg14157019	chr2	65541214	0.9573	0.9427	-0.7317	1.09E-04	0.2801	Island
cg01512638	chr20	47895370	0.0617	0.1053	1.5340	1.09E-04	0.2801	S_Shore	NonGene_Associated	ZNFX1-AS1;ZNFX1;ZNFX1;ZNFX1;SNORD12C;SNORD12B	5'UTR;TSS1500;TSS1500;TSS1500;TSS200;TSS1500
cg04146801	chr8	2017571	0.9232	0.9043	-0.6141	1.10E-04	0.2801	OpenSea		MYOM2;MYOM2	ExonBnd;5'UTR
cg00743158	chr14	101293635	0.6555	0.5844	-0.7797	1.10E-04	0.2801	Island		MEG3;MEG3;MEG3;MEG3;MEG3;MEG3;MEG3;MEG3;MEG3;MEG3;MEG3;MEG3;MEG3;MEG3;MEG3	5'UTR;TSS200;5'UTR;5'UTR;5'UTR;5'UTR;5'UTR;5'UTR;5'UTR;5'UTR;5'UTR;5'UTR;5'UTR;5'UTR;5'UTR
cg09526469	chr5	14277668	0.7532	0.8102	1.3238	1.11E-04	0.2801	OpenSea
cg05514257	chr4	140097398	0.0332	0.0540	1.8820	1.11E-04	0.2801	Island		ELF2	5'UTR
cg26451804	chr2	58502886	0.7107	0.7538	0.6804	1.11E-04	0.2801	OpenSea		AC007250.4	TSS200
cg19600546	chr22	32325345	0.7833	0.8028	0.6759	1.12E-04	0.2803	OpenSea
cg07776900	chr2	63277919	0.0501	0.0577	0.5364	1.12E-04	0.2803	Island	Unclassified	OTX1;OTX1	5'UTR;TSS200
cg13324603	chr17	74733680	0.1188	0.2260	1.3927	1.14E-04	0.2803	Island	Promoter_Associated	MIR636;SRSF2;MFSD11;SRSF2;SRSF2;SRSF2	TSS1500;TSS200;TSS200;TSS1500;TSS1500;TSS1500
cg12453582	chr12	111824920	0.5365	0.4113	-0.7689	1.14E-04	0.2803	OpenSea		RP3-473L9.4;RP3-473L9.4	5'UTR;5'UTR
cg05624932	chr8	75897310	0.0399	0.0545	1.2037	1.15E-04	0.2803	S_Shore		CRISPLD1;CRISPLD1	5'UTR;5'UTR
cg27620137	chr1	202666645	0.8625	0.8206	-0.6231	1.15E-04	0.2803	OpenSea		SYT2	5'UTR
cg00947885	chr1	146521800	0.8982	0.8558	-0.6517	1.15E-04	0.2803	N_Shore
cg12218999	chr6	33216249	0.0643	0.1001	1.0761	1.16E-04	0.2803	Island	Promoter_Associated	HCG25;HCG25;HCG25	TSS1500;TSS1500;TSS1500
cg00124011	chr1	14075958	0.0145	0.0262	1.2168	1.16E-04	0.2803	Island	Promoter_Associated	PRDM2;PRDM2;PRDM2;PRDM2;PRDM2;PRDM2;PRDM2;PRDM2;PRDM2;PRDM2;PRDM2	1stExon;1stExon;1stExon;1stExon;1stExon;5'UTR;5'UTR;5'UTR;5'UTR;5'UTR;5'UTR
cg03712965	chr6	153280770	0.9786	0.9710	-0.9247	1.16E-04	0.2803	OpenSea
cg18652121	chr3	179322868	0.0306	0.0434	0.9566	1.16E-04	0.2803	S_Shore	Promoter_Associated	MRPL47;MRPL47;MRPL47;NDUFB5	TSS1500;TSS1500;TSS1500;5'UTR
cg07666984	chr4	153858209	0.1353	0.2008	1.3214	1.17E-04	0.2803	Island	Unclassified_Cell_type_specific	FHDC1	5'UTR
cg21943376	chr11	118800953	0.0200	0.0213	0.8767	1.17E-04	0.2803	OpenSea	Promoter_Associated	UPK2	5'UTR
cg17743529	chr17	15903021	0.0319	0.0419	0.6018	1.17E-04	0.2803	Island	Promoter_Associated	TTC19;TTC19;TTC19;ZSWIM7;ZSWIM7;ZSWIM7	5'UTR;1stExon;TSS200;TSS200;TSS200;TSS200
cg06642682	chr5	14242738	0.7812	0.8051	0.5956	1.17E-04	0.2803	OpenSea
cg04672769	chr5	140070921	0.0329	0.0445	1.0898	1.17E-04	0.2803	Island	Promoter_Associated	HARS2;HARS2;HARS;HARS;HARS;HARS;HARS;HARS2;HARS2;HARS2;HARS;HARS;HARS;HARS;HARS;HARS	TSS1500;TSS1500;1stExon;1stExon;1stExon;1stExon;1stExon;TSS200;TSS200;TSS200;5'UTR;5'UTR;5'UTR;5'UTR;5'UTR;TSS200
cg05539617	chr19	50016413	0.0958	0.0886	-1.0218	1.18E-04	0.2803	N_Shore	Unclassified_Cell_type_specific	FCGRT;FCGRT;FCGRT;FCGRT	TSS1500;TSS1500;5'UTR;TSS200
cg26642432	chr11	73529396	0.8805	0.9009	0.6339	1.18E-04	0.2803	OpenSea		MRPL48;MRPL48;MRPL48	5'UTR;5'UTR;5'UTR
cg04997558	chr17	80635674	0.8606	0.7953	-0.6802	1.18E-04	0.2803	OpenSea		RP11-388C12.2;RAB40B	TSS1500;5'UTR
cg14191109	chr10	70287438	0.0523	0.0804	1.0120	1.19E-04	0.2806	S_Shore	Promoter_Associated	SLC25A16;SLC25A16;SLC25A16	TSS1500;TSS1500;TSS1500
cg05347845	chr1	229569892	0.2788	0.2193	-0.8350	1.19E-04	0.2806	Island		ACTA1;ACTA1;ACTA1	TSS1500;TSS200;TSS200
cg25003147	chr1	9187683	0.7675	0.7204	-0.6163	1.19E-04	0.2806	N_Shore		GPR157	3'UTR
cg13420366	chr1	205276235	0.8937	0.8291	-1.1283	1.20E-04	0.2814	OpenSea
cg18364837	chr5	148737347	0.1706	0.2142	0.8611	1.21E-04	0.2818	Island	Promoter_Associated	PCYOX1L;RP11-394O4.4	TSS1500;TSS200
cg02767759	chr16	30366751	0.1587	0.0792	-0.9231	1.21E-04	0.2818	Island	Promoter_Associated	CD2BP2;RP11-347C12.10;CD2BP2	TSS1500;TSS200;TSS200
cg13525026	chr17	18061071	0.5905	0.4520	-1.4947	1.22E-04	0.2818	OpenSea		MYO15A;MYO15A	5'UTR;5'UTR
cg00489169	chr2	190306432	0.0524	0.0825	1.1995	1.22E-04	0.2818	Island	Promoter_Associated
cg02989521	chr11	107462437	0.0486	0.0722	0.9047	1.22E-04	0.2818	Island		ELMOD1;ELMOD1;ELMOD1;ELMOD1	TSS200;5'UTR;5'UTR;5'UTR
cg20708990	chr8	114133190	0.6623	0.6537	0.6802	1.23E-04	0.2823	OpenSea		CSMD3	3'UTR
cg04971779	chr6	44190729	0.4618	0.5111	0.9409	1.23E-04	0.2823	N_Shore		SLC29A1;SLC29A1;SLC29A1;SLC29A1;SLC29A1;SLC29A1	TSS1500;TSS1500;TSS1500;TSS1500;5'UTR;5'UTR
cg13157793	chr15	24920450	0.8880	0.8521	-0.8832	1.23E-04	0.2823	N_Shore		C15orf2	TSS200
cg13830730	chr19	36208498	0.0348	0.0439	0.8413	1.24E-04	0.2825	Island	Promoter_Associated	MLL4	TSS1500
cg08493911	chr12	57082291	0.0365	0.0477	1.4121	1.25E-04	0.2836	Island	Promoter_Associated	PTGES3;PTGES3;PTGES3;PTGES3;PTGES3;PTGES3	TSS1500;TSS1500;TSS200;TSS1500;TSS1500;TSS1500
cg24243375	chr6	30181383	0.0213	0.0238	0.6857	1.25E-04	0.2843	Island	Promoter_Associated	TRIM26;TRIM26;TRIM26	TSS200;TSS1500;TSS1500
cg16337783	chr7	42971921	0.0269	0.0290	0.8797	1.26E-04	0.2845	Island	Promoter_Associated	RP11-111K18.1;PSMA2;MRPL32;MRPL32;PSMA2	TSS200;TSS200;5'UTR;1stExon;TSS200
cg18497504	chr21	38639897	0.1019	0.1480	0.7539	1.26E-04	0.2845	Island	Promoter_Associated	DSCR3;DSCR3;DSCR3;DSCR3;DSCR3;DSCR3;DSCR3;DSCR3	1stExon;1stExon;TSS1500;TSS200;TSS1500;TSS1500;3'UTR;5'UTR
cg11838380	chr2	204104259	0.0361	0.0469	0.8364	1.27E-04	0.2845	S_Shore	Promoter_Associated	CYP20A1	5'UTR
cg27227786	chr17	54911265	0.0690	0.0995	0.7968	1.27E-04	0.2845	Island	Promoter_Associated	DGKE;DGKE;C17orf67;C17orf67;DGKE;C17orf67	TSS1500;TSS1500;TSS200;TSS200;TSS200;3'UTR
cg22575436	chr5	31323515	0.8016	0.8316	0.8503	1.27E-04	0.2845	OpenSea		CDH6	3'UTR
cg00816613	chr15	61711109	0.7822	0.8043	0.7416	1.29E-04	0.2854	OpenSea		RP11-507B12.2	3'UTR
cg12315590	chr3	128997497	0.0349	0.0529	0.9377	1.29E-04	0.2854	Island	Promoter_Associated	C3orf37;C3orf37;C3orf37;C3orf37	TSS1500;TSS1500;TSS200;TSS200
cg15382669	chr21	34697036	0.0390	0.0495	0.9380	1.29E-04	0.2854	Island	Promoter_Associated	IFNAR1;IFNAR1;IFNAR1;IFNAR1	TSS1500;TSS200;5'UTR;5'UTR
cg00256302	chr5	122112283	0.6501	0.6909	1.1054	1.30E-04	0.2854	S_Shore		AC093267.1;SNX2	TSS200;5'UTR
cg25968799	chr10	89419375	0.0306	0.0397	1.0046	1.30E-04	0.2854	Island	Unclassified_Cell_type_specific	PAPSS2;PAPSS2;PAPSS2;PAPSS2;PAPSS2;RP11-57C13.3	TSS1500;TSS1500;TSS200;5'UTR;1stExon;3'UTR
cg00478362	chr1	167300563	0.6647	0.6935	0.8468	1.30E-04	0.2854	OpenSea		POU2F1;POU2F1;POU2F1;POU2F1	TSS1500;5'UTR;5'UTR;5'UTR
cg15131647	chr1	153650884	0.0823	0.1287	1.2457	1.31E-04	0.2854	Island	Unclassified	NPR1	TSS1500
cg27144791	chr3	32022994	0.0794	0.1121	1.2669	1.31E-04	0.2854	Island	Unclassified	ZNF860;ZNF860;OSBPL10;OSBPL10	TSS1500;TSS1500;TSS1500;TSS1500
cg04574716	chr1	36644446	0.7317	0.6266	-1.0489	1.31E-04	0.2856	S_Shore
cg17124440	chr3	170943028	0.6624	0.7101	1.1025	1.32E-04	0.2860	OpenSea	Unclassified_Cell_type_specific
cg06658637	chr5	466542	0.9758	0.9713	-1.1275	1.33E-04	0.2860	S_Shore		CTD-2228K2.5	3'UTR
cg18827107	chr12	86230957	0.8290	0.7574	-0.9706	1.33E-04	0.2860	OpenSea		RASSF9	TSS1500
cg06993329	chr11	886695	0.9587	0.9472	-1.0885	1.33E-04	0.2860	N_Shore		CHID1	3'UTR
cg24135685	chr5	180217700	0.9506	0.9386	-0.5863	1.33E-04	0.2860	N_Shore		MGAT1;MGAT1;MGAT1	3'UTR;3'UTR;3'UTR
cg06642177	chr6	134496341	0.0215	0.0382	0.9347	1.34E-04	0.2868	Island		SGK1;SGK1;SGK1;SGK1	TSS1500;TSS1500;TSS1500;TSS1500
cg23167225	chr17	27918858	0.0225	0.0277	0.6194	1.35E-04	0.2868	N_Shore	Unclassified	ANKRD13B	5'UTR
cg20451566	chr12	54867454	0.9274	0.9055	-1.3642	1.35E-04	0.2868	OpenSea		GTSF1;GTSF1;GTSF1	TSS1500;TSS200;TSS200
cg01791034	chr15	42328501	0.8769	0.8648	-1.7957	1.35E-04	0.2868	OpenSea
cg05143116	chr15	76633086	0.0396	0.0411	0.8366	1.36E-04	0.2870	Island		RP11-685G9.2	3'UTR
cg04714939	chr10	80917620	0.8153	0.7396	-0.8502	1.36E-04	0.2874	OpenSea		ZMIZ1	5'UTR
cg03050810	chr15	52311221	0.0911	0.1239	1.1931	1.38E-04	0.2882	Island	Promoter_Associated	CTD-2650P22.1;MAPK6;CTD-2650P22.1;MAPK6	3'UTR;TSS1500;1stExon;TSS200
cg06700122	chr15	40214716	0.5839	0.6596	1.2899	1.38E-04	0.2882	S_Shore		RP11-325N19.3	5'UTR
cg08649954	chr1	202114133	0.0595	0.0827	0.7336	1.39E-04	0.2882	Island		ARL8A	TSS1500
cg11923825	chr11	83392365	0.4904	0.5309	0.8109	1.39E-04	0.2882	OpenSea		DLG2;DLG2;DLG2;RP11-160H12.2;DLG2	5'UTR;5'UTR;5'UTR;5'UTR;5'UTR
cg11684142	chr20	62572234	0.9731	0.9613	-1.5401	1.39E-04	0.2882	Island	Gene_Associated
cg02884346	chr4	6271501	0.0254	0.0359	1.0587	1.39E-04	0.2882	Island	Promoter_Associated	WFS1;WFS1;WFS1	TSS200;TSS200;TSS200
cg17617599	chr14	73957530	0.1052	0.0374	-1.0734	1.39E-04	0.2882	N_Shore	Promoter_Associated	C14orf169	TSS200
cg20173334	chr8	42698483	0.0730	0.1234	1.0477	1.40E-04	0.2882	Island	Promoter_Associated	THAP1;THAP1;THAP1	TSS1500;TSS200;TSS200
cg27033905	chr3	53317658	0.8066	0.8296	0.8060	1.40E-04	0.2882	OpenSea		snoU13;DCP1A	TSS1500;3'UTR
cg19037922	chr4	108853386	0.0492	0.0527	1.6787	1.40E-04	0.2882	Island	Promoter_Associated	RP11-286E11.1;RP11-286E11.1;CYP2U1;CYP2U1	TSS200;3'UTR;5'UTR;5'UTR
cg18629535	chr12	113229362	0.0546	0.0691	1.1828	1.41E-04	0.2882	OpenSea		RPH3A;RPH3A;RPH3A;RPH3A;RPH3A;RPH3A	TSS1500;TSS1500;TSS1500;TSS200;TSS200;5'UTR
cg14519123	chr15	66544965	0.0918	0.1196	1.1308	1.42E-04	0.2910	Island	Unclassified	MEGF11;MEGF11;MEGF11;MEGF11	5'UTR;5'UTR;5'UTR;5'UTR
cg05779458	chr2	82756573	0.9097	0.8830	-0.6713	1.43E-04	0.2910	OpenSea		AC010105.1	3'UTR
cg03455765	chr3	85011052	0.0694	0.1067	1.2100	1.44E-04	0.2910	S_Shelf
cg19152508	chr10	28034044	0.0733	0.1084	0.9475	1.44E-04	0.2910	Island		MKX;MKX;RP11-360I20.2	5'UTR;5'UTR;5'UTR
cg25047469	chr15	90198526	0.0959	0.1188	0.9062	1.45E-04	0.2910	Island	Unclassified_Cell_type_specific	KIF7	5'UTR
cg01971227	chr16	3988694	0.4387	0.3783	-1.2597	1.45E-04	0.2910	N_Shore	Unclassified	RP11-462G12.2	3'UTR
cg24664079	chr7	43908858	0.1155	0.1484	1.0734	1.45E-04	0.2910	N_Shore		MRPS24	3'UTR
cg12505991	chr5	9424655	0.8881	0.9073	0.7820	1.46E-04	0.2910	OpenSea		SEMA5A	5'UTR
cg25519609	chr15	72978757	0.0251	0.0287	1.0973	1.46E-04	0.2910	Island	Promoter_Associated_Cell_type_specific	BBS4;BBS4;HIGD2B;BBS4;BBS4	TSS1500;TSS200;TSS1500;5'UTR;5'UTR
cg27618240	chr7	20824770	0.0266	0.0326	0.7088	1.46E-04	0.2910	Island
cg25796062	chr10	127511723	0.0717	0.1169	1.4260	1.47E-04	0.2910	Island	Promoter_Associated	UROS;UROS;BCCIP;UROS;UROS;UROS	5'UTR;5'UTR;TSS1500;1stExon;1stExon;TSS200
cg08751950	chr7	2416396	0.9102	0.9268	0.8010	1.47E-04	0.2910	N_Shelf
cg19878516	chr22	50608365	0.0412	0.0475	0.7318	1.48E-04	0.2910	Island	Unclassified_Cell_type_specific	PANX2;PANX2	TSS1500;TSS1500
cg00530740	chr6	53409368	0.0364	0.0532	0.8879	1.48E-04	0.2910	Island		GCLC;GCLC	1stExon;1stExon
cg25136709	chr7	143599409	0.0503	0.0644	0.8809	1.48E-04	0.2910	Island	Promoter_Associated	FAM115A;FAM115A	TSS200;TSS200
cg13939631	chr21	38161084	0.8301	0.8429	0.9369	1.48E-04	0.2910	OpenSea
cg23534399	chr1	150039730	0.0400	0.0565	0.9867	1.48E-04	0.2910	Island	Promoter_Associated	VPS45;VPS45;VPS45;VPS45;VPS45	5'UTR;1stExon;5'UTR;TSS200;TSS200
cg24258191	chr4	146019575	0.0328	0.0483	0.8855	1.49E-04	0.2917	Island	Promoter_Associated	ABCE1;ANAPC10;ANAPC10;ANAPC10;ANAPC10;ABCE1	5'UTR;TSS1500;TSS1500;TSS1500;TSS1500;5'UTR
cg17120570	chr6	736783	0.9155	0.8844	-0.6707	1.50E-04	0.2921	OpenSea
cg13006594	chr8	93777985	0.8964	0.8849	-0.5784	1.51E-04	0.2924	OpenSea		RP11-100L22.2;RP11-100L22.3;RP11-100L22.3;RP11-100L22.2	TSS200;1stExon;5'UTR;3'UTR
cg03529261	chr4	185209641	0.6732	0.7143	0.9130	1.51E-04	0.2924	OpenSea	Unclassified_Cell_type_specific
cg15450349	chr8	42269042	0.7298	0.6530	-1.3357	1.51E-04	0.2924	S_Shore
cg26615127	chr1	65731432	0.0396	0.0549	0.8923	1.52E-04	0.2934	Island	Unclassified	DNAJC6;DNAJC6	5'UTR;5'UTR
cg02585459	chr1	111098150	0.0523	0.0929	0.7826	1.53E-04	0.2934	Island	Unclassified
cg02269943	chr21	47878975	0.0511	0.0450	0.7946	1.53E-04	0.2934	Island	Promoter_Associated	DIP2A;DIP2A;DIP2A;DIP2A;DIP2A;DIP2A;DIP2A;DIP2A;DIP2A;DIP2A;DIP2A;DIP2A;DIP2A	5'UTR;1stExon;TSS200;5'UTR;1stExon;5'UTR;1stExon;5'UTR;1stExon;5'UTR;1stExon;5'UTR;1stExon
cg13111919	chr4	185569962	0.0749	0.1093	0.9376	1.53E-04	0.2934	Island		CCDC111;CCDC111;CCDC111;CCDC111;CASP3;CASP3;CASP3;CASP3;CASP3	TSS1500;TSS1500;TSS1500;TSS1500;TSS1500;5'UTR;5'UTR;5'UTR;5'UTR
cg08848643	chr16	50745102	0.8916	0.9134	0.7029	1.54E-04	0.2934	OpenSea
cg19096825	chr13	112711941	0.0519	0.0588	1.1248	1.54E-04	0.2942	Island
cg11306428	chr19	56136210	0.1700	0.0645	-1.5961	1.55E-04	0.2943	S_Shore	Promoter_Associated	ZNF784	TSS1500
cg11011602	chr9	136215029	0.0422	0.0623	1.1554	1.55E-04	0.2945	Island	Promoter_Associated	RPL7A;SNORD24;MED22;MED22;RPL7A;RPL7A;MED22;MED22	TSS1500;TSS1500;TSS1500;TSS1500;TSS200;TSS200;TSS200;TSS200
cg14241138	chr9	82188393	0.0855	0.1178	0.8193	1.57E-04	0.2956	Island	Promoter_Associated	TLE4	5'UTR
cg08561469	chr16	81944150	0.9103	0.8606	-0.8383	1.57E-04	0.2956	OpenSea
cg04787407	chr4	99916511	0.0249	0.0355	0.8238	1.58E-04	0.2956	Island	Promoter_Associated	METAP1	TSS1500
cg18778347	chr10	131505869	0.6206	0.6537	0.5495	1.59E-04	0.2956	OpenSea		MGMT	5'UTR
cg08870281	chr1	117488134	0.6451	0.6824	0.8083	1.59E-04	0.2956	S_Shore
cg20403031	chr22	22874590	0.8155	0.7391	-0.9356	1.59E-04	0.2956	OpenSea		ZNF280A;ZNF280A	1stExon;5'UTR
cg10913777	chr10	99258443	0.0812	0.1552	1.6553	1.59E-04	0.2956	Island	Promoter_Associated	MMS19;MMS19;MMS19;MMS19;MMS19;MMS19;UBTD1;MMS19	1stExon;5'UTR;5'UTR;TSS1500;TSS1500;TSS1500;TSS200;3'UTR
cg10663370	chr17	12692644	0.1757	0.2427	1.1455	1.59E-04	0.2956	N_Shore		ARHGAP44;ARHGAP44;ARHGAP44	TSS1500;TSS1500;TSS200
cg02654940	chr6	34206400	0.6323	0.6729	0.5911	1.60E-04	0.2965	S_Shore		HMGA1;HMGA1;HMGA1;HMGA1;HMGA1	5'UTR;5'UTR;5'UTR;TSS200;5'UTR
cg08660235	chr15	37047587	0.8292	0.8414	1.0242	1.60E-04	0.2965	OpenSea		C15orf41;C15orf41	TSS1500;5'UTR
cg19478779	chr12	91349273	0.8777	0.8502	-0.5411	1.61E-04	0.2965	S_Shore		C12orf12;C12orf12	TSS1500;TSS1500
cg07202413	chr6	85483933	0.1304	0.1771	1.1092	1.61E-04	0.2965	Island
cg17727989	chr9	27529519	0.0738	0.1268	1.2043	1.62E-04	0.2965	Island	Unclassified	MOB3B	5'UTR
cg01482087	chr7	100490570	0.7886	0.8387	0.8127	1.62E-04	0.2965	N_Shore	Unclassified_Cell_type_specific	ACHE	3'UTR
cg12216268	chr9	71320765	0.0327	0.0315	1.2316	1.63E-04	0.2974	Island	Unclassified	PIP5K1B;PIP5K1B;PIP5K1B;PIP5K1B	TSS200;5'UTR;5'UTR;5'UTR
cg24681895	chr8	145743681	0.0637	0.0938	1.2429	1.64E-04	0.2977	Island	Promoter_Associated	LRRC14;LRRC14;RECQL4	5'UTR;5'UTR;TSS1500
cg19643841	chr6	79944399	0.0334	0.0404	1.0692	1.64E-04	0.2977	Island	Promoter_Associated	HMGN3;HMGN3	1stExon;5'UTR
cg00960197	chr1	16161098	0.0282	0.0302	0.8936	1.65E-04	0.2977	N_Shore	Promoter_Associated	RP11-169K16.9	3'UTR
cg27230396	chr4	77662896	0.9274	0.8968	-0.6436	1.65E-04	0.2977	Island		SHROOM3	3'UTR
cg23225193	chr15	25285663	0.5819	0.5293	-0.7356	1.65E-04	0.2977	OpenSea		SNORD109A	TSS1500
cg21860825	chr12	19358289	0.3945	0.3981	0.7993	1.65E-04	0.2977	OpenSea		PLEKHA5;PLEKHA5;PLEKHA5	1stExon;5'UTR;5'UTR
cg23196670	chr19	59085019	0.0232	0.0383	1.5886	1.65E-04	0.2977	Island	Promoter_Associated	MZF1	TSS200
cg08072321	chr20	4886048	0.8499	0.8721	0.7294	1.67E-04	0.2978	OpenSea		SLC23A2	3'UTR
cg09365847	chr10	33624868	0.0324	0.0415	1.3292	1.67E-04	0.2978	Island		NRP1;NRP1;NRP1;NRP1;NRP1	5'UTR;TSS1500;TSS1500;TSS1500;TSS1500
cg17108519	chr10	13834176	0.6042	0.6403	0.4893	1.67E-04	0.2978	OpenSea
cg02220491	chr2	129448480	0.9189	0.8916	-0.6969	1.67E-04	0.2978	OpenSea
cg11002420	chr11	119181635	0.9527	0.9378	-0.9318	1.68E-04	0.2979	Island		MCAM;MCAM	3'UTR;TSS200
cg13534386	chr12	69326692	0.0430	0.0480	0.9403	1.68E-04	0.2979	N_Shore	Promoter_Associated	CPM;CPM;CPM	5'UTR;TSS200;5'UTR
cg04578549	chr15	63186642	0.8043	0.8168	0.6979	1.68E-04	0.2979	OpenSea		RP11-1069G10.2	TSS1500
cg14414971	chr7	3340979	0.0600	0.0266	-1.5326	1.69E-04	0.2979	Island		SDK1;SDK1;AC073316.1	TSS1500;TSS200;3'UTR
cg19896655	chr15	52264224	0.0892	0.1242	0.8933	1.69E-04	0.2982	Island	Promoter_Associated	LEO1;LEO1;LEO1	TSS1500;TSS1500;TSS1500
cg10347254	chr2	113438545	0.8518	0.8158	-0.7417	1.70E-04	0.2982	OpenSea
cg04747523	chr2	64713386	0.7217	0.7329	1.0771	1.71E-04	0.2989	OpenSea	Unclassified_Cell_type_specific	AC008074.4	TSS200
cg22644979	chr1	45805261	0.0704	0.1181	1.2416	1.71E-04	0.2989	N_Shore	Promoter_Associated	MUTYH;MUTYH;MUTYH;MUTYH;MUTYH;MUTYH;MUTYH;TOE1;TOE1;TOE1	5'UTR;5'UTR;5'UTR;5'UTR;5'UTR;5'UTR;5'UTR;TSS1500;TSS1500;TSS200
cg14461547	chr9	134731659	0.9492	0.9342	-1.1536	1.71E-04	0.2990	OpenSea	Unclassified_Cell_type_specific
cg11063256	chr19	52511428	0.0549	0.0786	0.8930	1.73E-04	0.3007	Island	Promoter_Associated	ZNF615;ZNF615;ZNF615;ZNF615	1stExon;1stExon;5'UTR;5'UTR
cg04107410	chr9	130481219	0.8839	0.8365	-0.7356	1.74E-04	0.3012	S_Shelf		PTRH1;RP11-56D16.8;TTC16;TTC16;TTC16	5'UTR;3'UTR;5'UTR;5'UTR;TSS1500
cg06728306	chr21	35445589	0.0234	0.0291	0.9497	1.74E-04	0.3012	Island	Promoter_Associated_Cell_type_specific	MRPS6;SLC5A3	TSS1500;TSS1500
cg01545575	chr17	4700069	0.0471	0.0647	0.9998	1.74E-04	0.3012	S_Shore	Promoter_Associated
cg15698349	chr11	83231866	0.7142	0.7813	0.9351	1.75E-04	0.3017	OpenSea
cg02979675	chr2	188326753	0.9284	0.9209	-0.7932	1.76E-04	0.3017	OpenSea		AC007319.1	5'UTR
cg10512193	chr11	7652195	0.7964	0.8364	0.9431	1.76E-04	0.3017	OpenSea		PPFIBP2;PPFIBP2	TSS200;5'UTR
cg17980216	chr11	68822533	0.8020	0.8260	0.7946	1.76E-04	0.3017	OpenSea	Unclassified_Cell_type_specific	TPCN2	TSS200
cg05037168	chr11	46259470	0.0270	0.0485	1.3349	1.77E-04	0.3022	Island		CTD-2589M5.5	TSS1500
cg15931313	chr1	235807190	0.6892	0.7318	1.0323	1.78E-04	0.3028	S_Shore		GNG4;GNG4	5'UTR;5'UTR
cg14473974	chr9	139439826	0.0960	0.1676	1.6923	1.78E-04	0.3028	Island	Promoter_Associated	RP11-611D20.2	TSS1500
cg15892521	chr6	144917641	0.9235	0.9104	-0.9784	1.78E-04	0.3028	OpenSea
cg18027295	chr19	1876334	0.0413	0.0589	1.0456	1.79E-04	0.3033	Island	Promoter_Associated	CTB-31O20.2	TSS200
cg14094449	chr14	60558589	0.0474	0.0744	0.6542	1.80E-04	0.3033	Island	Promoter_Associated	C14orf135;C14orf135;C14orf135;RP11-16B13.1	TSS200;TSS200;TSS200;TSS200
cg03929077	chr10	51844517	0.9439	0.9234	-0.7429	1.80E-04	0.3033	OpenSea		FAM21A	5'UTR
cg04899225	chr7	100737817	0.6799	0.7039	0.6909	1.80E-04	0.3033	OpenSea	Unclassified_Cell_type_specific	RP11-395B7.7	5'UTR
cg18905962	chr17	4456069	0.9450	0.9385	-0.6685	1.81E-04	0.3033	N_Shelf
cg12478092	chr22	21986960	0.5281	0.4446	-0.8726	1.81E-04	0.3033	S_Shelf	Unclassified_Cell_type_specific	CCDC116	TSS200
cg14187712	chr2	242295553	0.0282	0.0349	0.6054	1.81E-04	0.3033	Island	Promoter_Associated	FARP2;FARP2;FARP2;FARP2	TSS200;TSS200;TSS200;TSS200
cg10978194	chr18	31800349	0.3041	0.3180	0.8366	1.82E-04	0.3033	N_Shelf		NOL4;NOL4	5'UTR;5'UTR
cg04293180	chr8	144700367	0.0399	0.0637	1.2005	1.82E-04	0.3034	Island		TSTA3;TSTA3	TSS1500;TSS1500
cg04966789	chr14	35591779	0.0522	0.0762	1.2675	1.83E-04	0.3036	Island	Promoter_Associated	RP11-173D9.3;RP11-173D9.3;PPP2R3C;RP11-173D9.3;RP11-173D9.3;RP11-173D9.3;KIAA0391;KIAA0391;RP11-173D9.3;RP11-173D9.3;RP11-173D9.3;RP11-173D9.3;RP11-173D9.3;RP11-173D9.3	5'UTR;TSS200;TSS1500;TSS200;1stExon;5'UTR;1stExon;5'UTR;1stExon;5'UTR;1stExon;5'UTR;1stExon;5'UTR
cg14612068	chr18	57026693	0.2394	0.3150	0.7001	1.84E-04	0.3047	Island	Promoter_Associated	LMAN1	TSS200
cg08066721	chr12	130921861	0.8264	0.8699	0.6134	1.85E-04	0.3054	OpenSea
cg09422291	chr19	7586940	0.1267	0.0822	-0.9480	1.85E-04	0.3054	N_Shore	Promoter_Associated	MCOLN1	TSS1500
cg24370066	chr13	45779607	0.8063	0.8407	0.5594	1.86E-04	0.3054	OpenSea		GTF2F2	TSS1500
cg13291466	chr17	77758642	0.9633	0.9492	-0.8831	1.86E-04	0.3054	Island
cg09863094	chr10	134546253	0.9672	0.9590	-0.6932	1.86E-04	0.3054	N_Shelf		INPP5A	3'UTR
cg15042142	chr15	101563871	0.7360	0.7903	0.7590	1.88E-04	0.3071	OpenSea		LRRK1	5'UTR
cg05166022	chr12	2800471	0.2475	0.1981	-0.6698	1.88E-04	0.3077	Island	Promoter_Associated	CACNA1C-AS1;CACNA1C-AS1;CACNA1C-AS1;CACNA1C;CACNA1C;CACNA1C;CACNA1C	TSS200;TSS200;TSS200;3'UTR;3'UTR;3'UTR;3'UTR
cg10188230	chr1	26759112	0.0362	0.0513	1.3349	1.89E-04	0.3078	S_Shore	Promoter_Associated	DHDDS;DHDDS;DHDDS;DHDDS;DHDDS;DHDDS;DHDDS;DHDDS;DHDDS	5'UTR;5'UTR;5'UTR;5'UTR;5'UTR;5'UTR;5'UTR;5'UTR;TSS200
cg06577703	chr17	79431121	0.8712	0.8997	0.7163	1.89E-04	0.3079	Island		BAHCC1	3'UTR
cg24604179	chr1	28237361	0.9053	0.9389	1.2548	1.90E-04	0.3080	N_Shelf
cg16357477	chr17	79633857	0.0422	0.0583	1.2692	1.91E-04	0.3080	Island	Promoter_Associated	CCDC137;C17orf90;C17orf90	1stExon;TSS1500;TSS1500
cg26341058	chr1	13881331	0.9415	0.9183	-0.6878	1.92E-04	0.3080	N_Shore
cg01778190	chr16	967680	0.8412	0.7689	-0.8445	1.92E-04	0.3080	S_Shore		LMF1;LMF1;LMF1;LMF1	3'UTR;3'UTR;5'UTR;5'UTR
cg05026033	chr8	27950972	0.0314	0.0353	1.0173	1.93E-04	0.3080	S_Shore	Promoter_Associated	ELP3;ELP3;ELP3;ELP3;ELP3;ELP3	5'UTR;5'UTR;5'UTR;5'UTR;5'UTR;5'UTR
cg16241188	chr10	76969779	0.0354	0.0534	1.1276	1.94E-04	0.3080	N_Shore	Unclassified	VDAC2;VDAC2;VDAC2;VDAC2;VDAC2	TSS1500;TSS1500;TSS1500;TSS1500;TSS200
cg16529440	chr12	93323219	0.0235	0.0247	0.6732	1.94E-04	0.3080	Island	Promoter_Associated	EEA1	TSS200
cg12280408	chr9	97021675	0.0241	0.0266	0.9489	1.94E-04	0.3080	Island	Promoter_Associated	ZNF169	5'UTR
cg00122944	chr10	6227266	0.7359	0.7667	0.5764	1.95E-04	0.3080	OpenSea		PFKFB3;PFKFB3	5'UTR;5'UTR
cg18919106	chr8	132918665	0.2453	0.2556	0.8416	1.96E-04	0.3080	S_Shore		EFR3A	5'UTR
cg21592087	chr3	72610809	0.8615	0.9157	1.1333	1.96E-04	0.3080	OpenSea
cg01717446	chr2	71503566	0.0472	0.0706	1.0495	1.96E-04	0.3080	Island	Unclassified_Cell_type_specific	ZNF638;ZNF638;ZNF638	TSS1500;TSS200;TSS200
cg14726968	chr9	37324379	0.6037	0.6288	0.6380	1.96E-04	0.3080	OpenSea	Unclassified_Cell_type_specific	ZCCHC7	5'UTR
cg15519237	chr19	40910626	0.8454	0.9069	1.1321	1.97E-04	0.3080	S_Shore
cg05074517	chr9	133901760	0.8702	0.8943	0.9046	1.97E-04	0.3080	Island		LAMC3	5'UTR
cg03325406	chr16	74641227	0.0740	0.0925	1.1824	1.97E-04	0.3080	S_Shore	Promoter_Associated	GLG1;GLG1;GLG1	TSS1500;TSS1500;TSS1500
cg01810955	chr5	1801309	0.0806	0.0333	-1.4417	1.97E-04	0.3080	Island		MRPL36;NDUFS6;NDUFS6;NDUFS6;MRPL36;MRPL36	5'UTR;TSS1500;TSS1500;TSS1500;TSS1500;TSS1500
cg12456269	chr2	142887725	0.0406	0.0570	1.0272	1.98E-04	0.3080	Island
cg21211645	chr3	45590039	0.6803	0.7148	0.6741	1.99E-04	0.3080	OpenSea		LARS2;LARS2	3'UTR;3'UTR
cg15206983	chr7	7005024	0.8346	0.7790	-0.8254	1.99E-04	0.3080	OpenSea
cg04640197	chr7	102718772	0.7710	0.6481	-1.4424	2.00E-04	0.3080	S_Shelf
cg03705947	chr1	68152081	0.0457	0.0640	1.0276	2.00E-04	0.3080	Island		GADD45A	5'UTR
cg21634189	chr10	6743484	0.8871	0.9150	0.8673	2.00E-04	0.3080	OpenSea
cg22195884	chr22	42540155	0.8448	0.8304	-1.0745	2.01E-04	0.3080	S_Shore		CYP2D7P1;CYP2D7P1;CYP2D7P1;CYP2D7P1	5'UTR;TSS1500;TSS1500;TSS200
cg02587685	chr19	44123912	0.0446	0.0523	1.2404	2.01E-04	0.3080	Island	Promoter_Associated	ZNF428;ZNF428;ZNF428	1stExon;TSS200;5'UTR
cg14368406	chr7	148923027	0.8712	0.8137	-0.7301	2.02E-04	0.3080	Island	Unclassified_Cell_type_specific	ZNF282	3'UTR
cg11387577	chr6	146285424	0.0213	0.0264	0.6560	2.02E-04	0.3080	Island	Promoter_Associated	SHPRH;SHPRH;SHPRH;SHPRH;SHPRH	5'UTR;5'UTR;TSS200;1stExon;1stExon
cg12472439	chr7	47833655	0.6810	0.7099	0.8158	2.02E-04	0.3080	OpenSea		C7orf69;C7orf69	TSS1500;TSS1500
cg10097458	chr10	59866772	0.9568	0.9392	-0.6263	2.03E-04	0.3080	Island
cg16445190	chr13	110174307	0.9505	0.9370	-0.7012	2.03E-04	0.3080	OpenSea
cg03488805	chr10	124231288	0.8936	0.9145	0.5335	2.04E-04	0.3080	OpenSea
cg09700868	chr19	10562169	0.5146	0.6517	0.9350	2.04E-04	0.3080	OpenSea		PDE4A;PDE4A	TSS1500;5'UTR
cg10502022	chr11	6427364	0.5062	0.5493	0.5810	2.05E-04	0.3080	OpenSea		APBB1;APBB1;APBB1;APBB1;APBB1	TSS1500;TSS1500;TSS1500;TSS1500;5'UTR
cg21825586	chr1	109729166	0.5162	0.3572	-0.8096	2.05E-04	0.3080	OpenSea		KIAA1324	TSS200
cg27399079	chr3	12940418	0.8738	0.9020	0.6617	2.05E-04	0.3080	N_Shore		IQSEC1;IQSEC1	3'UTR;3'UTR
cg25035101	chr4	646303	0.8441	0.8794	0.9702	2.05E-04	0.3080	N_Shore		PDE6B	TSS1500
cg05443740	chr2	95963057	0.1798	0.1382	-0.6511	2.05E-04	0.3080	OpenSea		KCNIP3;KCNIP3;KCNIP3	TSS200;5'UTR;1stExon
cg07690181	chr5	83679643	0.0620	0.0846	0.6879	2.06E-04	0.3080	Island		CTD-2269F5.1;CTD-2269F5.1;CTD-2269F5.1;CTD-2269F5.1	TSS1500;TSS1500;TSS1500;TSS1500
cg00200876	chr16	68731696	0.8990	0.8902	-0.5755	2.06E-04	0.3080	N_Shore		CDH3	5'UTR
cg13239894	chr7	81040017	0.6372	0.6850	0.9892	2.06E-04	0.3080	OpenSea
cg06494185	chr17	32992623	0.8412	0.8209	-0.7847	2.06E-04	0.3080	OpenSea	Unclassified_Cell_type_specific
cg22172309	chr4	170492620	0.8519	0.8647	0.6574	2.06E-04	0.3080	OpenSea
cg01776966	chr18	6965573	0.8364	0.8544	0.6447	2.10E-04	0.3128	OpenSea		LAMA1;LAMA1	TSS200;5'UTR
cg07786668	chr16	73092391	0.0164	0.0469	1.3834	2.10E-04	0.3128	Island	Unclassified	ZFHX3	5'UTR
cg14275779	chr17	40830236	0.0190	0.0289	1.2813	2.13E-04	0.3148	N_Shore	Promoter_Associated	PLEKHH3	TSS1500
cg02201489	chr12	4696656	0.8802	0.8981	0.7466	2.13E-04	0.3148	OpenSea
cg03734104	chr11	32817614	0.9179	0.9323	0.7441	2.14E-04	0.3148	OpenSea		CCDC73;CCDC73;CCDC73	TSS1500;TSS1500;TSS1500
cg18959473	chr18	159310	0.0338	0.0491	1.3139	2.14E-04	0.3148	Island	Promoter_Associated
cg21493786	chr6	21709793	0.5738	0.4421	-1.0355	2.15E-04	0.3148	OpenSea
cg00948857	chr17	39569804	0.3345	0.2609	-0.7070	2.18E-04	0.3148	OpenSea		AC003958.2	5'UTR
cg21903994	chr17	7977111	0.0402	0.0556	1.2832	2.18E-04	0.3148	OpenSea	Unclassified
cg03687650	chr11	3144685	0.2475	0.2525	1.0489	2.19E-04	0.3148	S_Shelf		OSBPL5;OSBPL5	5'UTR;5'UTR
cg26238975	chr14	101520662	0.9546	0.9437	-0.5852	2.19E-04	0.3148	OpenSea		MIR134;MIR668;MIR485;MIR382	TSS1500;TSS1500;TSS1500;5'UTR
cg00564759	chr16	29818771	0.1153	0.1491	0.8298	2.19E-04	0.3148	Island		MAZ;AC009133.15;MAZ;MAZ;MAZ;AC009133.15;MAZ	5'UTR;3'UTR;TSS1500;TSS1500;TSS1500;1stExon;1stExon
cg11049291	chr6	85138228	0.2670	0.3025	1.1522	2.19E-04	0.3148	OpenSea		RP1-90L14.1	3'UTR
cg05019457	chr5	141217939	0.7042	0.7316	0.5831	2.19E-04	0.3148	OpenSea
cg18794473	chr8	77617694	0.7384	0.7957	0.9410	2.20E-04	0.3148	OpenSea		ZFHX4	1stExon
cg12210890	chr8	110988071	0.0528	0.0628	1.0750	2.20E-04	0.3148	Island		KCNV1;KCNV1;KCNV1;KCNV1	5'UTR;TSS1500;TSS1500;1stExon
cg06721975	chr19	49425687	0.9390	0.9234	-1.0537	2.20E-04	0.3148	OpenSea		NUCB1;NUCB1;NUCB1	3'UTR;3'UTR;5'UTR
cg07955965	chr6	30029370	0.0236	0.0257	0.9296	2.20E-04	0.3148	S_Shore	Promoter_Associated	ZNRD1-AS1;ZNRD1-AS1;ZNRD1-AS1;ZNRD1;ZNRD1-AS1;ZNRD1-AS1;ZNRD1-AS1;ZNRD1-AS1;ZNRD1-AS1;ZNRD1;ZNRD1-AS1	1stExon;TSS1500;TSS1500;1stExon;TSS1500;TSS1500;TSS1500;TSS1500;TSS1500;5'UTR;3'UTR
cg26628260	chr4	142141730	0.6326	0.6806	0.6937	2.21E-04	0.3148	N_Shore	NonGene_Associated	ZNF330;ZNF330	TSS1500;TSS1500
cg09384137	chr19	2900881	0.0327	0.0363	0.8266	2.21E-04	0.3148	Island	Promoter_Associated	ZNF57	TSS200
cg04477203	chr5	141061883	0.2942	0.2354	-0.5538	2.22E-04	0.3148	OpenSea	Unclassified	ARAP3;ARAP3	TSS200;TSS200
cg00167922	chr14	95624468	0.0326	0.0387	0.9279	2.22E-04	0.3148	S_Shore		DICER1;DICER1-AS1;DICER1;DICER1-AS1;DICER1-AS1;DICER1-AS1	TSS1500;1stExon;TSS200;5'UTR;5'UTR;5'UTR
cg13168746	chr1	59165508	0.0316	0.0461	1.3646	2.22E-04	0.3148	OpenSea	Promoter_Associated
cg26016484	chr17	74582175	0.0364	0.0454	1.2142	2.23E-04	0.3148	Island	Unclassified_Cell_type_specific	ST6GALNAC2	TSS200
cg14223671	chr16	857981	0.2440	0.1847	-2.4599	2.23E-04	0.3148	Island	Promoter_Associated
cg21864845	chr1	1208426	0.0338	0.0441	1.0673	2.23E-04	0.3148	N_Shore	Promoter_Associated	UBE2J2;UBE2J2;UBE2J2;UBE2J2;UBE2J2;UBE2J2;UBE2J2	5'UTR;5'UTR;5'UTR;5'UTR;5'UTR;5'UTR;3'UTR
cg00115313	chr1	193029121	0.0403	0.0576	0.9005	2.24E-04	0.3148	Island	Promoter_Associated	UCHL5;UCHL5;UCHL5;UCHL5;UCHL5;UCHL5;UCHL5;UCHL5;TROVE2;TROVE2;TROVE2;UCHL5;TROVE2;TROVE2;TROVE2	TSS1500;TSS1500;TSS1500;TSS1500;TSS1500;TSS1500;1stExon;TSS1500;TSS200;TSS200;1stExon;5'UTR;5'UTR;5'UTR;5'UTR
cg01112899	chr7	44278309	0.8415	0.7846	-0.8382	2.24E-04	0.3148	N_Shore
cg17269424	chr1	5927417	0.8847	0.9100	0.7514	2.24E-04	0.3148	OpenSea		NPHP4	3'UTR
cg25566312	chr5	135398944	0.9586	0.9561	-1.0390	2.24E-04	0.3148	OpenSea		TGFBI;TGFBI;TGFBI	3'UTR;3'UTR;3'UTR
cg05797418	chr22	38141834	0.0768	0.0963	0.6043	2.25E-04	0.3148	Island	Promoter_Associated	NOL12;TRIOBP;TRIOBP	5'UTR;TSS1500;TSS1500
cg10422833	chr8	143614909	0.7914	0.8528	0.8539	2.25E-04	0.3148	Island	Unclassified_Cell_type_specific
cg06610368	chr5	86564371	0.1063	0.1495	1.1518	2.25E-04	0.3148	Island	Promoter_Associated	RASA1;RASA1;RASA1;RASA1	TSS1500;TSS1500;1stExon;1stExon
cg24106498	chr3	52840624	0.8760	0.8938	0.7411	2.26E-04	0.3148	OpenSea		ITIH3	3'UTR
cg05509800	chr12	109531564	0.0694	0.0939	1.0598	2.26E-04	0.3148	S_Shore	Promoter_Associated	ALKBH2;ALKBH2;ALKBH2;ALKBH2	TSS1500;TSS1500;TSS1500;TSS1500
cg10101463	chr1	202780506	0.0236	0.0386	1.4078	2.26E-04	0.3148	Island		KDM5B-AS1;KDM5B-AS1;RP11-480I12.10	5'UTR;5'UTR;TSS1500
cg06072914	chr3	45730538	0.1319	0.1952	1.3394	2.26E-04	0.3148	S_Shore	Promoter_Associated	SACM1L;SACM1L;SACM1L;RP11-697K23.1;SACM1L	TSS1500;TSS1500;TSS200;TSS200;TSS200
cg19090761	chr12	4923404	0.8694	0.8463	-0.6169	2.27E-04	0.3148	S_Shelf		KCNA6;GALNT8;KCNA6	1stExon;TSS200;3'UTR
cg09600096	chr14	61114550	0.0468	0.0571	0.8895	2.27E-04	0.3148	Island
cg06895436	chr8	82434543	0.9022	0.8321	-1.2747	2.28E-04	0.3155	Island		RP11-257P3.3;RP11-257P3.3	5'UTR;5'UTR
cg13406003	chr6	127535477	0.7102	0.6077	-0.7586	2.29E-04	0.3163	OpenSea		RP11-73O6.4	5'UTR
cg14145908	chr12	2162506	0.0519	0.0612	0.8322	2.29E-04	0.3163	N_Shore	Unclassified_Cell_type_specific	CACNA1C;CACNA1C;CACNA1C;CACNA1C	TSS1500;5'UTR;1stExon;TSS200
cg06530356	chr6	3900170	0.8711	0.9063	0.9246	2.30E-04	0.3163	OpenSea
cg26313349	chr1	145589328	0.0580	0.0782	1.1552	2.30E-04	0.3163	Island	Promoter_Associated	NUDT17;NUDT17;NUDT17	1stExon;1stExon;3'UTR
cg15414638	chr6	28956731	0.0703	0.0931	1.1772	2.31E-04	0.3163	S_Shore	Promoter_Associated
cg18128003	chr19	56092163	0.0296	0.0390	1.0470	2.31E-04	0.3163	S_Shore	Promoter_Associated	ZNF579;ZNF579	5'UTR;1stExon
cg04803994	chr11	1592587	0.0497	0.0592	1.0874	2.31E-04	0.3163	Island		RP13-25N22.1;DUSP8	TSS1500;5'UTR
cg04221794	chr15	59981549	0.0412	0.0606	0.7114	2.31E-04	0.3163	Island	Promoter_Associated	RP11-361D15.2;BNIP2;BNIP2	5'UTR;1stExon;TSS1500
cg25173267	chr1	204472679	0.3117	0.3433	0.7735	2.33E-04	0.3164	OpenSea
cg23099157	chr12	102513711	0.0301	0.0389	0.6870	2.33E-04	0.3164	Island	Promoter_Associated	NUP37;PARPBP;PARPBP;PARPBP;PARPBP;PARPBP;NUP37;NUP37	5'UTR;TSS1500;TSS1500;TSS1500;TSS1500;TSS1500;TSS1500;3'UTR
cg16474561	chr2	96934747	0.8681	0.8994	0.7800	2.33E-04	0.3164	S_Shelf
cg20925263	chr3	124303389	0.1776	0.1380	-1.0283	2.34E-04	0.3164	N_Shore	Unclassified	KALRN;KALRN	TSS1500;TSS200
cg18574112	chr2	173421260	0.0660	0.1060	1.1438	2.34E-04	0.3164	Island	Promoter_Associated	PDK1;AC093818.1;AC093818.1;AC093818.1;AC093818.1;PDK1;AC093818.1	5'UTR;1stExon;TSS200;TSS200;TSS200;5'UTR;3'UTR
cg10893370	chr17	30228961	0.0299	0.0384	0.9252	2.36E-04	0.3179	Island	Promoter_Associated	UTP6;UTP6	TSS1500;TSS1500
cg01282432	chr14	57046857	0.0434	0.0498	0.8370	2.36E-04	0.3179	S_Shore		C14orf101	5'UTR
cg22881551	chr11	133848816	0.7822	0.7970	0.7171	2.37E-04	0.3179	OpenSea
cg14955692	chr13	39612273	0.0448	0.0329	-1.0096	2.38E-04	0.3179	N_Shore	Promoter_Associated	NHLRC3;PROSER1;NHLRC3;PROSER1;NHLRC3	TSS1500;TSS200;TSS200;TSS200;TSS200
cg04305879	chr15	40545215	0.1761	0.1128	-0.7582	2.38E-04	0.3179	Island	Unclassified_Cell_type_specific	C15orf56;C15orf56;PAK6;PAK6;PAK6;PAK6;PAK6	TSS200;TSS200;TSS200;5'UTR;5'UTR;5'UTR;5'UTR
cg20807111	chr7	100660595	0.0453	0.0604	1.0224	2.38E-04	0.3179	OpenSea	Promoter_Associated	RP11-395B7.4;RP11-395B7.4;MUC12;MUC12	3'UTR;3'UTR;1stExon;5'UTR
cg20694820	chr2	128415068	0.8811	0.9089	0.8422	2.39E-04	0.3179	OpenSea
cg26759943	chr6	97729294	0.8311	0.8572	1.0576	2.39E-04	0.3179	N_Shore
cg01375976	chr3	12837993	0.0324	0.0388	0.9599	2.39E-04	0.3179	Island	Unclassified	CAND2;CAND2;CAND2	5'UTR;1stExon;TSS200
cg07305463	chr2	136567211	0.8852	0.9044	0.6955	2.40E-04	0.3179	OpenSea
cg03604367	chr7	12610817	0.2763	0.2318	-0.5756	2.40E-04	0.3179	Island		AC005281.2	3'UTR
cg13951268	chr7	134931082	0.9380	0.9209	-0.7069	2.40E-04	0.3179	Island
cg07050412	chr6	112525289	0.8143	0.7769	-0.8177	2.41E-04	0.3179	OpenSea		LAMA4	3'UTR
cg00914650	chr19	1605844	0.0319	0.0274	1.5992	2.41E-04	0.3179	S_Shore	Promoter_Associated	UQCR11	TSS1500
cg14369768	chr6	136979024	0.8217	0.8516	0.7715	2.41E-04	0.3179	OpenSea		MAP3K5	TSS1500
cg02386665	chr5	53432372	0.8593	0.8781	0.5350	2.41E-04	0.3179	OpenSea		ARL15	3'UTR
cg13227697	chr19	58695106	0.0772	0.1130	1.1790	2.42E-04	0.3179	Island	Promoter_Associated	ZNF274;ZNF274	5'UTR;5'UTR
cg02510299	chr8	121457568	0.0231	0.0364	0.9533	2.43E-04	0.3179	Island	Promoter_Associated	MRPL13;MRPL13;MTBP	1stExon;5'UTR;TSS200
cg24210478	chr20	62733486	0.1040	0.0612	-0.9931	2.43E-04	0.3179	Island	Unclassified_Cell_type_specific
cg26426142	chr6	26044274	0.0472	0.0659	1.2074	2.43E-04	0.3179	Island	Promoter_Associated	HIST1H2BB;HIST1H3C;HIST1H4A	TSS1500;TSS1500;ExonBnd
cg02922204	chr19	56828822	0.8130	0.8394	0.7267	2.43E-04	0.3179	S_Shelf		Y_RNA	TSS1500
cg15744637	chr11	809911	0.0268	0.0360	1.1155	2.44E-04	0.3180	Island	Promoter_Associated	RPLP2;RPLP2;PIDD;RPLP2;RPLP2	1stExon;5'UTR;TSS1500;TSS200;TSS200
cg18884447	chr14	105018912	0.8446	0.7825	-0.9764	2.44E-04	0.3180	OpenSea
cg09503196	chr19	52531867	0.0288	0.0336	1.1174	2.45E-04	0.3183	S_Shore	Promoter_Associated	ZNF614;ZNF614	TSS200;TSS1500
cg04693873	chr6	89855887	0.1030	0.1241	0.9844	2.46E-04	0.3183	Island	Promoter_Associated	PM20D2	1stExon
cg00534919	chr1	185139671	0.0921	0.1060	0.6870	2.46E-04	0.3183	OpenSea	Unclassified
cg03388848	chr6	164056932	0.7351	0.8144	1.1097	2.47E-04	0.3183	OpenSea	Unclassified_Cell_type_specific
cg23580410	chr14	53162658	0.0101	0.0143	1.2378	2.48E-04	0.3183	Island	Promoter_Associated	ERO1L	TSS1500
cg05903609	chr17	1587888	0.0709	0.0928	0.9611	2.48E-04	0.3183	Island	Promoter_Associated	PRPF8;PRPF8;PRPF8;PRPF8;PRPF8	1stExon;ExonBnd;5'UTR;5'UTR;5'UTR
cg16957940	chr3	124792406	0.6622	0.6847	0.5859	2.49E-04	0.3183	OpenSea
cg00986762	chr1	36107072	0.0411	0.0596	1.2069	2.50E-04	0.3183	Island	Unclassified	PSMB2;PSMB2	1stExon;5'UTR
cg18155609	chr3	13278264	0.7902	0.8110	0.8187	2.50E-04	0.3183	OpenSea
cg13956914	chr16	75600119	0.0545	0.0815	1.3198	2.50E-04	0.3183	Island	Promoter_Associated	GABARAPL2;GABARAPL2;GABARAPL2;GABARAPL2;RP11-77K12.8	TSS1500;TSS200;TSS200;TSS200;3'UTR
cg26216513	chr5	60921729	0.0556	0.0745	0.7842	2.51E-04	0.3183	Island
cg00848693	chr16	69400894	0.8594	0.9008	0.6643	2.51E-04	0.3183	OpenSea
cg01764020	chr13	38444087	0.0291	0.0364	0.9374	2.51E-04	0.3183	Island	Unclassified_Cell_type_specific	TRPC4;TRPC4;TRPC4;TRPC4	1stExon;TSS200;TSS1500;5'UTR
cg22605179	chr22	29664171	0.0195	0.0622	2.3060	2.51E-04	0.3183	Island	Promoter_Associated	EWSR1;EWSR1;EWSR1;EWSR1;EWSR1;EWSR1;EWSR1;EWSR1;EWSR1;RHBDD3	5'UTR;1stExon;5'UTR;1stExon;TSS200;TSS200;TSS200;TSS200;TSS200;TSS1500
cg11020315	chr17	40688664	0.0094	0.0077	-1.4261	2.52E-04	0.3183	Island	Promoter_Associated	NAGLU;NAGLU;NAGLU	1stExon;1stExon;5'UTR
cg04295991	chr13	21348012	0.0643	0.0849	0.9279	2.52E-04	0.3183	Island	Promoter_Associated	N6AMT2;N6AMT2;N6AMT2;N6AMT2	1stExon;3'UTR;5'UTR;5'UTR
cg23541381	chr3	128782771	0.8015	0.8384	0.6797	2.52E-04	0.3183	OpenSea
cg12434085	chr6	138576877	0.8100	0.8496	0.5387	2.53E-04	0.3183	OpenSea
cg14686012	chr2	40679086	0.0404	0.0556	0.9820	2.53E-04	0.3183	S_Shore		SLC8A1;SLC8A1;SLC8A1;SLC8A1;SLC8A1	1stExon;5'UTR;5'UTR;5'UTR;5'UTR
cg13331550	chr1	151118416	0.0742	0.0723	1.0087	2.54E-04	0.3183	Island	Promoter_Associated	SEMA6C;SEMA6C;SEMA6C;SEMA6C	5'UTR;5'UTR;5'UTR;1stExon
cg07698901	chr4	55094580	0.0583	0.0424	-1.2446	2.55E-04	0.3183	Island	Unclassified	PDGFRA;PDGFRA	TSS1500;TSS1500
cg00449899	chr8	53626436	0.0252	0.0341	0.7686	2.55E-04	0.3183	Island		RB1CC1;RB1CC1;RB1CC1	3'UTR;5'UTR;5'UTR
cg19496978	chr1	120174149	0.2783	0.2112	-0.7779	2.55E-04	0.3183	OpenSea		ZNF697	5'UTR
cg10821925	chr12	29533733	0.0611	0.0702	0.9486	2.56E-04	0.3183	Island	Promoter_Associated	ERGIC2	5'UTR
cg07998137	chr3	65605292	0.2095	0.2268	1.2839	2.56E-04	0.3183	OpenSea		MAGI1	3'UTR
cg13813247	chr22	41461852	0.9340	0.9283	-0.5837	2.57E-04	0.3183	S_Shore	Unclassified_Cell_type_specific	Y_RNA	TSS1500
cg25827490	chr8	72756839	0.0890	0.1255	1.2273	2.58E-04	0.3183	S_Shore	Promoter_Associated	MSC;RP11-383H13.1;RP11-383H13.1;RP11-383H13.1	TSS200;5'UTR;5'UTR;5'UTR
cg01283417	chr18	5896071	0.0444	0.0704	1.1277	2.58E-04	0.3183	Island	Unclassified
cg12492850	chr11	6257262	0.7658	0.7896	0.6188	2.58E-04	0.3183	S_Shore		FAM160A2;FAM160A2;FAM160A2;CNGA4	TSS1500;TSS1500;TSS1500;5'UTR
cg05266345	chr17	16439350	0.0633	0.1135	1.0987	2.59E-04	0.3183	Island	Promoter_Associated
cg16391866	chr21	44886090	0.9483	0.9409	-0.6352	2.59E-04	0.3183	OpenSea		LINC00313;LINC00313;LINC00313;AP001048.4;LINC00313	TSS1500;TSS1500;TSS1500;5'UTR;3'UTR
cg23954629	chr11	120895111	0.0596	0.0771	1.7167	2.60E-04	0.3183	S_Shore	Promoter_Associated	TBCEL;TBCEL	5'UTR;5'UTR
cg06766273	chr11	62521983	0.0232	0.0491	1.4679	2.61E-04	0.3183	S_Shore	Promoter_Associated	ZBTB3	TSS1500
cg08208903	chr12	90341154	0.8043	0.8172	0.9864	2.61E-04	0.3183	OpenSea		RP11-654D12.3;RP11-654D12.2	TSS1500;5'UTR
cg21005948	chr18	46065258	0.0788	0.0950	1.3092	2.61E-04	0.3183	Island		CTIF;CTIF	TSS200;TSS200
cg11406875	chr3	122283150	0.0765	0.1200	0.9212	2.62E-04	0.3183	Island	Promoter_Associated	PARP9;PARP9;PARP9;DTX3L;DTX3L;DTX3L;PARP9;PARP9	5'UTR;5'UTR;1stExon;TSS200;5'UTR;1stExon;TSS200;TSS200
cg23614979	chr11	19734932	0.0333	0.0411	0.9418	2.63E-04	0.3183	Island		NAV2;NAV2;NAV2;NAV2;NAV2	TSS1500;5'UTR;1stExon;5'UTR;1stExon
cg21455534	chr6	170101504	0.0602	0.0826	0.8297	2.64E-04	0.3183	N_Shore	Promoter_Associated	C6orf120;C6orf120;WDR27;WDR27;WDR27	TSS1500;TSS1500;5'UTR;5'UTR;5'UTR
cg24951800	chr15	100106207	0.0303	0.0416	0.7681	2.64E-04	0.3183	Island	Promoter_Associated	MEF2A;MEF2A;MEF2A;MEF2A;MEF2A;MEF2A;MEF2A;MEF2A;MEF2A;MEF2A;MEF2A	1stExon;TSS200;1stExon;1stExon;1stExon;5'UTR;5'UTR;5'UTR;5'UTR;5'UTR;5'UTR
cg01320920	chr3	12597236	0.8737	0.8627	-0.7752	2.65E-04	0.3183	N_Shore		MKRN2;MKRN2;MKRN2;MKRN2-AS1	TSS1500;TSS1500;TSS1500;3'UTR
cg11079525	chr12	50418837	0.0369	0.0265	-1.8952	2.65E-04	0.3183	N_Shore	Promoter_Associated	RACGAP1;RACGAP1;RACGAP1;RACGAP1;RACGAP1	5'UTR;5'UTR;5'UTR;5'UTR;5'UTR
cg24856518	chr2	120517676	0.0459	0.0737	0.6674	2.65E-04	0.3183	Island	Promoter_Associated	PTPN4;PTPN4;PTPN4;PTPN4	1stExon;1stExon;5'UTR;5'UTR
cg20706583	chr20	3827235	0.0263	0.0327	0.6828	2.65E-04	0.3183	Island	Promoter_Associated	MAVS;MAVS	TSS1500;TSS1500
cg15840022	chr17	7359155	0.0402	0.0681	1.7720	2.65E-04	0.3183	OpenSea	Promoter_Associated	CHRNB1;CHRNB1	1stExon;5'UTR
cg17608500	chr1	154955711	0.0270	0.0433	1.1562	2.65E-04	0.3183	OpenSea	Promoter_Associated	FLAD1;FLAD1;FLAD1;FLAD1;FLAD1;FLAD1	TSS200;TSS200;TSS200;TSS200;TSS200;TSS200
cg09018824	chr4	41361919	0.8516	0.8836	0.7017	2.66E-04	0.3183	N_Shore		LIMCH1;LIMCH1;LIMCH1;LIMCH1;LIMCH1;LIMCH1	TSS1500;TSS1500;TSS1500;TSS1500;TSS1500;5'UTR
cg23522862	chr17	79829415	0.0347	0.0471	1.0791	2.66E-04	0.3183	Island	Unclassified	ARHGDIA;ARHGDIA;ARHGDIA	TSS1500;TSS200;TSS200
cg05527918	chr6	131949098	0.1938	0.2794	1.0678	2.66E-04	0.3183	Island	Promoter_Associated	ENPP3;MED23	TSS1500;5'UTR
cg11394151	chr11	2372295	0.8560	0.6787	-1.1770	2.67E-04	0.3183	OpenSea		AC129929.5	3'UTR
cg16750914	chr2	55646622	0.0318	0.0484	1.0385	2.67E-04	0.3183	Island	Promoter_Associated	CCDC88A;CCDC88A;CCDC88A;CCDC88A;CCDC88A;CCDC88A;CCDC88A;CCDC88A	1stExon;1stExon;1stExon;5'UTR;5'UTR;5'UTR;TSS1500;3'UTR
cg05046026	chr11	61559981	0.0258	0.0457	1.3084	2.67E-04	0.3183	Island	Promoter_Associated	C11orf10;C11orf10;FADS2;FEN1;MIR611	5'UTR;1stExon;TSS1500;TSS200;1stExon
cg24016035	chr19	30205900	0.0488	0.0643	0.7601	2.67E-04	0.3183	N_Shore	Promoter_Associated	C19orf12;C19orf12;C19orf12;C19orf12;C19orf12;C19orf12;C19orf12	5'UTR;5'UTR;1stExon;1stExon;5'UTR;5'UTR;5'UTR
cg07192082	chr14	75981936	0.5727	0.4759	-1.4478	2.68E-04	0.3183	OpenSea	Unclassified
cg13374595	chr17	27038295	0.0345	0.0561	1.0591	2.68E-04	0.3183	Island		PROCA1	TSS200
cg17132548	chr3	132378477	0.0228	0.0256	0.8491	2.68E-04	0.3183	N_Shore	Promoter_Associated	UBA5;UBA5;UBA5;UBA5;UBA5;UBA5;ACAD11;ACAD11;ACAD11;ACAD11;ACAD11;ACAD11;ACAD11;UBA5	TSS1500;TSS1500;TSS1500;TSS1500;5'UTR;1stExon;1stExon;1stExon;1stExon;1stExon;1stExon;5'UTR;3'UTR;5'UTR
cg18106800	chr5	94890715	0.1058	0.1269	0.9057	2.68E-04	0.3183	Island	Promoter_Associated	ARSK;ARSK;ARSK;TTC37	TSS200;TSS200;TSS200;TSS200
cg01336552	chr19	12304452	0.9175	0.8950	-0.5849	2.68E-04	0.3183	N_Shore		CTD-2666L21.1	TSS1500
cg11850406	chr2	109813256	0.8193	0.8534	0.5528	2.69E-04	0.3188	OpenSea
cg08315187	chr6	138428131	0.0857	0.0989	1.4114	2.70E-04	0.3188	N_Shore
cg20795117	chr1	155232251	0.0465	0.0653	1.1793	2.71E-04	0.3188	Island	Promoter_Associated	SCAMP3;SCAMP3	TSS200;TSS1500
cg22203659	chr12	130910676	0.8549	0.8760	0.7826	2.71E-04	0.3188	S_Shore
cg05741611	chr18	51884982	0.0914	0.0520	-0.8671	2.71E-04	0.3188	Island	Promoter_Associated	C18orf54;C18orf54;C18orf54	1stExon;5'UTR;TSS200
cg27408765	chr12	63359135	0.9579	0.9271	-1.2321	2.71E-04	0.3188	OpenSea
cg06679777	chr13	30881210	0.0321	0.0433	0.8300	2.72E-04	0.3190	Island	Promoter_Associated	KATNAL1;KATNAL1	TSS200;5'UTR
cg09159022	chr8	4849522	0.0799	0.1077	0.9170	2.72E-04	0.3190	Island
cg22785629	chr17	1554549	0.7825	0.8165	0.6341	2.73E-04	0.3190	S_Shore	Gene_Associated_Cell_type_specific	RILP;PRPF8	TSS1500;3'UTR
cg06215457	chr13	46190028	0.0361	0.0522	0.9410	2.73E-04	0.3191	OpenSea		FAM194B	TSS200
cg18500192	chr3	19189930	0.0458	0.0504	1.3341	2.75E-04	0.3202	Island	Unclassified_Cell_type_specific	KCNH8	TSS200
cg11172857	chr6	168956903	0.8570	0.7387	-1.1947	2.76E-04	0.3212	Island
cg07895006	chr1	198799745	0.6859	0.7139	0.5403	2.77E-04	0.3216	OpenSea
cg22744368	chr20	61273372	0.0361	0.0474	1.0505	2.77E-04	0.3216	Island	Promoter_Associated	SLCO4A1;SLCO4A1	TSS1500;TSS1500
cg00034559	chr2	39892124	0.5138	0.5298	0.5315	2.78E-04	0.3216	N_Shore		TMEM178;TMEM178;TMEM178	TSS1500;TSS1500;TSS1500
cg04161033	chr11	117102628	0.0614	0.1088	1.2354	2.78E-04	0.3216	N_Shore		PCSK7;PCSK7;RNF214	5'UTR;5'UTR;TSS1500
cg14932796	chr17	55038330	0.0236	0.0456	1.2080	2.79E-04	0.3216	Island	Promoter_Associated	COIL	1stExon
cg05116434	chr12	103122332	0.8581	0.8195	-0.7367	2.79E-04	0.3216	OpenSea
cg18870085	chr4	187985253	0.9217	0.8947	-0.7754	2.79E-04	0.3216	Island
cg22655975	chr13	44453408	0.0408	0.0576	1.1276	2.80E-04	0.3216	Island		LACC1;LACC1;CCDC122	TSS1500;TSS200;5'UTR
cg10651600	chr8	57906543	0.1072	0.1629	1.0527	2.80E-04	0.3216	S_Shore	Promoter_Associated	IMPAD1	TSS200
cg11726572	chr18	658602	0.0460	0.0625	1.2482	2.82E-04	0.3216	Island	Promoter_Associated	C18orf56	TSS1500
cg14755415	chr9	135388942	0.9329	0.9220	-0.7505	2.82E-04	0.3216	OpenSea
cg05178192	chr12	52750508	0.9142	0.9460	0.7832	2.82E-04	0.3216	OpenSea
cg12219715	chr7	196130	0.6602	0.7087	0.5245	2.82E-04	0.3216	S_Shore	Unclassified_Cell_type_specific	FAM20C	5'UTR
cg24090393	chr1	1560804	0.9623	0.9542	-0.6952	2.83E-04	0.3216	Island		MIB2	ExonBnd
cg02632800	chr11	119291765	0.5314	0.5882	0.8048	2.84E-04	0.3216	N_Shore		THY1;THY1;RP11-305N23.1;RP11-305N23.1	5'UTR;5'UTR;5'UTR;5'UTR
cg23012527	chr1	201508712	0.0306	0.0517	1.1151	2.84E-04	0.3216	Island	Unclassified_Cell_type_specific
cg08923054	chr8	41654455	0.9127	0.9355	0.8783	2.84E-04	0.3216	N_Shore		ANK1	3'UTR
cg26970989	chr10	6962454	0.0904	0.1186	1.3207	2.84E-04	0.3216	OpenSea		RP11-799O21.2	TSS200
cg00748599	chr7	80548752	0.0327	0.0385	0.9837	2.85E-04	0.3216	S_Shore		SEMA3C;SEMA3C;SEMA3C;SEMA3C	5'UTR;TSS200;TSS1500;TSS1500
cg12899673	chr17	39913952	0.8934	0.9137	0.7275	2.85E-04	0.3216	Island
cg04347517	chr17	7475934	0.1256	0.1791	0.7478	2.86E-04	0.3216	Island	Promoter_Associated	EIF4A1;EIF4A1	TSS1500;TSS200
cg09456388	chr3	37284959	0.0645	0.0909	0.5782	2.86E-04	0.3216	Island	Promoter_Associated	GOLGA4;GOLGA4;GOLGA4;GOLGA4;GOLGA4;GOLGA4;GOLGA4;GOLGA4	5'UTR;1stExon;1stExon;5'UTR;1stExon;5'UTR;1stExon;5'UTR
cg02540477	chr6	168842035	0.0409	0.0488	0.9928	2.86E-04	0.3216	Island		SMOC2;SMOC2	5'UTR;1stExon
cg11983939	chr7	153574	0.6647	0.7198	1.7442	2.86E-04	0.3216	S_Shelf		AC093627.10	5'UTR
cg08903381	chr16	30103528	0.0352	0.0450	0.9030	2.87E-04	0.3217	Island	Promoter_Associated	TBX6;TBX6;TBX6;RP11-455F5.2	TSS1500;TSS1500;TSS1500;TSS200
cg03792491	chr10	95324966	0.8932	0.9082	0.7631	2.90E-04	0.3246	N_Shore		O3FAR1	TSS1500
cg05904218	chr19	50145557	0.0791	0.1164	0.9092	2.93E-04	0.3246	Island	Promoter_Associated	SCAF1	5'UTR
cg22065171	chr12	18473270	0.7362	0.6306	-0.8213	2.93E-04	0.3246	OpenSea		RERGL	TSS1500
cg11027058	chr2	71693887	0.1506	0.0696	-1.2441	2.93E-04	0.3246	Island	Unclassified_Cell_type_specific	DYSF;DYSF	5'UTR;1stExon
cg03155742	chr1	117026541	0.7938	0.8226	0.7700	2.94E-04	0.3246	OpenSea		RP4-655J12.5	3'UTR
cg13837895	chr19	50145301	0.0233	0.0273	1.1542	2.94E-04	0.3246	Island	Promoter_Associated	SCAF1	TSS200
cg04173252	chr2	131100487	0.0392	0.0584	0.8366	2.95E-04	0.3246	Island	Promoter_Associated	IMP4;IMP4;CCDC115;CCDC115;CCDC115;IMP4;IMP4	5'UTR;1stExon;TSS1500;TSS1500;TSS1500;5'UTR;1stExon
cg03123014	chr2	133540152	0.7529	0.8092	0.8106	2.95E-04	0.3246	OpenSea		NCKAP5	TSS1500
cg24188111	chr5	54603732	0.0318	0.0408	1.3292	2.95E-04	0.3246	Island	Promoter_Associated	DHX29;SKIV2L2;SKIV2L2;SKIV2L2	TSS200;5'UTR;1stExon;TSS200
cg05762700	chr4	18023779	0.0394	0.0640	1.2685	2.96E-04	0.3246	Island	Promoter_Associated	LCORL;LCORL;LCORL;LCORL;LCORL	TSS1500;TSS1500;TSS1500;TSS1500;TSS1500
cg15332162	chr1	224370698	0.0887	0.1025	0.6179	2.96E-04	0.3246	Island	Promoter_Associated	DEGS1;DEGS1;DEGS1	TSS1500;TSS1500;TSS200
cg11576513	chr6	114663692	0.0203	0.0335	1.5542	2.96E-04	0.3246	Island		HS3ST5;HS3ST5	1stExon;5'UTR
cg12091642	chr14	61104566	0.0357	0.0614	1.7169	2.96E-04	0.3246	Island
cg08769451	chr11	132813235	0.0869	0.1632	1.4951	2.96E-04	0.3246	N_Shore		OPCML;OPCML;OPCML;OPCML;OPCML	1stExon;5'UTR;5'UTR;TSS1500;3'UTR
cg19078769	chr12	124457941	0.0369	0.0462	1.1414	2.98E-04	0.3246	Island		CCDC92;CCDC92;ZNF664;ZNF664;ZNF664;ZNF664;ZNF664;ZNF664;ZNF664;RP11-522N14.1	TSS1500;TSS1500;1stExon;5'UTR;5'UTR;5'UTR;5'UTR;5'UTR;5'UTR;5'UTR
cg21460394	chr1	17020457	0.2481	0.3324	0.7364	2.98E-04	0.3246	Island		ESPNP	3'UTR
cg05993386	chr15	40675355	0.1088	0.1454	0.7169	2.98E-04	0.3246	Island	Promoter_Associated
cg21508011	chr5	166737116	0.8034	0.8093	0.5426	2.99E-04	0.3246	OpenSea		CTB-105L4.2	TSS1500
cg26931934	chr17	47419801	0.7132	0.6442	-0.7256	2.99E-04	0.3246	OpenSea	Unclassified_Cell_type_specific	ZNF652;ZNF652	5'UTR;5'UTR
cg07682083	chr14	73957524	0.1252	0.0443	-1.2555	2.99E-04	0.3246	N_Shore	Promoter_Associated	C14orf169	TSS200
cg09930443	chr1	40349187	0.0136	0.0155	1.1967	2.99E-04	0.3246	Island	Promoter_Associated	TRIT1;TRIT1;TRIT1;TRIT1	TSS200;TSS200;TSS200;TSS200
cg02804794	chr1	147168843	0.8988	0.8827	-0.6407	3.00E-04	0.3246	OpenSea		RP11-533N14.3	TSS1500
cg14853771	chr2	231921295	0.0827	0.1213	0.6930	3.00E-04	0.3246	N_Shore	Promoter_Associated	PSMD1;PSMD1	TSS1500;TSS1500
cg11679177	chr1	241519652	0.0533	0.0727	1.2651	3.01E-04	0.3246	N_Shore		RGS7;RGS7;RGS7;RGS7	5'UTR;5'UTR;5'UTR;TSS1500
cg19790640	chr8	104153829	0.1588	0.1715	1.3139	3.01E-04	0.3246	S_Shore		C8orf56;C8orf56	TSS200;TSS1500
cg13352750	chr7	27225123	0.0300	0.0424	1.2261	3.02E-04	0.3246	Island		HOXA11-AS;HOXA11-AS;HOXA11-AS;HOXA11-AS;HOXA11-AS;HOXA11-AS;HOXA11-AS;HOXA11	5'UTR;5'UTR;TSS200;1stExon;5'UTR;1stExon;5'UTR;TSS1500
cg09274864	chr14	55226964	0.8511	0.8855	0.5876	3.02E-04	0.3246	Island
cg13108890	chr18	13137315	0.0297	0.0402	0.9838	3.02E-04	0.3246	Island
cg03860252	chr4	1799705	0.6834	0.7028	0.6812	3.02E-04	0.3246	N_Shore
cg18396714	chr1	95289024	0.9143	0.8995	-0.6907	3.02E-04	0.3246	S_Shelf		SLC44A3;SLC44A3	5'UTR;5'UTR
cg06852032	chr17	25976191	0.7352	0.7840	0.7010	3.03E-04	0.3247	OpenSea		LGALS9;LGALS9;LGALS9;LGALS9;LGALS9	3'UTR;3'UTR;3'UTR;3'UTR;5'UTR
cg27181047	chr7	155174754	0.1337	0.1873	0.8903	3.03E-04	0.3247	Island		AC008060.7	TSS200
cg11370011	chr7	130561511	0.8796	0.8975	0.6626	3.04E-04	0.3249	OpenSea		MIR29A;AC016831.7	1stExon;5'UTR
cg01497664	chr6	31176172	0.7045	0.8325	1.2347	3.05E-04	0.3254	OpenSea
cg19350420	chr22	42764760	0.0109	0.0101	0.7444	3.05E-04	0.3254	Island		Z83851.1;Z83851.1;Z83851.1;Z83851.1;Z83851.1	1stExon;1stExon;3'UTR;3'UTR;3'UTR
cg13283330	chr6	6887136	0.9082	0.8905	-0.6548	3.06E-04	0.3255	OpenSea
cg09946506	chr4	110651495	0.0211	0.0241	0.9004	3.06E-04	0.3255	S_Shore	Promoter_Associated	PLA2G12A;PLA2G12A	TSS1500;TSS1500
cg07105412	chr2	241197370	0.7501	0.7869	0.6792	3.06E-04	0.3255	OpenSea
cg21170636	chr9	136215141	0.0339	0.0369	1.0590	3.07E-04	0.3258	Island	Promoter_Associated	RPL7A;SNORD24;MED22;MED22;MED22;MED22;RPL7A	TSS1500;TSS1500;TSS1500;TSS1500;TSS200;TSS1500;5'UTR
cg11025256	chr4	144604203	0.8001	0.8513	0.7590	3.09E-04	0.3275	OpenSea
cg00213729	chr6	71668029	0.7990	0.8295	0.7750	3.09E-04	0.3276	S_Shore		B3GAT2	TSS1500
cg04210284	chr5	1445561	0.0234	0.0283	0.5985	3.10E-04	0.3276	Island	Unclassified_Cell_type_specific	SLC6A3	TSS200
cg04166520	chr17	42605391	0.9717	0.9679	-0.5703	3.10E-04	0.3276	OpenSea
cg02345991	chr12	119418676	0.0306	0.0338	0.9975	3.11E-04	0.3276	Island		SRRM4	TSS1500
cg26669541	chr3	146373487	0.7840	0.7585	-0.6200	3.14E-04	0.3301	OpenSea
cg18887483	chr15	74422572	0.0804	0.1127	0.9982	3.14E-04	0.3301	Island	Unclassified_Cell_type_specific	RP11-247C2.2;ISLR2;ISLR2;RP11-247C2.2;ISLR2;ISLR2;ISLR2;ISLR2;ISLR2	TSS1500;5'UTR;5'UTR;TSS1500;5'UTR;TSS1500;TSS200;TSS200;5'UTR
cg24276315	chr1	8543236	0.8512	0.8106	-0.7932	3.15E-04	0.3310	OpenSea		RERE	3'UTR
cg24211292	chr2	203499264	0.0632	0.0756	1.1967	3.16E-04	0.3310	N_Shore	Promoter_Associated	FAM117B;FAM117B	TSS1500;TSS1500
cg13677785	chr22	42548868	0.8029	0.7976	-1.0415	3.17E-04	0.3313	Island
cg02774129	chr1	58712062	0.7207	0.7554	0.8168	3.17E-04	0.3313	N_Shelf		DAB1;DAB1;DAB1	5'UTR;5'UTR;3'UTR
cg17663907	chr2	16081485	0.0741	0.0605	-0.9550	3.17E-04	0.3314	Island		MYCNOS;MYCNOS;MYCNOS;MYCN;MYCNOS;MYCNOS	3'UTR;3'UTR;3'UTR;5'UTR;TSS200;TSS200
cg03628871	chr13	25292827	0.9775	0.9740	-0.6442	3.18E-04	0.3318	Island
cg20575173	chr3	101228308	0.7942	0.8069	0.5131	3.19E-04	0.3322	N_Shelf		SENP7;SENP7;SENP7	5'UTR;5'UTR;5'UTR
cg18012350	chr15	74753669	0.0754	0.0953	0.7413	3.21E-04	0.3329	Island	Promoter_Associated	RP11-10O17.2;RP11-10O17.2;UBL7;UBL7;UBL7;RP11-10O17.2;RP11-10O17.2;UBL7;RP11-10O17.2;UBL7;RP11-10O17.2;RP11-10O17.2;RP11-10O17.2	TSS200;TSS200;TSS200;TSS200;TSS200;1stExon;1stExon;TSS1500;1stExon;TSS1500;5'UTR;5'UTR;5'UTR
cg22037492	chr13	36063461	0.7406	0.7640	0.8384	3.21E-04	0.3329	OpenSea		NBEA;NBEA;NBEA	5'UTR;5'UTR;5'UTR
cg06245181	chr16	89186403	0.9528	0.9376	-0.7041	3.22E-04	0.3329	Island
cg08792314	chr17	40714406	0.0229	0.0335	0.9382	3.23E-04	0.3329	Island	Promoter_Associated	COASY;COASY;COASY;COASY;COASY	5'UTR;5'UTR;1stExon;5'UTR;5'UTR
cg19646551	chr7	139754661	0.8395	0.8427	0.7891	3.23E-04	0.3329	OpenSea
cg01565918	chr20	57457492	0.9085	0.9158	0.5629	3.23E-04	0.3329	OpenSea		GNAS;GNAS;GNAS;RP1-309F20.3;RP1-309F20.3	3'UTR;3'UTR;5'UTR;3'UTR;3'UTR
cg12730853	chr1	64935328	0.4194	0.5133	0.7354	3.23E-04	0.3329	N_Shore		CACHD1;CACHD1	TSS1500;TSS1500
cg06656994	chr1	179713176	0.1013	0.1570	0.7908	3.24E-04	0.3329	Island		FAM163A	5'UTR
cg21086891	chr3	192635035	0.0326	0.0497	1.1245	3.25E-04	0.3329	Island	Promoter_Associated_Cell_type_specific
cg25611643	chr5	108166624	0.7431	0.7554	0.7075	3.25E-04	0.3329	OpenSea		CTD-2197I11.1;FER;FER	TSS200;5'UTR;5'UTR
cg02342092	chr2	44314396	0.1265	0.1996	0.9712	3.25E-04	0.3329	Island	Unclassified
cg11613427	chr3	52932208	0.7124	0.7418	0.6682	3.25E-04	0.3329	S_Shore	Promoter_Associated	TMEM110-MUSTN1;TMEM110	TSS1500;TSS1500
cg02726394	chr6	43847382	0.6229	0.6567	0.4700	3.25E-04	0.3329	OpenSea
cg19452853	chr22	24552846	0.0933	0.1216	1.3029	3.26E-04	0.3329	S_Shore	Promoter_Associated
cg07725595	chr8	141611678	0.8357	0.8727	0.6437	3.27E-04	0.3336	OpenSea		EIF2C2	3'UTR
cg27596297	chr10	130844884	0.8583	0.8223	-0.7873	3.27E-04	0.3336	OpenSea
cg09372928	chr1	6845395	0.1349	0.2071	1.1264	3.29E-04	0.3341	Island	Promoter_Associated	RP11-312B8.1;CAMTA1;CAMTA1;CAMTA1;CAMTA1;CAMTA1;CAMTA1;CAMTA1	TSS1500;TSS200;TSS200;TSS200;TSS200;5'UTR;1stExon;TSS200
cg20484653	chr1	204955033	0.6161	0.6428	0.4629	3.29E-04	0.3341	S_Shelf		NFASC;NFASC	TSS1500;ExonBnd
cg18498739	chr21	30360186	0.8712	0.8969	0.9590	3.29E-04	0.3342	OpenSea		LTN1	TSS1500
cg20391652	chr4	122745106	0.0166	0.0201	0.5509	3.30E-04	0.3342	Island	Promoter_Associated	CCNA2	TSS200
cg17083982	chr12	57946083	0.6634	0.7136	0.7213	3.31E-04	0.3347	S_Shelf
cg03398303	chr18	12702742	0.0339	0.0441	0.9921	3.31E-04	0.3347	Island	Promoter_Associated	PSMG2;PSMG2;PSMG2;CEP76;CEP76;CEP76	TSS1500;5'UTR;1stExon;1stExon;5'UTR;TSS200
cg06872588	chr7	6692873	0.9576	0.9193	-1.2484	3.32E-04	0.3354	Island	NonGene_Associated_Cell_type_specific
cg22505086	chr7	96639411	0.1948	0.2412	0.8744	3.34E-04	0.3364	S_Shelf		DLX6;DLX6;DLX6-AS1;DLX6-AS1;DLX6-AS1;DLX6-AS1;DLX6-AS1;DLX6-AS1	5'UTR;3'UTR;3'UTR;3'UTR;3'UTR;3'UTR;3'UTR;3'UTR
cg22478094	chr12	54655026	0.8239	0.8616	0.7583	3.35E-04	0.3368	OpenSea		RP11-968A15.2;CBX5;CBX5	TSS1500;5'UTR;5'UTR
cg08681497	chr16	605725	0.7539	0.8028	0.6073	3.35E-04	0.3368	S_Shore
cg07960806	chr22	21319661	0.0814	0.1065	1.3225	3.36E-04	0.3370	Island	Unclassified_Cell_type_specific	AIFM3;AIFM3	5'UTR;5'UTR
cg19342071	chr2	213774434	0.7550	0.6766	-0.7991	3.36E-04	0.3370	OpenSea		AC108066.1;AC093865.1	TSS1500;3'UTR
cg02246190	chr13	61989859	0.1388	0.1630	1.0350	3.38E-04	0.3379	OpenSea		PCDH20;PCDH20;PCDH20	TSS1500;TSS1500;5'UTR
cg23345930	chr5	1087702	0.9739	0.9758	-1.0267	3.38E-04	0.3379	Island
cg19426773	chr6	139309558	0.0343	0.0511	0.8642	3.38E-04	0.3379	Island	Promoter_Associated	REPS1;REPS1;REPS1;REPS1;REPS1;REPS1;REPS1	TSS1500;TSS1500;TSS1500;TSS1500;TSS200;TSS200;TSS1500
cg01718254	chr14	103995324	0.0351	0.0409	0.7741	3.39E-04	0.3379	N_Shore	Promoter_Associated	RP11-600F24.7;TRMT61A;TRMT61A	1stExon;TSS1500;TSS200
cg00996377	chr16	89689757	0.9398	0.9305	-1.0378	3.39E-04	0.3380	OpenSea		DPEP1;DPEP1	5'UTR;5'UTR
cg23483069	chr2	17825778	0.8237	0.8047	-0.7248	3.41E-04	0.3385	OpenSea
cg21230651	chr1	205744665	0.0605	0.0476	-1.0633	3.41E-04	0.3385	Island	Promoter_Associated	RAB7L1;RAB7L1;RAB7L1;RAB7L1;RAB7L1;RAB7L1	TSS1500;TSS200;TSS200;TSS200;TSS200;TSS200
cg02322252	chr5	161274488	0.0490	0.0598	1.1169	3.42E-04	0.3385	OpenSea		GABRA1;GABRA1;GABRA1;GABRA1;GABRA1	TSS1500;TSS1500;5'UTR;TSS1500;TSS200
cg06639246	chr7	19748289	0.0315	0.0417	0.9589	3.42E-04	0.3385	N_Shore	Promoter_Associated
cg06976096	chr3	87138510	0.1573	0.0886	-0.8040	3.43E-04	0.3385	Island
cg04552585	chr11	94464331	0.7079	0.7340	0.8495	3.43E-04	0.3385	OpenSea		RP11-867G2.8;RP11-867G2.8	3'UTR;3'UTR
cg19863003	chr5	112257612	0.0252	0.0293	0.6321	3.43E-04	0.3385	Island		REEP5	TSS1500
cg01960926	chr10	21463412	0.0434	0.0554	0.8398	3.43E-04	0.3385	Island		RP11-565H13.2;NEBL;RP11-565H13.2;NEBL	5'UTR;TSS1500;5'UTR;TSS1500
cg08222662	chr7	138794752	0.0920	0.1582	1.2523	3.44E-04	0.3388	S_Shore	Promoter_Associated	ZC3HAV1;ZC3HAV1;ZC3HAV1	TSS1500;TSS1500;TSS1500
cg00058879	chr22	40082173	0.2965	0.2231	-0.5815	3.45E-04	0.3389	Island	Unclassified_Cell_type_specific
cg06407094	chr3	156378699	0.8478	0.8129	-0.7815	3.46E-04	0.3400	OpenSea
cg08400475	chr1	158390842	0.8787	0.8631	-0.7427	3.48E-04	0.3411	OpenSea		OR10K2	TSS200
cg19264533	chr19	18451241	0.0602	0.0654	1.0711	3.49E-04	0.3419	N_Shore	Promoter_Associated	PGPEP1;PGPEP1	TSS200;TSS200
cg11704396	chr3	48723701	0.0312	0.0407	1.3307	3.50E-04	0.3421	Island	Promoter_Associated	NCKIPSD;NCKIPSD;NCKIPSD	TSS1500;TSS1500;TSS1500
cg18980581	chr6	105778206	0.7235	0.7734	0.7038	3.50E-04	0.3422	OpenSea		PREP	TSS1500
cg11385631	chr8	6321006	0.8885	0.9083	0.6564	3.51E-04	0.3424	OpenSea
cg03580443	chr14	24711390	0.0241	0.0287	0.9324	3.52E-04	0.3432	Island	Promoter_Associated	TINF2;TINF2;TINF2;TINF2;TINF2;TINF2;TINF2;TINF2;TINF2	5'UTR;3'UTR;1stExon;1stExon;1stExon;1stExon;1stExon;1stExon;1stExon
cg03546668	chr8	55533785	0.8641	0.7978	-0.8861	3.53E-04	0.3439	N_Shore		RP1	5'UTR
cg08535374	chr1	110679730	0.0277	0.0435	1.3387	3.55E-04	0.3447	OpenSea
cg18067127	chr19	3767310	0.8772	0.8336	-0.6405	3.56E-04	0.3447	Island
cg26719995	chr2	27309153	0.0354	0.0459	0.8449	3.56E-04	0.3447	Island		KHK;KHK;KHK;EMILIN1;EMILIN1	TSS1500;TSS1500;TSS1500;3'UTR;3'UTR
cg19701213	chr19	42817154	0.0877	0.1377	1.3245	3.57E-04	0.3447	N_Shore		TMEM145	TSS1500
cg03324815	chr19	59084023	0.0265	0.0345	0.6268	3.57E-04	0.3447	N_Shore	Promoter_Associated	MZF1	5'UTR
cg23956358	chr1	94344971	0.0192	0.0115	-0.8680	3.57E-04	0.3447	S_Shore	Promoter_Associated	DNTTIP2;DNTTIP2;DNTTIP2	3'UTR;1stExon;TSS1500
cg11891579	chr5	158478533	0.0379	0.0487	0.6098	3.57E-04	0.3447	Island		EBF1	3'UTR
cg17801058	chr17	1618467	0.1647	0.1870	1.2994	3.58E-04	0.3447	N_Shore	Unclassified_Cell_type_specific	MIR22HG;MIR22HG;MIR22HG;MIR22HG;MIR22HG;MIR22HG;MIR22HG;MIR22HG;MIR22HG;MIR22HG;MIR22HG;MIR22;WDR81;WDR81;WDR81	3'UTR;3'UTR;3'UTR;3'UTR;3'UTR;3'UTR;3'UTR;3'UTR;3'UTR;3'UTR;3'UTR;TSS1500;TSS1500;TSS1500;TSS1500
cg11865883	chr19	39971137	0.0208	0.0291	0.9677	3.58E-04	0.3447	N_Shore	Promoter_Associated	TIMM50;TIMM50;TIMM50	TSS1500;5'UTR;1stExon
cg05521717	chr6	166826097	0.9050	0.8561	-0.8226	3.60E-04	0.3447	Island		RPS6KA2;RPS6KA2;RPS6KA2;RPS6KA2	3'UTR;3'UTR;3'UTR;3'UTR
cg10398905	chr2	97406466	0.2593	0.2782	0.7300	3.60E-04	0.3447	S_Shore		LMAN2L;LMAN2L	TSS1500;TSS1500
cg06379531	chr1	184020410	0.0730	0.0296	-1.2232	3.60E-04	0.3447	N_Shore	Promoter_Associated	TSEN15;TSEN15;TSEN15	TSS1500;TSS1500;TSS1500
cg15091407	chr19	57149499	0.3197	0.2560	-0.5554	3.60E-04	0.3447	Island
cg17767319	chr12	121124020	0.1336	0.1785	1.1682	3.60E-04	0.3447	N_Shore	Promoter_Associated	MLEC;MLEC	TSS1500;TSS1500
cg17167021	chr2	210298155	0.8277	0.8566	0.7260	3.62E-04	0.3451	OpenSea		MAP2	5'UTR
cg05883794	chr14	99879653	0.9293	0.9208	-0.5994	3.62E-04	0.3451	OpenSea
cg25030515	chr1	117284802	0.8239	0.8616	0.5865	3.62E-04	0.3451	S_Shore
cg18835320	chr5	108063601	0.1388	0.0973	-0.7115	3.64E-04	0.3453	Island	Unclassified
cg20461538	chr1	149858558	0.1166	0.0641	-1.0775	3.65E-04	0.3453	Island	Promoter_Associated	HIST2H2BE;HIST2H2AC;BOLA1	TSS1500;1stExon;5'UTR
cg04009117	chr3	12673175	0.7288	0.6745	-0.7713	3.65E-04	0.3453	OpenSea		snoU13;RAF1;RAF1;RAF1	TSS1500;5'UTR;5'UTR;5'UTR
cg12669161	chr6	3170832	0.9268	0.9044	-0.6748	3.66E-04	0.3453	OpenSea
cg06203560	chr11	43597542	0.0508	0.0590	1.0971	3.66E-04	0.3453	S_Shore
cg26126596	chr3	66130258	0.7443	0.7625	0.5994	3.66E-04	0.3453	OpenSea		SLC25A26	5'UTR
cg06905511	chr5	139062493	0.3995	0.5274	1.0109	3.66E-04	0.3453	S_Shore	Unclassified_Cell_type_specific	CXXC5;CXXC5;CXXC5	5'UTR;3'UTR;3'UTR
cg10501210	chr1	207997020	0.3317	0.4035	1.0630	3.66E-04	0.3453	OpenSea		C1orf132	TSS1500
cg11090352	chr3	96532043	0.0570	0.0825	0.6462	3.67E-04	0.3453	Island	Unclassified	EPHA6;EPHA6	TSS1500;TSS1500
cg26863085	chr19	10747328	0.9807	0.9694	-1.1273	3.68E-04	0.3453	Island		SLC44A2	ExonBnd
cg23079217	chr12	79257730	0.0321	0.0384	0.7311	3.69E-04	0.3453	OpenSea	Unclassified_Cell_type_specific	SYT1;SYT1;SYT1	TSS1500;TSS1500;TSS200
cg18472787	chr17	48071988	0.0890	0.0911	0.9396	3.70E-04	0.3453	Island		DLX3	TSS1500
cg02830545	chr8	15094487	0.0989	0.1544	1.1669	3.70E-04	0.3453	Island
cg00508195	chr15	52030199	0.0371	0.0521	0.8275	3.71E-04	0.3453	S_Shore	Promoter_Associated	LYSMD2;LYSMD2;LYSMD2;LYSMD2;LYSMD2	1stExon;5'UTR;1stExon;5'UTR;5'UTR
cg06522063	chr2	190306158	0.0467	0.0672	0.8849	3.72E-04	0.3453	Island	Promoter_Associated	WDR75;WDR75	5'UTR;1stExon
cg15463563	chr8	134224890	0.9296	0.9165	-0.8705	3.73E-04	0.3453	OpenSea
cg09444255	chr19	59085024	0.0236	0.0518	1.2586	3.73E-04	0.3453	Island	Promoter_Associated	MZF1	TSS200
cg27453745	chr16	86546938	0.0691	0.0818	1.1002	3.73E-04	0.3453	S_Shore	Unclassified_Cell_type_specific	FOXF1	3'UTR
cg02062326	chr14	75643727	0.1938	0.2390	0.8272	3.73E-04	0.3453	S_Shore	Promoter_Associated	TMED10	TSS1500
cg17113124	chr7	105925972	0.0289	0.0307	1.0760	3.74E-04	0.3453	Island	Promoter_Associated	NAMPT;NAMPT;NAMPT	TSS1500;TSS1500;TSS1500
cg00301192	chr2	242179299	0.9545	0.9469	-0.7867	3.74E-04	0.3453	Island		HDLBP	ExonBnd
cg15732451	chr1	228997949	0.7197	0.7333	0.7990	3.74E-04	0.3453	OpenSea
cg19504032	chr6	94129412	0.0261	0.0305	0.6663	3.74E-04	0.3453	Island	Unclassified	EPHA7;EPHA7	TSS200;TSS200
cg01859328	chr15	70444217	0.9388	0.9396	-0.5583	3.75E-04	0.3453	OpenSea
cg19863282	chr15	41408473	0.0476	0.0546	0.9396	3.75E-04	0.3453	Island	Promoter_Associated	INO80;INO80;INO80	1stExon;TSS200;5'UTR
cg15771432	chr7	157477308	0.0706	0.0982	0.9954	3.76E-04	0.3453	Island	Unclassified_Cell_type_specific
cg05804513	chr14	104736460	0.9017	0.8713	-0.7315	3.76E-04	0.3453	OpenSea		RP11-260M19.2;RP11-260M19.2	5'UTR;5'UTR
cg13195923	chr11	94502008	0.0477	0.0675	0.7698	3.76E-04	0.3453	Island	Unclassified_Cell_type_specific
cg01776903	chr15	38543564	0.0318	0.0400	0.9285	3.77E-04	0.3453	N_Shore	Promoter_Associated	SPRED1;SPRED1	TSS1500;TSS1500
cg05237640	chr16	73265382	0.8738	0.8352	-0.6396	3.78E-04	0.3453	OpenSea		AC140912.1;AC140912.1	TSS1500;TSS1500
cg03593757	chr7	94139752	0.0706	0.1140	1.3786	3.79E-04	0.3453	Island	Promoter_Associated
cg02772711	chr12	68770156	0.6172	0.6444	0.5250	3.79E-04	0.3453	OpenSea		RP11-81H14.2;RP11-81H14.2	3'UTR;3'UTR
cg21771660	chr17	96672	0.9688	0.9537	-0.8726	3.79E-04	0.3453	N_Shelf		RPH3AL	3'UTR
cg16062856	chr7	2029077	0.9185	0.8925	-0.5470	3.79E-04	0.3453	N_Shore
cg24355240	chr18	14393997	0.8929	0.8630	-0.6035	3.80E-04	0.3453	Island
cg09192109	chr13	78604263	0.8319	0.8414	0.7026	3.80E-04	0.3453	OpenSea		LINC00446;LINC00446	TSS1500;5'UTR
cg04208734	chr7	73270063	0.0203	0.0218	0.7616	3.80E-04	0.3453	Island	Unclassified
cg13759852	chr17	8056985	0.0342	0.0440	1.0456	3.80E-04	0.3453	S_Shore		PER1;VAMP2	TSS1500;3'UTR
cg20662717	chr20	61542163	0.8987	0.9212	0.6177	3.81E-04	0.3453	N_Shore
cg08839808	chr6	156983304	0.8436	0.8276	-1.6801	3.81E-04	0.3453	OpenSea
cg08922338	chr7	559053	0.0624	0.0846	1.0278	3.81E-04	0.3453	Island		AC147651.3;PDGFA;PDGFA	TSS1500;TSS200;TSS200
cg26618903	chr10	100175079	0.2834	0.2328	-0.5166	3.81E-04	0.3453	OpenSea	Promoter_Associated	PYROXD2	TSS200
cg11793978	chr5	135188477	0.9673	0.9599	-1.0986	3.82E-04	0.3453	Island
cg04660812	chr12	76054210	0.6371	0.6462	0.7156	3.82E-04	0.3457	OpenSea		RP11-114H23.1	3'UTR
cg04533664	chr6	109072674	0.8259	0.8569	0.9798	3.84E-04	0.3465	OpenSea		LINC00222;LINC00222;LINC00222	TSS1500;TSS200;TSS200
cg02352687	chr5	172199101	0.0252	0.0311	0.7149	3.85E-04	0.3465	Island	Promoter_Associated	DUSP1;RP11-779O18.3	TSS1500;5'UTR
cg10109841	chr3	135969958	0.0488	0.0657	1.2889	3.85E-04	0.3465	S_Shore	Promoter_Associated	PCCB	5'UTR
cg16504641	chr6	137143711	0.0207	0.0266	0.7227	3.86E-04	0.3465	Island	Promoter_Associated	PEX7;PEX7;PEX7	TSS200;TSS200;TSS200
cg17045523	chr17	49336911	0.0425	0.0506	1.1799	3.86E-04	0.3465	N_Shore		UTP18;UTP18;MBTD1	TSS1500;TSS1500;5'UTR
cg05310898	chr1	45241014	0.0432	0.0730	0.9294	3.86E-04	0.3465	Island	Promoter_Associated	RPS8;RPS8;SNORD46;RPS8;RP11-269F19.2	TSS1500;TSS1500;TSS1500;TSS200;3'UTR
cg06148656	chr5	147808721	0.6314	0.6990	0.9612	3.89E-04	0.3487	OpenSea		CTD-2283N19.1	TSS1500
cg04781638	chr15	83240791	0.0555	0.0683	1.1854	3.91E-04	0.3494	OpenSea		CPEB1;CPEB1;CPEB1;CPEB1;CPEB1;CPEB1	TSS1500;TSS1500;TSS1500;TSS1500;5'UTR;5'UTR
cg22605290	chr10	130757223	0.8974	0.8653	-0.7193	3.91E-04	0.3494	OpenSea		RP11-442O18.1	3'UTR
cg16956116	chr6	82456876	0.7003	0.7198	0.6614	3.94E-04	0.3518	OpenSea		FAM46A	3'UTR
cg22129074	chr11	74204105	0.0211	0.0268	0.9693	3.94E-04	0.3519	N_Shore	Promoter_Associated	AP001372.2	TSS1500
cg11341711	chr19	47290532	0.0554	0.0676	0.9468	3.95E-04	0.3522	N_Shore	Promoter_Associated	SLC1A5;SLC1A5	5'UTR;1stExon
cg23852354	chr12	47630075	0.8780	0.8262	-0.6752	3.97E-04	0.3535	S_Shore
cg18122310	chr12	50236657	0.0267	0.0287	0.6404	4.00E-04	0.3552	Island	Promoter_Associated	BCDIN3D;BCDIN3D	1stExon;1stExon
cg12058586	chr12	31424825	0.1045	0.1145	0.9077	4.00E-04	0.3552	OpenSea	Gene_Associated
cg04769514	chr13	30088640	0.9394	0.9188	-0.9412	4.01E-04	0.3552	Island
cg21267507	chr2	68325661	0.9011	0.8930	-0.5950	4.01E-04	0.3552	OpenSea		C1D	3'UTR
cg03115547	chr19	32836416	0.0379	0.0487	1.1606	4.02E-04	0.3554	Island	Promoter_Associated	ZNF507;ZNF507	TSS200;TSS200
cg05349077	chr16	630159	0.9690	0.9581	-1.3386	4.03E-04	0.3556	S_Shore
cg16449659	chr4	153701590	0.1260	0.2321	1.2139	4.03E-04	0.3556	S_Shore	NonGene_Associated	TIGD4;ARFIP1;ARFIP1;ARFIP1;ARFIP1;ARFIP1	TSS1500;5'UTR;5'UTR;5'UTR;5'UTR;5'UTR
cg04110718	chr17	1843473	0.5971	0.6447	0.6309	4.04E-04	0.3556	S_Shelf
cg22149137	chr17	46804414	0.1463	0.1820	0.8495	4.04E-04	0.3556	Island
cg00257563	chr14	99670241	0.9424	0.9280	-0.5855	4.04E-04	0.3556	OpenSea
cg15912086	chr12	128318241	0.8126	0.7378	-0.6932	4.05E-04	0.3556	OpenSea
cg04603986	chr8	61789584	0.7831	0.7252	-0.6516	4.06E-04	0.3556	OpenSea
cg03012986	chr1	145040167	0.0335	0.0433	0.9468	4.06E-04	0.3556	Island	NonGene_Associated	PDE4DIP;PDE4DIP;PDE4DIP;PDE4DIP	TSS1500;TSS1500;TSS200;TSS1500
cg12027636	chr11	104035136	0.0478	0.0634	0.7641	4.07E-04	0.3556	S_Shore	Unclassified_Cell_type_specific	PDGFD;PDGFD	TSS1500;TSS200
cg17772342	chr5	134871686	0.1864	0.2452	1.1636	4.07E-04	0.3556	Island		NEUROG1	TSS200
cg01715266	chr17	38935846	0.1337	0.0852	-2.3404	4.08E-04	0.3556	Island
cg19934989	chr6	157980339	0.6650	0.7004	0.8827	4.08E-04	0.3556	OpenSea
cg20262673	chr16	66203981	0.9232	0.9103	-0.6679	4.09E-04	0.3556	OpenSea
cg07817208	chr4	20006267	0.8807	0.8185	-0.9439	4.09E-04	0.3556	OpenSea
cg15449850	chr15	49265390	0.8725	0.9119	0.6728	4.09E-04	0.3556	N_Shelf
cg15155051	chr6	28963716	0.8632	0.8158	-0.7237	4.10E-04	0.3556	OpenSea		ZNF311	3'UTR
cg23968383	chr8	125984927	0.8320	0.8886	0.9014	4.10E-04	0.3556	OpenSea		ZNF572	TSS1500
cg17794358	chr6	32097257	0.8571	0.8839	0.8234	4.10E-04	0.3556	N_Shore		ATF6B;ATF6B;ATF6B;ATF6B	TSS1500;TSS1500;TSS1500;TSS1500
cg25298319	chr2	233217079	0.3301	0.3295	-2.4385	4.11E-04	0.3556	Island	Unclassified_Cell_type_specific
cg16575125	chr5	172717	0.9020	0.9251	0.9246	4.13E-04	0.3569	S_Shelf
cg00204645	chr16	58060579	0.0210	0.0237	0.5991	4.13E-04	0.3569	Island
cg00638280	chr2	64349780	0.7178	0.7401	0.6548	4.14E-04	0.3570	OpenSea		PELI1;PELI1	3'UTR;5'UTR
cg09200921	chr13	49867061	0.1177	0.0881	-0.9161	4.15E-04	0.3575	OpenSea		CDADC1	3'UTR
cg26881035	chr2	95831417	0.0296	0.0358	0.9608	4.15E-04	0.3577	Island	Promoter_Associated	ZNF2;ZNF2;ZNF2;ZNF2;ZNF2;ZNF2;ZNF2;ZNF2	1stExon;5'UTR;1stExon;5'UTR;1stExon;5'UTR;TSS200;TSS200
cg15426878	chr3	50368947	0.8669	0.8930	0.5509	4.16E-04	0.3578	S_Shelf
cg15404570	chr10	96943130	0.0593	0.0733	1.4414	4.16E-04	0.3578	N_Shore	Promoter_Associated
cg24060551	chr19	13125988	0.4937	0.5452	0.9949	4.17E-04	0.3578	S_Shore
cg24114545	chr14	105209604	0.7220	0.7575	0.6100	4.18E-04	0.3582	OpenSea
cg25792961	chr3	49158358	0.0285	0.0313	0.9490	4.20E-04	0.3590	Island	Promoter_Associated	USP19;USP19;USP19;USP19;USP19;USP19;USP19;USP19	3'UTR;5'UTR;1stExon;1stExon;TSS200;TSS200;TSS200;TSS200
cg03241471	chr17	1549681	0.9225	0.8995	-0.6113	4.21E-04	0.3590	N_Shelf		SCARF1;SCARF1;RILP	TSS1500;TSS1500;3'UTR
cg19190327	chr3	69063065	0.0258	0.0391	1.2577	4.21E-04	0.3590	Island	Promoter_Associated	C3orf64;CTD-2013N24.2;C3orf64;C3orf64;C3orf64	5'UTR;TSS1500;1stExon;TSS1500;TSS1500
cg15338159	chr2	106055507	0.4287	0.4656	1.2803	4.21E-04	0.3590	OpenSea		FHL2;FHL2	TSS1500;TSS1500
cg07452777	chr3	138725214	0.9676	0.9580	-0.6314	4.22E-04	0.3590	Island		PRR23A;MRPS22	TSS200;5'UTR
cg16139199	chr18	19180362	0.0292	0.0446	0.9605	4.22E-04	0.3590	Island	Promoter_Associated	ESCO1	5'UTR
cg21229536	chr5	82373428	0.0670	0.1005	1.1864	4.23E-04	0.3590	S_Shore	Promoter_Associated	TMEM167A;XRCC4;XRCC4;TMEM167A;XRCC4;XRCC4;XRCC4;XRCC4;XRCC4;XRCC4;XRCC4	TSS200;1stExon;1stExon;TSS1500;1stExon;1stExon;5'UTR;5'UTR;5'UTR;5'UTR;5'UTR
cg11820522	chr1	100731476	0.0221	0.0292	0.9578	4.24E-04	0.3590	N_Shore	Unclassified	RP11-305E17.6;RTCD1;RTCD1;RTCD1;RTCD1	3'UTR;TSS1500;TSS1500;TSS1500;TSS1500
cg16003390	chr18	60987446	0.0240	0.0282	1.1082	4.24E-04	0.3590	Island	Promoter_Associated	BCL2;BCL2	TSS1500;TSS200
cg02281208	chr15	27216008	0.0490	0.0589	1.2933	4.25E-04	0.3590	Island		GABRG3;GABRG3	TSS1500;TSS1500
cg20748791	chr6	15586071	0.6866	0.7310	0.8711	4.25E-04	0.3590	OpenSea		DTNBP1;DTNBP1	1stExon;5'UTR
cg06445972	chr8	2024679	0.9093	0.8791	-1.0152	4.26E-04	0.3590	OpenSea		MYOM2	5'UTR
cg00965458	chr2	43312988	0.7046	0.7472	0.4353	4.26E-04	0.3590	OpenSea
cg16616348	chr7	100489982	0.9371	0.9288	-0.6369	4.27E-04	0.3590	Island		ACHE	3'UTR
cg14394812	chr9	129985863	0.7805	0.8028	0.6936	4.27E-04	0.3590	N_Shore	Promoter_Associated	RP13-225O21.3	TSS1500
cg06553736	chr8	48044856	0.7778	0.8195	0.5061	4.27E-04	0.3590	OpenSea		U6	TSS1500
cg09921594	chr6	17282095	0.0506	0.0691	0.6316	4.27E-04	0.3590	Island		RBM24;RBM24	TSS1500;TSS200
cg23805785	chr1	32671112	0.0391	0.0584	1.8807	4.27E-04	0.3590	Island	Promoter_Associated	RP4-622L5.7;IQCC;IQCC;RP4-622L5.7	3'UTR;TSS200;TSS200;3'UTR
cg23297742	chr2	182005378	0.6108	0.6453	0.6607	4.30E-04	0.3594	OpenSea		AC104820.2;AC104820.2;AC104820.2;AC104820.2;AC104820.2	5'UTR;5'UTR;5'UTR;5'UTR;5'UTR
cg11059159	chr2	128453445	0.3978	0.2757	-2.3964	4.30E-04	0.3594	Island	Unclassified_Cell_type_specific
cg10696787	chr17	65242740	0.1977	0.2648	0.9398	4.30E-04	0.3594	S_Shore		HELZ;HELZ	TSS1500;TSS1500
cg04319218	chr19	11307663	0.0252	0.0388	1.1569	4.31E-04	0.3594	Island	Unclassified	KANK2	5'UTR
cg20341058	chr13	60737661	0.0725	0.1291	1.1418	4.31E-04	0.3594	Island	Unclassified
cg12837173	chr14	101595316	0.7952	0.8347	0.5257	4.31E-04	0.3594	OpenSea
cg04109349	chr1	245317172	0.0284	0.0421	1.1766	4.31E-04	0.3594	Island		KIF26B	TSS1500
cg18047607	chr2	15701435	0.0852	0.1247	1.4070	4.32E-04	0.3594	Island	Promoter_Associated_Cell_type_specific	NBAS;NBAS	1stExon;5'UTR
cg11995594	chr8	103613219	0.2153	0.1483	-0.6508	4.32E-04	0.3594	Island	Unclassified
cg27607338	chr3	119041955	0.0315	0.0378	0.6508	4.33E-04	0.3599	Island	Promoter_Associated	ARHGAP31-AS1	TSS1500
cg04574383	chr2	47169026	0.0380	0.0675	1.2164	4.34E-04	0.3599	S_Shore	Promoter_Associated	MCFD2;MCFD2;TTC7A;TTC7A	TSS200;TSS200;5'UTR;5'UTR
cg05536984	chr1	32083535	0.0496	0.0649	1.0983	4.35E-04	0.3599	Island	Unclassified	HCRTR1;HCRTR1;HCRTR1;HCRTR1	TSS1500;5'UTR;TSS1500;5'UTR
cg15006404	chr7	27238005	0.0756	0.0924	1.2613	4.35E-04	0.3599	N_Shore		HOTTIP	TSS200
cg08196601	chr8	12869553	0.9142	0.9072	-0.7106	4.35E-04	0.3599	OpenSea		KIAA1456;KIAA1456	5'UTR;1stExon
cg23303685	chr6	157521999	0.9038	0.8687	-0.7678	4.36E-04	0.3599	OpenSea
cg21028473	chr2	103420442	0.8883	0.8559	-0.6711	4.36E-04	0.3599	OpenSea		TMEM182	5'UTR
cg04140267	chr17	21030030	0.0939	0.0702	-1.3408	4.37E-04	0.3599	N_Shore	Promoter_Associated	DHRS7B	TSS1500
cg16323892	chr14	31889640	0.0336	0.0420	0.5696	4.37E-04	0.3599	Island	Promoter_Associated	CTD-2213F21.2;CTD-2213F21.2;CTD-2213F21.2;RP11-176H8.1;HEATR5A;HEATR5A;CTD-2213F21.2	TSS1500;TSS1500;1stExon;3'UTR;5'UTR;5'UTR;5'UTR
cg23562406	chr2	27319374	0.0301	0.0277	0.9633	4.37E-04	0.3599	OpenSea	Unclassified	KHK	5'UTR
cg02078083	chr20	61753561	0.8772	0.8988	0.7899	4.38E-04	0.3599	N_Shore
cg04159305	chr1	62801345	0.6163	0.5726	-0.5074	4.38E-04	0.3602	OpenSea
cg15257489	chr8	49430059	0.8007	0.8360	0.5727	4.40E-04	0.3604	S_Shelf		RP11-567J20.3	TSS1500
cg16915619	chr15	44069850	0.0363	0.0449	0.8146	4.40E-04	0.3604	S_Shore	Promoter_Associated	SERF2;ELL3;RP11-296A16.1;SERF2	5'UTR;TSS200;3'UTR;5'UTR
cg27550262	chr7	150783219	0.0795	0.0985	0.5432	4.40E-04	0.3604	Island	Promoter_Associated	AGAP3;AGAP3;AGAP3	TSS1500;TSS1500;5'UTR
cg01127695	chr17	75082708	0.0338	0.0403	1.2006	4.41E-04	0.3604	N_Shore	NonGene_Associated	LINC00338	TSS200
cg14230692	chr8	112053356	0.9622	0.9497	-0.6902	4.42E-04	0.3604	OpenSea
cg08203192	chr2	45880618	0.7317	0.7461	0.7386	4.42E-04	0.3604	S_Shore	Unclassified_Cell_type_specific
cg20033071	chr12	32112939	0.0272	0.0305	0.7048	4.42E-04	0.3607	S_Shore	Promoter_Associated	C12orf35;C12orf35	5'UTR;5'UTR
cg15535256	chr13	74708038	0.0262	0.0383	0.8923	4.43E-04	0.3608	Island	Promoter_Associated	KLF12	5'UTR
cg26081717	chr9	104249747	0.1570	0.1817	0.7752	4.44E-04	0.3610	S_Shore		C9orf125;C9orf125;C9orf125	TSS1500;TSS1500;5'UTR
cg17981554	chr6	149969568	0.0347	0.0485	0.9575	4.45E-04	0.3617	Island	Promoter_Associated	KATNA1;KATNA1	5'UTR;5'UTR
cg01140008	chr6	34002114	0.8481	0.8640	0.5629	4.46E-04	0.3622	N_Shore
cg24768245	chr21	34602948	0.0350	0.0514	1.0243	4.47E-04	0.3624	Island	Promoter_Associated	IFNAR2;IFNAR2;IFNAR2;IFNAR2;IFNAR2;IFNAR2;IFNAR2	5'UTR;5'UTR;5'UTR;5'UTR;5'UTR;5'UTR;5'UTR
cg18323466	chr1	101702602	0.0217	0.0145	-1.1512	4.48E-04	0.3627	Island	Unclassified	RP4-575N6.4;S1PR1;S1PR1;S1PR1;S1PR1	TSS1500;1stExon;5'UTR;5'UTR;5'UTR
cg15726714	chr1	40204847	0.0241	0.0319	0.9741	4.50E-04	0.3638	S_Shore	Promoter_Associated	PPIE;PPIE	1stExon;5'UTR
cg04400841	chr2	208988863	0.8032	0.7394	-1.1423	4.51E-04	0.3638	Island
cg14347670	chr6	41908995	0.0309	0.0493	1.4426	4.51E-04	0.3638	Island	Promoter_Associated	CCND3;CCND3;CCND3;CCND3;CCND3;CCND3;CCND3	1stExon;5'UTR;3'UTR;5'UTR;5'UTR;5'UTR;5'UTR
cg15128334	chr3	185215532	0.3992	0.4277	0.7962	4.51E-04	0.3638	N_Shore		TMEM41A	3'UTR
cg01534423	chr17	18965556	0.1490	0.2556	1.2911	4.51E-04	0.3638	Island		RP11-160E2.13	1stExon
cg14611750	chr20	30102125	0.0590	0.0811	0.6087	4.52E-04	0.3638	Island	Promoter_Associated	HM13;HM13	TSS200;TSS200
cg25943661	chr11	122662714	0.6638	0.7002	0.8586	4.53E-04	0.3640	OpenSea
cg27303409	chr5	108746352	0.1119	0.1621	1.8242	4.53E-04	0.3640	S_Shore		PJA2;PJA2	TSS1500;TSS1500
cg27560055	chr11	66794033	0.5613	0.6912	1.0811	4.54E-04	0.3640	S_Shelf		SYT12;SYT12;SYT12;SYT12	5'UTR;5'UTR;5'UTR;5'UTR
cg01414542	chr2	235964896	0.9828	0.9826	-0.8790	4.55E-04	0.3645	OpenSea	Unclassified
cg20704957	chr5	87140414	0.5319	0.6332	0.9299	4.56E-04	0.3645	OpenSea
cg01835635	chr11	116693535	0.7074	0.7433	0.7409	4.56E-04	0.3645	S_Shore
cg07259974	chr6	88854249	0.8013	0.8557	0.5433	4.56E-04	0.3645	OpenSea		CNR1;CNR1	1stExon;3'UTR
cg00556715	chr15	86262156	0.7990	0.8235	0.6093	4.57E-04	0.3646	OpenSea		AKAP13;AKAP13	5'UTR;3'UTR
cg20869266	chr12	3716770	0.6016	0.6243	0.8528	4.57E-04	0.3646	OpenSea
cg07693880	chr3	150497236	0.8592	0.8781	0.5223	4.58E-04	0.3646	Island	Unclassified_Cell_type_specific
cg05493509	chr10	134041783	0.9084	0.9271	0.8987	4.58E-04	0.3646	Island		STK32C;STK32C	3'UTR;5'UTR
cg08805160	chr11	8704501	0.0264	0.0293	0.7101	4.59E-04	0.3646	Island	Unclassified	RPL27A;SNORA3;RPL27A;RPL27A;RPL27A;RPL27A	TSS1500;TSS1500;TSS1500;5'UTR;1stExon;5'UTR
cg11755796	chr20	19192616	0.0313	0.0411	1.1386	4.60E-04	0.3646	Island		SLC24A3	TSS1500
cg04193484	chr12	57620856	0.0493	0.0524	1.0691	4.60E-04	0.3646	S_Shore		Y_RNA	TSS1500
cg14958905	chr12	110939242	0.0463	0.0429	1.1889	4.60E-04	0.3649	N_Shore	Promoter_Associated	VPS29;RAD9B;RAD9B;RAD9B;RAD9B;RAD9B;VPS29;VPS29	3'UTR;TSS1500;TSS1500;TSS1500;TSS1500;TSS1500;5'UTR;5'UTR
cg24892156	chr10	33625310	0.0826	0.1240	1.3167	4.62E-04	0.3654	Island		NRP1;NRP1	TSS1500;TSS200
cg17377491	chr11	112096999	0.0286	0.0398	0.9465	4.62E-04	0.3654	N_Shore	Promoter_Associated	PTS;PTS	TSS200;TSS200
cg11273005	chr11	44733023	0.8217	0.8468	0.6032	4.63E-04	0.3654	OpenSea
cg03580568	chr4	148402748	0.0955	0.0800	-0.9163	4.65E-04	0.3654	Island		EDNRA;EDNRA;EDNRA	5'UTR;5'UTR;5'UTR
cg05376678	chr10	117814941	0.8197	0.8226	0.6876	4.65E-04	0.3654	OpenSea
cg26137931	chr3	67048568	0.0232	0.0311	0.5801	4.66E-04	0.3654	Island	Promoter_Associated	KBTBD8;KBTBD8	TSS200;TSS200
cg11569946	chr6	35227318	0.0302	0.0370	1.0202	4.66E-04	0.3654	Island	Promoter_Associated	ZNF76;ZNF76;ZNF76;ZNF76;ZNF76;ZNF76	TSS1500;TSS200;1stExon;TSS200;TSS200;5'UTR
cg12786186	chr2	129079588	0.0355	0.0459	0.7249	4.66E-04	0.3654	N_Shore	Promoter_Associated
cg23673093	chr8	38053398	0.8484	0.8210	-0.6074	4.66E-04	0.3654	OpenSea		BAG4	5'UTR
cg09615353	chr4	187026710	0.0782	0.1007	1.3669	4.67E-04	0.3654	Island	Unclassified	FAM149A;FAM149A	1stExon;5'UTR
cg15230849	chr6	56608324	0.8036	0.8341	0.6607	4.67E-04	0.3654	OpenSea
cg05634584	chr2	201996899	0.7149	0.7945	1.0201	4.68E-04	0.3654	OpenSea		CFLAR;CFLAR;CFLAR	TSS1500;5'UTR;5'UTR
cg04894958	chr3	140271994	0.8209	0.8394	1.0132	4.68E-04	0.3654	OpenSea
cg04035591	chr5	86564652	0.0211	0.0278	1.1311	4.69E-04	0.3654	S_Shore		RASA1;RASA1;RASA1;RASA1	1stExon;1stExon;TSS200;TSS200
cg10737766	chr2	98280628	0.0294	0.0352	0.5244	4.69E-04	0.3654	Island	Promoter_Associated	AC017099.3;ACTR1B	TSS200;TSS200
cg08145656	chr5	14629390	0.9087	0.8981	-0.5992	4.70E-04	0.3654	OpenSea
cg27393730	chr7	94285951	0.2794	0.2243	-0.6979	4.70E-04	0.3654	Island	Promoter_Associated	SGCE;SGCE;SGCE;SGCE;SGCE;PEG10;PEG10	TSS1500;TSS1500;TSS1500;TSS1500;TSS1500;5'UTR;5'UTR
cg01247891	chr19	10713543	0.0270	0.0370	0.7796	4.70E-04	0.3654	Island	Promoter_Associated
cg02453013	chr16	1297491	0.7675	0.7804	0.6800	4.71E-04	0.3654	OpenSea
cg22512208	chr7	2566263	0.8954	0.9133	0.7029	4.71E-04	0.3654	S_Shore	Unclassified
cg22316201	chr19	41814592	0.0395	0.0369	1.7276	4.71E-04	0.3654	N_Shore	Promoter_Associated
cg11349093	chr19	2112885	0.7656	0.8040	0.4540	4.72E-04	0.3656	N_Shelf	Gene_Associated_Cell_type_specific
cg18388724	chr15	67413724	0.1802	0.1326	-0.5331	4.73E-04	0.3660	OpenSea	Promoter_Associated
cg05090150	chr14	56047923	0.0280	0.0351	0.7065	4.74E-04	0.3660	Island		KTN1-AS1;KTN1-AS1;KTN1-AS1;KTN1;KTN1;KTN1;KTN1	TSS1500;TSS1500;TSS1500;5'UTR;5'UTR;5'UTR;5'UTR
cg07163389	chr14	104837363	0.9379	0.9218	-0.7271	4.74E-04	0.3660	OpenSea
cg17122157	chr21	44819445	0.8490	0.7919	-1.0573	4.74E-04	0.3660	Island	Unclassified
cg06379368	chr11	133231147	0.8545	0.8874	0.8466	4.75E-04	0.3660	Island		OPCML-IT1;OPCML	3'UTR;3'UTR
cg21741679	chr2	2176774	0.9158	0.8926	-0.7824	4.76E-04	0.3660	OpenSea		MYT1L;MYT1L;MYT1L;MYT1L	ExonBnd;5'UTR;5'UTR;5'UTR
cg17455591	chr1	87379840	0.0280	0.0326	0.7986	4.76E-04	0.3660	N_Shore	Unclassified	HS2ST1;HS2ST1;RP4-604K5.1;RP4-604K5.1;RP4-604K5.1;RP4-604K5.1;RP4-604K5.1	TSS1500;TSS1500;1stExon;5'UTR;TSS200;TSS200;3'UTR
cg10487699	chr11	57480176	0.0343	0.0398	0.8483	4.77E-04	0.3664	Island	Promoter_Associated	MED19;MED19;TMX2;TMX2-CTNND1;TMX2	TSS1500;TSS1500;1stExon;1stExon;1stExon
cg02512724	chr7	158343573	0.7041	0.7532	0.7520	4.78E-04	0.3669	S_Shore
cg01473894	chr9	97733871	0.7387	0.7324	0.6639	4.79E-04	0.3669	OpenSea
cg16401312	chr17	15903193	0.0176	0.0213	0.8633	4.80E-04	0.3669	Island	Promoter_Associated	TTC19;ZSWIM7;ZSWIM7;ZSWIM7;TTC19	1stExon;TSS200;TSS200;TSS200;1stExon
cg18816705	chr2	58468518	0.1286	0.0523	-1.0850	4.80E-04	0.3669	Island	Promoter_Associated	FANCL;FANCL;FANCL;FANCL	TSS200;TSS200;TSS200;TSS200
cg13894081	chr5	58335508	0.0254	0.0335	0.7110	4.80E-04	0.3669	Island		PDE4D;RP11-266N13.2	TSS200;TSS200
cg08905496	chr1	165414332	0.0272	0.0540	0.9533	4.80E-04	0.3669	OpenSea		RXRG;RXRG	1stExon;5'UTR
cg05187193	chr6	168397037	0.8521	0.9020	1.3973	4.82E-04	0.3673	OpenSea		KIF25-AS1;KIF25-AS1;KIF25-AS1;KIF25	3'UTR;1stExon;3'UTR;5'UTR
cg21814667	chr13	48877568	0.0232	0.0296	0.9067	4.82E-04	0.3673	Island	Promoter_Associated	RB1;RB1;LINC00441;LINC00441	TSS1500;TSS1500;1stExon;3'UTR
cg07192821	chr15	45003560	0.0478	0.0652	0.8727	4.82E-04	0.3673	Island	Promoter_Associated	B2M;B2M;PATL2;B2M	TSS200;TSS200;TSS200;TSS200
cg06350196	chr1	2435087	0.9827	0.9784	-0.9923	4.83E-04	0.3673	Island		PLCH2;PLCH2;PLCH2	5'UTR;3'UTR;3'UTR
cg04457423	chr9	130683987	0.0469	0.0761	1.0147	4.83E-04	0.3676	Island	Unclassified	PIP5KL1;PIP5KL1	3'UTR;3'UTR
cg12390358	chr8	145597459	0.0290	0.0388	1.0032	4.85E-04	0.3684	Island	Promoter_Associated	ADCK5;ADCK5;ADCK5	TSS1500;TSS1500;TSS200
cg16540026	chr11	58874641	0.0510	0.0672	0.8122	4.86E-04	0.3684	S_Shore	Unclassified	FAM111B;FAM111B;FAM111B	TSS200;TSS200;TSS200
cg27443844	chr2	209206217	0.7786	0.7955	0.6626	4.87E-04	0.3684	OpenSea		PIKFYVE	3'UTR
cg01185801	chr11	65265397	0.0215	0.0276	1.5300	4.88E-04	0.3684	Island		MALAT1	5'UTR
cg25740925	chr13	95254690	0.0345	0.0486	0.9334	4.88E-04	0.3684	S_Shore	Promoter_Associated
cg06574495	chr1	16766694	0.6752	0.7154	0.7474	4.88E-04	0.3684	N_Shore	Promoter_Associated	NECAP2;NECAP2;NECAP2;NECAP2;NECAP2;NECAP2	TSS1500;TSS1500;TSS1500;TSS1500;TSS1500;TSS1500
cg14783567	chr1	244211067	0.0431	0.0502	1.1637	4.89E-04	0.3684	Island	Promoter_Associated_Cell_type_specific
cg15773716	chr6	44355950	0.0628	0.0768	0.9631	4.89E-04	0.3684	S_Shore	Promoter_Associated
cg14791398	chr3	18462444	0.7341	0.7657	0.7223	4.89E-04	0.3684	N_Shelf		TBC1D5	3'UTR
cg21837372	chr12	104234663	0.0463	0.0633	0.6343	4.91E-04	0.3695	Island	Promoter_Associated	RP11-650K20.3	TSS1500
cg26827938	chr4	185939973	0.0394	0.0534	0.9004	4.92E-04	0.3695	Island		HELT;HELT	TSS200;TSS200
cg07180252	chr5	142150015	0.0146	0.0225	0.9910	4.92E-04	0.3695	Island	Promoter_Associated	ARHGAP26;ARHGAP26;ARHGAP26;ARHGAP26	5'UTR;1stExon;5'UTR;1stExon
cg19726916	chr19	17420182	0.0723	0.1035	1.2416	4.93E-04	0.3695	N_Shore	Promoter_Associated	DDA1	TSS200
cg04672391	chr1	201592439	0.9744	0.9641	-1.4322	4.93E-04	0.3695	OpenSea		NAV1	TSS200
cg21655307	chr3	141030761	0.0702	0.1010	0.6941	4.94E-04	0.3695	Island	Promoter_Associated	RP11-438D8.2	3'UTR
cg23825335	chr3	62861311	0.0564	0.0789	0.6895	4.95E-04	0.3695	S_Shore		CADPS;CADPS;CADPS;CADPS;CADPS	TSS1500;TSS1500;TSS1500;TSS1500;TSS1500
cg13381521	chr9	130675236	0.7576	0.6849	-0.6843	4.95E-04	0.3695	S_Shore		ST6GALNAC4;ST6GALNAC4;ST6GALNAC4	3'UTR;5'UTR;5'UTR
cg16382322	chr5	141061902	0.3049	0.2429	-0.5830	4.95E-04	0.3695	OpenSea	Unclassified	ARAP3;ARAP3	TSS200;TSS200
cg27494086	chr20	3365025	0.8289	0.8555	0.6983	4.98E-04	0.3695	OpenSea		U3	5'UTR
cg12301584	chr12	13214595	0.6812	0.7141	0.4944	4.98E-04	0.3695	OpenSea		KIAA1467	TSS1500
cg12866362	chr16	57496671	0.0504	0.0466	0.8346	4.98E-04	0.3695	Island	Promoter_Associated	POLR2C;POLR2C;POLR2C	1stExon;1stExon;5'UTR
cg01603046	chr11	59521613	0.0226	0.0212	0.9494	4.99E-04	0.3695	N_Shore	Promoter_Associated	AP000640.10;STX3;STX3;STX3;STX3	3'UTR;TSS1500;TSS1500;TSS1500;5'UTR
cg25017349	chr6	131745773	0.7850	0.8065	0.7288	4.99E-04	0.3695	OpenSea
cg21079994	chr1	113392583	0.0091	0.0095	-1.3261	5.00E-04	0.3695	Island		RP11-426L16.8;RP3-522D1.1;RP3-522D1.1;RP11-426L16.8	1stExon;TSS200;TSS200;3'UTR
cg20064106	chr2	178257871	0.0561	0.0771	0.9460	5.00E-04	0.3695	Island	Promoter_Associated	AC074286.1;NFE2L2;AGPS	TSS1500;TSS1500;5'UTR
cg19179153	chr9	111577432	0.7715	0.8711	0.9465	5.00E-04	0.3695	OpenSea
cg11484115	chr5	179335704	0.6680	0.7170	0.9896	5.00E-04	0.3695	S_Shore	Promoter_Associated	TBC1D9B;TBC1D9B	TSS1500;TSS1500
cg20981791	chr8	23151069	0.8757	0.8924	0.6814	5.01E-04	0.3695	OpenSea		R3HCC1	5'UTR
cg05606948	chr13	24408286	0.9059	0.8782	-0.9955	5.01E-04	0.3695	OpenSea
cg17267523	chr5	141168278	0.6489	0.6770	0.4919	5.01E-04	0.3695	OpenSea
cg05585991	chr5	157099197	0.8131	0.8193	0.6012	5.02E-04	0.3695	S_Shore	Unclassified_Cell_type_specific	SOX30	TSS1500
cg14923136	chr1	37219939	0.7285	0.7697	0.5696	5.02E-04	0.3695	OpenSea
cg25799020	chr19	11959497	0.0338	0.0427	0.8169	5.03E-04	0.3695	N_Shore	Promoter_Associated	ZNF439	TSS200
cg23186959	chr15	37391700	0.1619	0.1107	-0.9246	5.05E-04	0.3695	N_Shore	Unclassified_Cell_type_specific	MEIS2;MEIS2;MEIS2;RP11-128A17.1;MEIS2;MEIS2;MEIS2;MEIS2;MEIS2;MEIS2;MEIS2;MEIS2;MEIS2;MEIS2;MEIS2	5'UTR;TSS1500;TSS1500;5'UTR;TSS200;1stExon;1stExon;1stExon;1stExon;5'UTR;5'UTR;5'UTR;5'UTR;5'UTR;TSS200
cg07241613	chr12	93690962	0.9077	0.8966	-0.7594	5.05E-04	0.3695	OpenSea	Unclassified_Cell_type_specific
cg14203613	chr3	4714928	0.7952	0.8084	0.7084	5.06E-04	0.3695	OpenSea		ITPR1	5'UTR
cg07944863	chr1	241520789	0.0341	0.0361	0.7375	5.07E-04	0.3695	Island		RGS7;RGS7;RGS7	TSS1500;TSS1500;TSS1500
cg06960901	chr5	36606894	0.0416	0.0450	1.1675	5.07E-04	0.3695	OpenSea		SLC1A3;SLC1A3;SLC1A3	5'UTR;5'UTR;5'UTR
cg10210594	chr1	208132787	0.3249	0.1567	-1.7028	5.07E-04	0.3695	Island	Unclassified_Cell_type_specific
cg09356401	chr2	64068331	0.0203	0.0276	0.9748	5.07E-04	0.3695	Island	Promoter_Associated	UGP2;UGP2;UGP2;UGP2;UGP2;UGP2;UGP2;UGP2	TSS1500;TSS1500;1stExon;1stExon;1stExon;5'UTR;5'UTR;5'UTR
cg24948561	chr12	52441660	0.9005	0.8746	-0.6918	5.08E-04	0.3695	N_Shelf
cg24413431	chr16	9031090	0.7049	0.7314	0.6896	5.08E-04	0.3695	OpenSea		USP7;USP7;USP7;USP7	TSS1500;TSS1500;TSS1500;5'UTR
cg22730357	chr2	120517546	0.0351	0.0467	0.8172	5.08E-04	0.3695	Island	Promoter_Associated	PTPN4;PTPN4;PTPN4;PTPN4	1stExon;1stExon;5'UTR;5'UTR
cg23496358	chr8	12570769	0.9253	0.9054	-0.6618	5.08E-04	0.3695	OpenSea
cg16568904	chr5	122755812	0.8622	0.8893	0.7399	5.08E-04	0.3695	N_Shelf		CEP120	5'UTR
cg24036761	chr22	46394385	0.7022	0.7256	0.7554	5.09E-04	0.3695	OpenSea	Unclassified_Cell_type_specific
cg03784628	chr11	64059937	0.0731	0.0779	0.8967	5.10E-04	0.3695	Island	Unclassified_Cell_type_specific	KCNK4;KCNK4;KCNK4;KCNK4;KCNK4;KCNK4;RP11-783K16.10	5'UTR;5'UTR;5'UTR;TSS200;5'UTR;5'UTR;5'UTR
cg00545681	chr1	95007593	0.0187	0.0239	0.8373	5.10E-04	0.3695	Island	Unclassified	F3;F3;F3	TSS1500;TSS1500;TSS1500
cg07433769	chr18	13620827	0.6643	0.7330	0.6682	5.10E-04	0.3695	OpenSea		C18orf1	TSS200
cg08109873	chr9	131710161	0.0331	0.0405	0.7729	5.10E-04	0.3695	Island	Promoter_Associated	NUP188;DOLK;DOLK	TSS200;TSS1500;TSS1500
cg02994863	chr1	64059297	0.0400	0.0725	1.7455	5.12E-04	0.3707	Island	Promoter_Associated	PGM1;PGM1;PGM1	1stExon;TSS200;TSS200
cg02987853	chr19	2702871	0.0396	0.0507	1.2334	5.14E-04	0.3713	Island	Unclassified	GNG7	TSS200
cg14796799	chr21	16893818	0.7585	0.7918	0.5381	5.16E-04	0.3726	OpenSea
cg17282769	chr12	11802362	0.0461	0.0568	0.9431	5.17E-04	0.3727	N_Shore	Promoter_Associated	ETV6;ETV6	TSS1500;TSS1500
cg14103113	chr19	54663522	0.0462	0.0700	1.7807	5.18E-04	0.3727	Island	Promoter_Associated	LENG1;LENG1	1stExon;5'UTR
cg13687509	chr8	104897908	0.8798	0.8282	-1.0026	5.19E-04	0.3727	OpenSea		RIMS2;RIMS2	5'UTR;5'UTR
cg05917537	chr7	117270621	0.8433	0.7425	-1.0886	5.19E-04	0.3727	OpenSea		AC000111.6	3'UTR
cg24360993	chr15	50534287	0.7578	0.7802	0.8758	5.19E-04	0.3727	OpenSea		HDC;HDC	3'UTR;3'UTR
cg13982695	chr11	8099111	0.8702	0.8876	0.8862	5.19E-04	0.3727	N_Shelf
cg07218275	chr5	180230146	0.1461	0.1135	-0.6565	5.20E-04	0.3727	Island	Promoter_Associated	MGAT1;MGAT1;MGAT1;MGAT1;MGAT1;MGAT1	TSS1500;TSS1500;5'UTR;5'UTR;5'UTR;5'UTR
cg14515211	chr4	174292111	0.0353	0.0407	0.7600	5.20E-04	0.3727	Island	Promoter_Associated	SAP30;SAP30;SAP30	5'UTR;5'UTR;1stExon
cg06340020	chr17	16592532	0.8727	0.8102	-0.9226	5.21E-04	0.3732	N_Shore		CCDC144A;CCDC144A;CCDC144A;CCDC144A;CCDC144A;CCDC144A	TSS1500;TSS1500;TSS1500;TSS1500;TSS1500;TSS1500
cg11522180	chr12	333755	0.8660	0.8134	-0.9434	5.23E-04	0.3740	OpenSea		SLC6A13	TSS200
cg12074981	chr18	43547177	0.0628	0.0753	0.6873	5.23E-04	0.3740	Island	Promoter_Associated	EPG5	1stExon
cg21554715	chr3	181340170	0.5404	0.5558	0.6898	5.24E-04	0.3740	OpenSea		SOX2-OT	5'UTR
cg03903701	chr5	110563123	0.7249	0.7469	0.5841	5.24E-04	0.3740	S_Shelf
cg10341792	chr8	119392871	0.7719	0.8122	0.6022	5.27E-04	0.3754	OpenSea		SAMD12;AC023590.1	TSS1500;5'UTR
cg10693773	chr1	21503638	0.0220	0.0350	0.9992	5.27E-04	0.3754	Island	Promoter_Associated	EIF4G3;EIF4G3	TSS1500;TSS1500
cg08438705	chr19	1152189	0.8627	0.8253	-1.2150	5.29E-04	0.3765	Island
cg19852286	chr5	173237320	0.9195	0.8956	-0.6012	5.30E-04	0.3770	OpenSea		CTB-43E15.4	TSS1500
cg19038804	chr17	39868359	0.8992	0.9081	0.8228	5.32E-04	0.3780	OpenSea		GAST	TSS1500
cg12720914	chr19	32629865	0.8664	0.9104	0.7293	5.33E-04	0.3780	OpenSea
cg07478662	chr19	5047466	0.9678	0.9552	-1.0446	5.33E-04	0.3780	Island		KDM4B	ExonBnd
cg00449929	chr16	68573597	0.0221	0.0243	0.8149	5.34E-04	0.3780	Island	Promoter_Associated	ZFP90;ZFP90;ZFP90;ZFP90	5'UTR;5'UTR;TSS200;5'UTR
cg01837320	chr14	74960001	0.0445	0.0740	1.2672	5.35E-04	0.3780	Island	Promoter_Associated	ISCA2;ISCA2;ISCA2;NPC2;NPC2;NPC2;NPC2;NPC2;NPC2;NPC2;NPC2	TSS1500;TSS1500;TSS1500;1stExon;1stExon;1stExon;5'UTR;5'UTR;5'UTR;TSS200;TSS200
cg10165008	chr19	14043911	0.9672	0.9564	-1.3550	5.35E-04	0.3780	Island
cg09103769	chr1	5803246	0.8936	0.8914	-0.7062	5.37E-04	0.3782	OpenSea
cg14163455	chr3	69045778	0.7480	0.7820	0.6805	5.37E-04	0.3782	OpenSea
cg21187715	chr22	31089626	0.8476	0.8724	0.6145	5.37E-04	0.3782	N_Shore		OSBP2;OSBP2;OSBP2;OSBP2;OSBP2	TSS1500;TSS1500;TSS1500;TSS1500;TSS200
cg02653728	chr5	132165751	0.0436	0.0626	1.2919	5.37E-04	0.3782	Island	Unclassified	SHROOM1	5'UTR
cg13319975	chr6	146136371	0.0481	0.0486	0.9205	5.38E-04	0.3782	Island		FBXO30;RP11-545I5.3	TSS1500;TSS200
cg04494789	chr1	147807192	0.0312	0.0358	0.9255	5.39E-04	0.3782	S_Shore		U1;RP11-495P10.3	TSS1500;5'UTR
cg01654432	chr10	63235347	0.6890	0.7233	0.6887	5.39E-04	0.3782	OpenSea
cg20670292	chr2	131099506	0.1949	0.0946	-1.1652	5.39E-04	0.3782	Island	Promoter_Associated	IMP4;IMP4;CCDC115	TSS1500;TSS1500;ExonBnd
cg27413508	chr20	30225517	0.4605	0.3946	-0.7619	5.40E-04	0.3784	N_Shore		COX4I2;COX4I2	TSS1500;TSS200
cg21350575	chr21	19617439	0.0180	0.0235	0.7896	5.42E-04	0.3789	Island		CHODL;CHODL;CHODL;CHODL;CHODL;CHODL	TSS1500;5'UTR;1stExon;5'UTR;5'UTR;5'UTR
cg22535992	chr8	53478092	0.0227	0.0285	0.6105	5.43E-04	0.3789	Island		FAM150A;FAM150A	TSS200;TSS200
cg03624449	chr22	45408588	0.8905	0.8632	-0.7314	5.43E-04	0.3789	S_Shelf
cg12944197	chr2	168149991	0.0533	0.0884	1.1501	5.43E-04	0.3789	Island	Unclassified	AC074363.1	5'UTR
cg00610228	chr6	35695934	0.1310	0.0563	-1.1501	5.44E-04	0.3789	Island	Promoter_Associated	FKBP5;FKBP5	5'UTR;5'UTR
cg22498057	chr5	93954358	0.1580	0.2125	1.4952	5.44E-04	0.3789	Island	Promoter_Associated	KIAA0825;ANKRD32;KIAA0825;KIAA0825;KIAA0825;ANKRD32	TSS1500;1stExon;TSS200;TSS200;TSS200;5'UTR
cg07878017	chr6	98153362	0.8842	0.8573	-0.7208	5.44E-04	0.3789	OpenSea		RP1-104O17.1	5'UTR
cg24570378	chr2	242572888	0.7572	0.7883	0.5212	5.45E-04	0.3789	S_Shore		THAP4	TSS200
cg23407997	chr10	120746868	0.5451	0.6657	1.1603	5.45E-04	0.3789	OpenSea
cg26127943	chr3	22417573	0.8501	0.8318	-0.6987	5.46E-04	0.3789	S_Shelf
cg25717473	chr5	133442892	0.9093	0.9072	-0.6868	5.46E-04	0.3789	OpenSea
cg20349687	chr2	88927127	0.0468	0.0645	0.8414	5.46E-04	0.3789	Island	Promoter_Associated	AC062029.1;AC062029.1;EIF2AK3;EIF2AK3	1stExon;5'UTR;TSS200;TSS1500
cg08614370	chr17	10286377	0.8133	0.8489	0.7422	5.48E-04	0.3797	OpenSea
cg05582099	chr16	1216876	0.8842	0.9080	0.5948	5.50E-04	0.3804	N_Shore
cg14530834	chr9	109623589	0.0549	0.0648	1.0012	5.50E-04	0.3804	S_Shore
cg20237074	chr4	187985452	0.9283	0.9068	-1.4505	5.52E-04	0.3814	Island
cg03448964	chr2	32440900	0.8054	0.7304	-0.7958	5.53E-04	0.3814	OpenSea		U6	TSS1500
cg13711144	chr7	107218933	0.5975	0.6429	0.9349	5.53E-04	0.3814	N_Shore		BCAP29	TSS1500
cg27003594	chr14	74177136	0.8494	0.8894	0.6270	5.54E-04	0.3814	N_Shelf
cg06859735	chr3	64012970	0.5658	0.6096	0.9290	5.55E-04	0.3814	S_Shelf
cg11897909	chr13	102570476	0.0689	0.0837	0.9885	5.56E-04	0.3814	S_Shore		FGF14	TSS1500
cg16829453	chr17	48636646	0.0464	0.0532	1.5987	5.56E-04	0.3814	Island		RP11-94C24.10;RP11-94C24.10;RP11-94C24.10	3'UTR;3'UTR;3'UTR
cg20145221	chr11	62230011	0.9014	0.9277	0.6825	5.56E-04	0.3814	OpenSea		AP003064.1;AHNAK	TSS1500;3'UTR
cg12312988	chr2	5832430	0.0443	0.0537	0.6210	5.57E-04	0.3814	Island		SOX11;AC108025.2;AC108025.2;AC107057.2	TSS1500;TSS1500;TSS1500;TSS1500
cg22888418	chr4	155664223	0.0574	0.0759	1.4408	5.57E-04	0.3814	Island		LRAT;LRAT	5'UTR;TSS1500
cg11985341	chr11	129722477	0.9584	0.9703	0.6466	5.57E-04	0.3814	OpenSea
cg05720871	chr8	110587264	0.7137	0.7799	0.5770	5.57E-04	0.3814	OpenSea
cg01141580	chr17	59477027	0.0305	0.0360	0.8991	5.58E-04	0.3816	Island		TBX2	TSS1500
cg12279125	chr8	2129970	0.7760	0.7348	-0.7768	5.60E-04	0.3819	Island		RP11-1049H7.1	5'UTR
cg26667236	chr16	75227017	0.9008	0.8628	-0.7062	5.60E-04	0.3819	OpenSea
cg08638395	chr1	180601032	0.0239	0.0316	0.7480	5.60E-04	0.3819	Island	Promoter_Associated	XPR1;XPR1	TSS200;TSS200
cg13331136	chr19	44100349	0.1403	0.0786	-0.7615	5.61E-04	0.3819	Island	Promoter_Associated	ZNF576;ZNF576;ZNF576;ZNF576;ZNF576;SRRM5;IRGQ;ZNF576	TSS1500;TSS1500;TSS1500;TSS1500;TSS1500;TSS1500;TSS200;TSS200
cg07162498	chr10	47900640	0.9480	0.9223	-0.8071	5.61E-04	0.3819	OpenSea		FAM21B;FAM21B;FAM21B	5'UTR;5'UTR;5'UTR
cg22694480	chr3	42544060	0.0202	0.0251	0.7461	5.62E-04	0.3819	Island	Promoter_Associated	VIPR1;VIPR1;VIPR1;VIPR1	TSS200;TSS200;TSS200;5'UTR
cg04005434	chr19	45504494	0.0254	0.0309	0.9621	5.62E-04	0.3821	N_Shore	Promoter_Associated	RELB;RELB;RELB	TSS1500;TSS1500;TSS200
cg26618906	chr12	10765728	0.0538	0.0703	1.1480	5.65E-04	0.3830	N_Shore	Unclassified	MAGOHB	5'UTR
cg01411982	chr11	134123293	0.0509	0.0779	1.4558	5.65E-04	0.3830	Island	Promoter_Associated	ACAD8;THYN1;ACAD8;THYN1;THYN1;ACAD8;THYN1;ACAD8;ACAD8;ACAD8;THYN1	TSS1500;TSS200;TSS200;TSS200;TSS200;TSS200;TSS200;TSS200;TSS200;TSS200;TSS200
cg20735682	chr6	168665386	0.7536	0.7922	1.2605	5.66E-04	0.3832	OpenSea
cg21252859	chr9	124076247	0.9606	0.9507	-0.6057	5.67E-04	0.3836	OpenSea		GSN;GSN	1stExon;5'UTR
cg10950050	chr1	62902319	0.1057	0.1551	1.5620	5.68E-04	0.3839	Island	Promoter_Associated	USP1;USP1	5'UTR;TSS200
cg17264064	chr18	47322166	0.6834	0.5729	-1.0666	5.68E-04	0.3839	OpenSea
cg24606352	chr5	137897960	0.8624	0.7907	-0.7096	5.69E-04	0.3840	OpenSea		HSPA9;SNORD63	3'UTR;TSS1500
cg10902107	chr11	68381554	0.8513	0.8796	0.7299	5.69E-04	0.3841	OpenSea		CTD-2007L18.5;PPP6R3;PPP6R3;PPP6R3;PPP6R3;PPP6R3	3'UTR;3'UTR;3'UTR;3'UTR;3'UTR;3'UTR
cg03970501	chr16	22202118	0.1024	0.0636	-1.3083	5.73E-04	0.3864	Island	Promoter_Associated
cg00854392	chr16	30394532	0.5771	0.4712	-0.6019	5.74E-04	0.3865	S_Shelf		SEPT1;SEPT1	3'UTR;TSS1500
cg02327292	chr21	46812545	0.7649	0.7943	0.5201	5.75E-04	0.3867	N_Shore
cg27489439	chr12	120692870	0.8673	0.8193	-0.6278	5.76E-04	0.3867	OpenSea		PXN;PXN	5'UTR;5'UTR
cg03170698	chr2	71694016	0.1976	0.1393	-0.6631	5.76E-04	0.3867	Island	Unclassified_Cell_type_specific	DYSF	1stExon
cg18042079	chr17	30229074	0.0438	0.0503	1.0190	5.77E-04	0.3867	S_Shore	Promoter_Associated	UTP6;UTP6	TSS1500;TSS1500
cg02495413	chr17	73870723	0.9523	0.9427	-0.7329	5.77E-04	0.3867	Island
cg06799805	chr12	117486060	0.7263	0.6903	-0.7554	5.78E-04	0.3871	S_Shore		TESC	3'UTR
cg13242160	chr8	55294610	0.0523	0.0808	1.1403	5.78E-04	0.3871	OpenSea
cg18582992	chr15	45479642	0.1268	0.1456	0.7626	5.79E-04	0.3873	Island	Unclassified_Cell_type_specific	SHF;SHF;RP11-519G16.2	3'UTR;ExonBnd;5'UTR
cg24176138	chr19	3535105	0.9763	0.9637	-0.8732	5.81E-04	0.3879	S_Shelf	Gene_Associated_Cell_type_specific	FZR1	3'UTR
cg06179105	chr3	197232402	0.8607	0.8877	0.7316	5.81E-04	0.3880	OpenSea
cg14428767	chr6	149867359	0.0401	0.0598	1.1473	5.85E-04	0.3889	Island	Promoter_Associated	PPIL4	TSS200
cg03207436	chr5	125937141	0.0264	0.0336	0.7402	5.86E-04	0.3889	S_Shore	Promoter_Associated	PHAX	5'UTR
cg26621326	chr5	56053177	0.7359	0.7703	0.5388	5.86E-04	0.3889	OpenSea
cg13393601	chr2	69534855	0.1423	0.1750	1.0767	5.86E-04	0.3889	S_Shore	Promoter_Associated
cg09775103	chr16	31045174	0.0406	0.0491	0.6567	5.86E-04	0.3889	Island	Promoter_Associated	STX4	5'UTR
cg14325649	chr2	161350625	0.0466	0.0515	1.2276	5.86E-04	0.3889	S_Shore		RBMS1;RBMS1;RBMS1	TSS1500;TSS1500;TSS1500
cg12413365	chr12	12510412	0.0235	0.0322	0.9504	5.87E-04	0.3889	Island	Promoter_Associated	LOH12CR1;AC007621.1;LOH12CR1	1stExon;TSS1500;1stExon
cg03687464	chr14	101543120	0.7927	0.8247	0.5501	5.87E-04	0.3889	OpenSea		AL132709.1;AL132709.1;AL132709.1;AL132709.1;AL132709.1	3'UTR;3'UTR;3'UTR;3'UTR;TSS200
cg07721872	chr16	87735256	0.9213	0.9052	-0.8624	5.87E-04	0.3889	N_Shore		AC010536.1	1stExon
cg16149030	chr15	75661354	0.0327	0.0445	0.9200	5.88E-04	0.3889	S_Shore	Promoter_Associated	RP11-817O13.8;MAN2C1;MAN2C1;MAN2C1;MAN2C1;MAN2C1	5'UTR;TSS1500;TSS1500;TSS1500;TSS1500;TSS1500
cg01593834	chr5	145718401	0.1328	0.1530	0.7295	5.89E-04	0.3895	Island		POU4F3;RBM27;CTC-359M8.1	TSS200;5'UTR;3'UTR
cg02343715	chr5	177767740	0.8695	0.8320	-0.8343	5.90E-04	0.3895	S_Shelf
cg26904198	chr8	145533149	0.9244	0.9073	-0.7996	5.91E-04	0.3905	OpenSea		HSF1	ExonBnd
cg10537699	chr11	60897371	0.0604	0.0956	1.1128	5.92E-04	0.3905	OpenSea	Promoter_Associated
cg07800665	chr19	21657926	0.1371	0.0858	-1.3067	5.93E-04	0.3906	Island
cg10599156	chr3	141145231	0.5688	0.5608	-0.5998	5.94E-04	0.3906	OpenSea		ZBTB38;ZBTB38	5'UTR;5'UTR
cg08687137	chr11	62389499	0.0421	0.0849	2.6866	5.95E-04	0.3906	Island	Promoter_Associated	B3GAT3;B3GAT3;B3GAT3;B3GAT3;B3GAT3	1stExon;1stExon;5'UTR;5'UTR;TSS200
cg23961059	chr19	57874869	0.0270	0.0371	0.8078	5.95E-04	0.3906	Island	Promoter_Associated	TRAPPC2P1;ZNF547	TSS200;TSS200
cg09298294	chr17	7323525	0.6000	0.6281	0.4494	5.96E-04	0.3906	S_Shelf		SPEM1;SPEM1;RP11-104H15.7	TSS200;TSS200;5'UTR
cg25703534	chr7	65439432	0.9322	0.9265	-0.5074	5.97E-04	0.3906	OpenSea	Gene_Associated_Cell_type_specific	GUSB	ExonBnd
cg06486088	chr2	237010222	0.9241	0.9364	0.6086	5.97E-04	0.3906	Island
cg22123885	chr2	236721253	0.8456	0.8683	0.5101	5.98E-04	0.3906	OpenSea
cg01464969	chr4	1768943	0.0449	0.0590	1.1963	5.98E-04	0.3906	Island
cg04313788	chr5	81574714	0.1024	0.0750	-1.0748	5.98E-04	0.3906	S_Shore	Promoter_Associated	ATP6AP1L;RPS23;RPS23;RPS23;RPS23;RPS23;RPS23;RPS23	TSS1500;TSS1500;TSS1500;TSS1500;TSS1500;TSS1500;TSS1500;TSS1500
cg12172163	chr13	113825954	0.8335	0.8588	0.5512	5.99E-04	0.3906	OpenSea		PROZ	5'UTR
cg21180201	chr7	1983503	0.8016	0.8023	0.7687	5.99E-04	0.3906	OpenSea	Unclassified_Cell_type_specific
cg13685951	chr1	177140322	0.0329	0.0443	1.2183	5.99E-04	0.3906	Island		FAM5B;FAM5B;FAM5B	TSS1500;1stExon;5'UTR
cg24963443	chr5	180673122	0.1507	0.2223	1.1357	5.99E-04	0.3906	Island	Promoter_Associated	CTC-338M12.4;CTC-338M12.4;CTC-338M12.4	TSS1500;TSS1500;TSS1500
cg12553198	chr19	59066243	0.0248	0.0286	1.0304	6.00E-04	0.3906	Island	Promoter_Associated	CHMP2A	5'UTR
cg08259796	chr6	49431865	0.6507	0.5985	-1.5787	6.01E-04	0.3913	S_Shore		CENPQ;MUT;CENPQ	5'UTR;TSS1500;5'UTR
cg04804550	chr9	38424609	0.0338	0.0482	0.9976	6.03E-04	0.3918	S_Shore	Unclassified_Cell_type_specific	IGFBPL1	TSS200
cg03137131	chr4	2366672	0.3555	0.2782	-1.1774	6.03E-04	0.3918	Island	Promoter_Associated_Cell_type_specific	ZFYVE28;ZFYVE28	TSS200;TSS200
cg02830381	chr11	129910913	0.9098	0.8906	-0.5299	6.05E-04	0.3919	Island
cg12969170	chr7	86974897	0.0609	0.0959	0.8773	6.05E-04	0.3919	Island	Unclassified	CROT;CROT;CROT;CROT;TP53TG1	TSS1500;TSS200;TSS200;TSS200;TSS200
cg17119066	chr17	56739129	0.9370	0.8970	-1.0244	6.05E-04	0.3919	S_Shore		TEX14	5'UTR
cg06045225	chr5	65892993	0.0656	0.0893	0.8162	6.07E-04	0.3928	Island	Unclassified_Cell_type_specific
cg26020003	chr12	54869551	0.7884	0.8587	1.3533	6.08E-04	0.3928	OpenSea
cg10606620	chr4	177824114	0.9104	0.8926	-0.6590	6.08E-04	0.3928	OpenSea
cg22019094	chr1	25757422	0.0323	0.0367	0.5624	6.08E-04	0.3928	Island	Promoter_Associated	RHCE;TMEM57;TMEM57;TMEM57;TMEM57	TSS1500;5'UTR;1stExon;5'UTR;1stExon
cg06893225	chr1	24306863	0.0239	0.0305	0.7702	6.10E-04	0.3928	Island	Promoter_Associated	SRSF10;SRSF10;SRSF10;SRSF10;SRSF10;SRSF10;SRSF10;SRSF10	1stExon;5'UTR;TSS200;TSS200;TSS200;TSS200;TSS200;TSS200
cg03829442	chr1	61548770	0.0234	0.0272	0.9683	6.10E-04	0.3928	Island
cg23605991	chr4	618114	0.3973	0.4692	0.6327	6.11E-04	0.3928	N_Shore		PDE6B;PDE6B	TSS1500;TSS1500
cg13382389	chr11	70346468	0.6180	0.6330	0.4747	6.12E-04	0.3928	OpenSea
cg20605886	chr10	77472147	0.2699	0.2665	0.8141	6.13E-04	0.3928	OpenSea
cg06756557	chr10	90639746	0.0251	0.0317	1.2682	6.13E-04	0.3928	N_Shore	Promoter_Associated	STAMBPL1;STAMBPL1;STAMBPL1	TSS1500;1stExon;5'UTR
cg25414463	chr7	152564066	0.9821	0.9877	1.2875	6.13E-04	0.3928	OpenSea
cg19622574	chr2	234160013	0.0401	0.0598	1.1625	6.14E-04	0.3928	N_Shore	Promoter_Associated	ATG16L1;ATG16L1;ATG16L1;ATG16L1	TSS1500;TSS1500;TSS1500;TSS1500
cg12899034	chr5	64557881	0.9074	0.9302	0.6324	6.14E-04	0.3928	OpenSea
cg17806760	chr11	70841377	0.9034	0.8872	-0.6911	6.14E-04	0.3928	OpenSea
cg22723675	chr13	95358092	0.4723	0.3876	-1.4838	6.14E-04	0.3928	N_Shore
cg09109996	chr11	123986094	0.2368	0.1800	-0.7934	6.15E-04	0.3928	OpenSea	Promoter_Associated	VWA5A;VWA5A;VWA5A;VWA5A	TSS200;TSS200;1stExon;5'UTR
cg00827622	chr12	116714910	0.0120	0.0140	1.1168	6.15E-04	0.3928	OpenSea		MED13L;MED13L	1stExon;TSS200
cg12445693	chr5	126111951	0.1250	0.1125	-1.5584	6.16E-04	0.3928	N_Shore	Promoter_Associated_Cell_type_specific	LMNB1;LMNB1;LMNB1;RP11-434D11.4	TSS1500;TSS1500;TSS1500;3'UTR
cg19406040	chr1	110527169	0.0487	0.0690	1.1253	6.18E-04	0.3939	N_Shore	Promoter_Associated	AHCYL1;AHCYL1	TSS200;TSS1500
cg15692535	chr18	3247527	0.0304	0.0459	0.7137	6.18E-04	0.3939	Island	Promoter_Associated	MYL12A;MYL12A	1stExon;5'UTR
cg13246090	chr3	195271831	0.8712	0.8469	-0.6164	6.20E-04	0.3942	S_Shore		AC091633.3;AC091633.3	5'UTR;TSS1500
cg20671910	chr1	151262619	0.5786	0.6273	0.4515	6.20E-04	0.3942	OpenSea	Gene_Associated_Cell_type_specific
cg00090792	chr1	38753536	0.8903	0.8564	-0.7270	6.20E-04	0.3942	OpenSea
cg27185819	chr4	73434820	0.0581	0.0939	1.6489	6.22E-04	0.3947	N_Shore		ADAMTS3;ADAMTS3	TSS1500;TSS1500
cg13369624	chr13	21714458	0.0254	0.0318	0.7382	6.23E-04	0.3956	Island	Promoter_Associated	SAP18;SNORD27;SAP18	TSS1500;TSS1500;TSS200
cg03488284	chr16	23607835	0.0250	0.0370	1.3807	6.25E-04	0.3957	Island	Promoter_Associated	NDUFAB1;NDUFAB1	TSS200;TSS1500
cg26504749	chr7	149171601	0.9647	0.9524	-0.5325	6.25E-04	0.3957	Island	Unclassified_Cell_type_specific
cg03612522	chr12	108733261	0.3176	0.2612	-0.8024	6.26E-04	0.3957	OpenSea		CMKLR1;CMKLR1;CMKLR1	TSS200;TSS200;TSS200
cg14350197	chr18	35147162	0.0340	0.0415	0.8007	6.26E-04	0.3957	Island		CELF4	TSS1500
cg08458292	chr1	57890610	0.0964	0.1465	1.3807	6.29E-04	0.3975	Island	Unclassified_Cell_type_specific	DAB1;DAB1;DAB1;DAB1	TSS1500;5'UTR;5'UTR;3'UTR
cg20079139	chr19	46932308	0.0508	0.0845	1.4982	6.30E-04	0.3975	Island	Unclassified_Cell_type_specific
cg08674236	chr4	1980753	0.8124	0.8470	0.6218	6.30E-04	0.3975	Island		WHSC1;WHSC1;WHSC1;WHSC1	3'UTR;3'UTR;3'UTR;5'UTR
cg06583270	chr14	99889378	0.8456	0.8706	0.8222	6.31E-04	0.3976	OpenSea
cg14119137	chr6	24477147	0.8493	0.8668	0.7414	6.31E-04	0.3976	OpenSea		GPLD1	3'UTR
cg04845332	chr5	17414184	0.9145	0.8937	-0.6999	6.33E-04	0.3980	OpenSea		RP11-321E2.3;RP11-321E2.3	5'UTR;5'UTR
cg15929513	chr1	205238321	0.8711	0.8980	0.6570	6.33E-04	0.3981	Island		TMCC2	5'UTR
cg04563438	chr8	42065244	0.1538	0.1069	-0.6341	6.34E-04	0.3981	OpenSea		PLAT;PLAT;PLAT	TSS200;TSS200;TSS200
cg10864970	chr7	122025659	0.8752	0.8337	-0.6934	6.34E-04	0.3981	OpenSea
cg25444386	chr4	55990944	0.2092	0.1359	-0.8355	6.35E-04	0.3981	N_Shore
cg03713592	chr11	72463424	0.0273	0.0346	0.9055	6.35E-04	0.3981	Island	Promoter_Associated	ARAP1;ARAP1;ARAP1	1stExon;5'UTR;5'UTR
cg02429398	chr16	53536813	0.0556	0.0774	1.4093	6.37E-04	0.3987	Island		AKTIP;AKTIP;AKTIP	5'UTR;5'UTR;5'UTR
cg10352719	chr14	24769404	0.0343	0.0561	1.1072	6.38E-04	0.3990	S_Shore	Promoter_Associated	DHRS1;C14orf21;C14orf21;DHRS1	TSS1500;1stExon;1stExon;TSS1500
cg02178630	chr2	218678534	0.9688	0.9604	-1.0239	6.39E-04	0.3992	OpenSea		TNS1	ExonBnd
cg17195852	chr6	153324001	0.0378	0.0384	0.7466	6.39E-04	0.3992	Island	Promoter_Associated	MTRF1L	TSS200
cg10018105	chr16	21610700	0.0523	0.0690	0.9753	6.40E-04	0.3992	Island	Promoter_Associated	METTL9;METTL9;METTL9	TSS200;TSS200;TSS1500
cg16696472	chr11	67792289	0.8637	0.8367	-0.6919	6.41E-04	0.3993	S_Shelf		ALDH3B1;RP5-901A4.1	5'UTR;3'UTR
cg19635501	chr4	8154405	0.9141	0.9330	0.7151	6.41E-04	0.3993	Island		ABLIM2	5'UTR
cg15509594	chr6	82462746	0.0203	0.0273	0.8460	6.43E-04	0.3998	Island		FAM46A;FAM46A	TSS1500;TSS1500
cg02774186	chr18	57364587	0.0299	0.0401	1.1163	6.43E-04	0.3998	Island		CCBE1	TSS200
cg24471922	chr4	1217755	0.9687	0.9618	-0.5436	6.46E-04	0.3998	N_Shore
cg06494167	chr2	86946815	0.0123	0.0136	0.6767	6.46E-04	0.3998	Island		RMND5A;CHMP3	TSS1500;5'UTR
cg26312998	chr6	43337775	0.5281	0.5407	0.7250	6.46E-04	0.3998	Island	Promoter_Associated	ZNF318	TSS1500
cg13802772	chr14	74824423	0.9651	0.9555	-0.5435	6.46E-04	0.3998	S_Shore
cg05919376	chr17	8706377	0.8644	0.8916	0.5682	6.47E-04	0.3998	S_Shelf		PIK3R6	3'UTR
cg15393420	chr9	119108301	0.7940	0.7533	-0.6196	6.47E-04	0.3998	OpenSea
cg20611349	chr5	36569433	0.9023	0.8680	-0.6992	6.47E-04	0.3998	OpenSea
cg27665188	chr6	168168453	0.8768	0.9037	0.8620	6.48E-04	0.3998	OpenSea
cg11980791	chr9	131084797	0.0587	0.0807	1.0101	6.48E-04	0.3998	Island	Promoter_Associated	COQ4;TRUB2;COQ4;TRUB2;TRUB2;TRUB2	TSS1500;1stExon;TSS200;5'UTR;TSS200;TSS1500
cg25462229	chr6	163731242	0.9057	0.8820	-0.4877	6.48E-04	0.3998	OpenSea
cg14087856	chr1	188826889	0.9039	0.9285	0.6741	6.49E-04	0.4001	OpenSea
cg06484562	chr5	33440737	0.0228	0.0285	0.8233	6.50E-04	0.4001	Island	Promoter_Associated	TARS;TARS;CTD-2203K17.1;TARS;TARS;TARS	TSS200;TSS200;TSS200;TSS1500;TSS1500;TSS1500
cg04957198	chr10	25241883	0.0433	0.0722	1.0419	6.50E-04	0.4001	Island	Unclassified_Cell_type_specific	PRTFDC1;PRTFDC1;PRTFDC1	TSS1500;TSS1500;TSS1500
cg07280182	chr22	49810275	0.9018	0.8851	-0.5603	6.52E-04	0.4009	N_Shore		C22orf34	3'UTR
cg00746949	chr7	141437889	0.0433	0.0622	1.0062	6.53E-04	0.4009	N_Shore	Promoter_Associated	SSBP1;SSBP1;SSBP1;SSBP1;SSBP1;SSBP1;RP5-894A10.5	TSS1500;TSS1500;TSS1500;TSS1500;TSS1500;TSS1500;3'UTR
cg14954595	chr2	208489726	0.0962	0.1238	0.5731	6.55E-04	0.4009	Island		METTL21A;METTL21A;METTL21A;METTL21A;METTL21A;METTL21A;METTL21A;METTL21A;METTL21A;METTL21A	5'UTR;5'UTR;5'UTR;5'UTR;5'UTR;5'UTR;TSS1500;TSS1500;TSS1500;TSS200
cg03470190	chr2	150468274	0.7407	0.7625	0.7387	6.55E-04	0.4009	OpenSea		U6;AC144449.1	TSS1500;5'UTR
cg20695297	chr19	3178844	0.4402	0.3858	-0.8434	6.55E-04	0.4009	Island	Promoter_Associated	S1PR4	1stExon
cg06645335	chr6	11539475	0.5424	0.6245	1.0894	6.56E-04	0.4009	S_Shore
cg02892961	chr21	34863959	0.0398	0.0512	0.9741	6.57E-04	0.4009	Island	Promoter_Associated	DNAJC28;DNAJC28;DNAJC28;DNAJC28;DNAJC28	5'UTR;5'UTR;1stExon;TSS200;1stExon
cg24261754	chr3	193310895	0.0108	0.0136	1.1107	6.57E-04	0.4009	Island	Promoter_Associated	OPA1;RP11-175P19.2	TSS200;TSS200
cg27329005	chr11	93475054	0.0611	0.0622	1.5573	6.57E-04	0.4009	Island	Promoter_Associated	TAF1D;TAF1D;C11orf54;C11orf54;C11orf54;C11orf54;C11orf54;C11orf54	5'UTR;1stExon;5'UTR;5'UTR;5'UTR;5'UTR;5'UTR;5'UTR
cg17737146	chr3	169530037	0.1388	0.2102	1.2502	6.58E-04	0.4009	Island	Promoter_Associated	LRRC34	5'UTR
cg19746906	chr1	70820072	0.0398	0.0524	0.7799	6.58E-04	0.4009	Island	Promoter_Associated	HHLA3;HHLA3;HHLA3;HHLA3;HHLA3;HHLA3;ANKRD13C;ANKRD13C	TSS1500;TSS1500;TSS1500;TSS1500;TSS1500;TSS1500;1stExon;1stExon
cg22312275	chr3	175931305	0.9642	0.9524	-0.7482	6.58E-04	0.4009	OpenSea
cg00159400	chr20	5100020	0.0398	0.0533	0.6523	6.58E-04	0.4009	Island	Promoter_Associated
cg09471280	chr17	39968804	0.0459	0.0485	0.7161	6.59E-04	0.4009	S_Shore	Promoter_Associated_Cell_type_specific	FKBP10;FKBP10;FKBP10;LEPREL4;LEPREL4;LEPREL4;LEPREL4;FKBP10	TSS1500;TSS1500;TSS1500;5'UTR;TSS1500;1stExon;TSS1500;TSS200
cg06247677	chr2	27388450	0.8927	0.9306	0.6899	6.59E-04	0.4009	OpenSea
cg03258011	chr17	54857409	0.0351	0.0693	1.0494	6.60E-04	0.4009	N_Shore	Promoter_Associated
cg26081339	chr4	155312746	0.9180	0.9235	-0.7522	6.62E-04	0.4009	OpenSea		DCHS2	TSS1500
cg12376086	chr15	68260520	0.0589	0.0925	0.9326	6.62E-04	0.4009	Island
cg25800166	chr12	113375896	0.5854	0.5199	-0.8329	6.62E-04	0.4009	N_Shore	Promoter_Associated	OAS3;OAS3;OAS3;OAS3;OAS3;RP1-71H24.1	TSS1500;TSS1500;TSS1500;TSS1500;TSS1500;3'UTR
cg23176317	chr1	109704161	0.8491	0.8751	0.6594	6.63E-04	0.4009	OpenSea
cg22788109	chr1	225867346	0.8421	0.7557	-0.9660	6.63E-04	0.4009	S_Shelf
cg00641002	chr3	18459838	0.5278	0.5600	0.6452	6.63E-04	0.4009	OpenSea		SATB1;TBC1D5	TSS200;3'UTR
cg12291586	chr6	149813417	0.9654	0.9580	-0.4802	6.63E-04	0.4009	OpenSea
cg00945719	chr19	39971230	0.0249	0.0328	1.0958	6.64E-04	0.4009	N_Shore	Promoter_Associated	TIMM50;TIMM50	TSS1500;1stExon
cg00157319	chr8	74360923	0.8055	0.8460	0.5076	6.64E-04	0.4009	N_Shore
cg09362839	chr12	4967708	0.1514	0.1641	1.0283	6.66E-04	0.4010	OpenSea	Unclassified
cg12460121	chr6	27881554	0.9018	0.8667	-0.6066	6.66E-04	0.4010	OpenSea		OR2B2	TSS1500
cg04845566	chr7	148982278	0.0231	0.0283	0.9857	6.66E-04	0.4010	Island	Promoter_Associated	ZNF783;ZNF783	TSS200;5'UTR
cg08064261	chr19	41946035	0.2161	0.2630	0.5746	6.68E-04	0.4010	S_Shore	Promoter_Associated	ATP5SL;ATP5SL	TSS1500;TSS200
cg04543413	chr12	25055676	0.0973	0.1281	1.1222	6.68E-04	0.4010	Island	Unclassified	BCAT1;BCAT1	TSS1500;TSS1500
cg11568364	chr10	126432734	0.0239	0.0288	0.5777	6.68E-04	0.4010	Island		FAM53B;FAM53B;FAM53B;FAM53B;RP11-12J10.3	TSS1500;1stExon;TSS200;5'UTR;3'UTR
cg08378306	chr11	115846975	0.8657	0.8892	0.7597	6.69E-04	0.4010	OpenSea
cg02862674	chr6	44238426	0.0285	0.0335	0.7914	6.69E-04	0.4010	Island	Unclassified_Cell_type_specific	TMEM151B;TMEM151B;TMEM151B	5'UTR;1stExon;TSS200
cg19103847	chr19	42807125	0.0528	0.0813	1.3068	6.70E-04	0.4010	S_Shore	Promoter_Associated	PAFAH1B3;PAFAH1B3;PRR19	TSS200;TSS1500;5'UTR
cg01466198	chr8	131371142	0.0705	0.0355	-1.0222	6.70E-04	0.4010	Island	Promoter_Associated
cg13899017	chr1	159158444	0.2884	0.2276	-0.5355	6.71E-04	0.4010	Island	Unclassified_Cell_type_specific
cg03738707	chr2	128453335	0.3242	0.1874	-4.1155	6.71E-04	0.4010	Island	Unclassified_Cell_type_specific
cg13002945	chr7	23053827	0.0969	0.1484	0.8485	6.72E-04	0.4015	Island	Promoter_Associated	FAM126A;FAM126A;FAM126A	TSS200;TSS200;TSS200
cg00389515	chr22	40766657	0.0221	0.0303	0.6966	6.73E-04	0.4015	Island	Promoter_Associated	SGSM3;SGSM3;SGSM3;SGSM3;SGSM3;SGSM3;RP5-1042K10.13	1stExon;1stExon;1stExon;5'UTR;5'UTR;5'UTR;5'UTR
cg02124459	chr5	141256135	0.0280	0.0368	1.0502	6.73E-04	0.4016	Island	Unclassified_Cell_type_specific
cg17943175	chr21	34638868	0.2349	0.1894	-0.6245	6.75E-04	0.4018	Island	Promoter_Associated	AP000295.7	TSS1500
cg14657525	chr3	32859099	0.0641	0.1032	0.9172	6.76E-04	0.4018	Island		TRIM71	TSS1500
cg22193736	chr11	18127676	0.0361	0.0432	1.0357	6.76E-04	0.4018	Island	Unclassified	SAAL1;SAAL1;SAAL1;SAAL1	TSS200;TSS200;TSS200;TSS200
cg24333192	chr6	28603367	0.0513	0.0714	0.8735	6.77E-04	0.4018	S_Shore
cg24659054	chr10	134600656	0.0248	0.0301	0.6254	6.77E-04	0.4018	Island	Unclassified_Cell_type_specific	NKX6-2	TSS1500
cg01355739	chr20	57416888	0.5736	0.5133	-0.4106	6.77E-04	0.4018	Island		GNAS-AS1;GNAS;GNAS;GNAS-AS1	TSS1500;3'UTR;3'UTR;3'UTR
cg26142094	chr14	21303263	0.7869	0.8480	0.7037	6.78E-04	0.4018	OpenSea
cg08252585	chr2	24931616	0.8003	0.8369	0.6486	6.78E-04	0.4018	OpenSea
cg00097518	chr6	139115476	0.7544	0.7822	0.9361	6.79E-04	0.4018	N_Shore
cg06203772	chr12	1655755	0.9056	0.9181	0.6763	6.79E-04	0.4018	OpenSea
cg19365673	chr1	99470618	0.0195	0.0225	0.6914	6.79E-04	0.4018	Island	Unclassified_Cell_type_specific	LPPR5;LPPR5;LPPR5;RP5-896L10.1	TSS1500;TSS200;TSS200;5'UTR
cg02160738	chr11	60961816	0.9147	0.9011	-1.3793	6.80E-04	0.4018	OpenSea
cg04908254	chr16	50395801	0.6412	0.7331	1.0506	6.81E-04	0.4018	OpenSea		BRD7	3'UTR
cg03045169	chr17	62503007	0.0199	0.0280	0.9436	6.81E-04	0.4018	Island	Promoter_Associated	DDX5;DDX5;CEP95;CEP95	TSS1500;TSS1500;TSS200;TSS200
cg08200507	chr6	42927281	0.7352	0.7974	1.3039	6.82E-04	0.4018	N_Shore		GNMT	TSS1500
cg08351781	chr16	34969983	0.7186	0.7463	0.6982	6.83E-04	0.4023	OpenSea		RN5S409	TSS200
cg27444414	chr1	184122874	0.9059	0.9255	-1.2223	6.84E-04	0.4023	OpenSea
cg04352161	chr19	2355928	0.8091	0.8579	0.7528	6.84E-04	0.4023	S_Shore
cg21745654	chr12	93147893	0.9102	0.8937	-0.7177	6.85E-04	0.4023	OpenSea
cg04817966	chr19	38453310	0.9074	0.8799	-0.6624	6.86E-04	0.4023	OpenSea		SIPA1L3;SIPA1L3	5'UTR;5'UTR
cg00849990	chr8	86090773	0.2065	0.2794	0.7898	6.86E-04	0.4023	S_Shore		RP11-219B4.7;RP11-219B4.7;RP11-219B4.3;E2F5	TSS1500;TSS1500;TSS1500;5'UTR
cg04929605	chr3	157048249	0.8849	0.8963	0.5667	6.86E-04	0.4023	OpenSea		RP11-550I24.2	5'UTR
cg24125890	chr12	21654287	0.0282	0.0408	0.9682	6.87E-04	0.4023	N_Shore	Promoter_Associated	RECQL;RECQL;GOLT1B;GOLT1B;GOLT1B;RECQL	5'UTR;5'UTR;TSS1500;TSS1500;TSS1500;1stExon
cg03654433	chr5	176170566	0.0331	0.0809	1.6876	6.87E-04	0.4023	Island	Unclassified_Cell_type_specific	RP11-375B1.3	5'UTR
cg10091261	chr17	65383248	0.7981	0.8174	0.6892	6.88E-04	0.4023	OpenSea	Unclassified
cg15202102	chr11	6341867	0.4272	0.3406	-0.7769	6.88E-04	0.4023	Island		PRKCDBP;PRKCDBP;PRKCDBP	1stExon;5'UTR;TSS200
cg22516213	chr1	28969570	0.0299	0.0356	1.0275	6.89E-04	0.4023	Island	Promoter_Associated	TAF12;TAF12;RP11-442N24__B.1;TAF12	1stExon;TSS200;TSS200;5'UTR
cg16577588	chr1	158079311	0.8976	0.8519	-0.5776	6.90E-04	0.4023	N_Shelf
cg08516222	chr3	153840255	0.1553	0.2420	1.7616	6.90E-04	0.4023	Island	Promoter_Associated	ARHGEF26-AS1;ARHGEF26-AS1;ARHGEF26-AS1	TSS1500;TSS1500;TSS1500
cg04084655	chr9	140267453	0.7431	0.7614	0.5326	6.92E-04	0.4032	N_Shore	Unclassified	EXD3;EXD3	5'UTR;3'UTR
cg03132015	chr8	144357016	0.7803	0.8094	0.6120	6.94E-04	0.4042	N_Shore		GLI4;GLI4;GLI4;ZFP41	5'UTR;3'UTR;3'UTR;3'UTR
cg05959932	chr6	2382734	0.8246	0.7890	-0.7027	6.96E-04	0.4051	OpenSea
cg01886125	chr2	110054030	0.8070	0.7844	-0.7177	6.97E-04	0.4051	OpenSea
cg22237777	chr12	6602920	0.0283	0.0355	0.8001	6.98E-04	0.4053	Island	Promoter_Associated	MRPL51;MRPL51;NCAPD2;NCAPD2;NCAPD2;NCAPD2;MRPL51	TSS200;3'UTR;TSS1500;TSS1500;1stExon;5'UTR;1stExon
cg06301421	chr7	120718888	0.9099	0.8686	-0.6265	6.99E-04	0.4053	OpenSea		C7orf58	5'UTR
cg15963463	chr1	25253237	0.1724	0.2386	1.0226	6.99E-04	0.4053	N_Shelf	Promoter_Associated	RUNX3	3'UTR
cg06089497	chr3	42696574	0.0536	0.0886	1.0551	7.00E-04	0.4053	Island	Promoter_Associated	ZBTB47;ZBTB47;RP4-613B23.1;RP4-613B23.1	5'UTR;5'UTR;TSS1500;TSS1500
cg15540094	chr2	201502838	0.8752	0.8814	0.6756	7.01E-04	0.4053	OpenSea		AOX1	5'UTR
cg10433812	chr11	10952532	0.0720	0.1200	0.8774	7.01E-04	0.4053	Island	Promoter_Associated
cg22547226	chr17	74090410	0.7011	0.7287	0.8203	7.01E-04	0.4053	OpenSea		EXOC7;EXOC7	3'UTR;3'UTR
cg19487465	chr6	25883715	0.8858	0.8491	-0.9567	7.01E-04	0.4053	S_Shore		SLC17A3	TSS1500
cg11073931	chr20	57269626	0.9685	0.9581	-0.9172	7.02E-04	0.4053	S_Shore	Unclassified_Cell_type_specific	STX16-NPEPL1	3'UTR
cg14422864	chr3	169899619	0.0412	0.0417	-1.7600	7.02E-04	0.4054	Island	Promoter_Associated	PHC3;PHC3;PHC3;PHC3	TSS200;TSS200;TSS200;TSS200
cg04896048	chr11	119993780	0.9393	0.9217	-1.0155	7.03E-04	0.4054	OpenSea		TRIM29;TRIM29;TRIM29	TSS1500;5'UTR;ExonBnd
cg01003595	chr2	86426930	0.1037	0.0884	-1.8222	7.04E-04	0.4059	OpenSea	Promoter_Associated
cg14279205	chr14	91066738	0.8219	0.7819	-0.6027	7.05E-04	0.4059	OpenSea		TTC7B	3'UTR
cg26281615	chr11	8240487	0.6299	0.6637	0.4716	7.06E-04	0.4061	OpenSea
cg07932300	chr6	139454928	0.1198	0.1350	1.0834	7.06E-04	0.4061	N_Shore		HECA	TSS1500
cg10880852	chr3	35833333	0.6346	0.7035	1.0658	7.08E-04	0.4068	OpenSea		ARPP21	TSS1500
cg02575691	chr10	133039348	0.7000	0.7300	0.4341	7.10E-04	0.4069	OpenSea
cg13776499	chr2	12858298	0.0507	0.0778	1.6174	7.11E-04	0.4069	Island		TRIB2;TRIB2;TRIB2;TRIB2	5'UTR;1stExon;TSS200;5'UTR
cg27534894	chr19	45393925	0.0499	0.0695	1.6589	7.12E-04	0.4069	Island	Promoter_Associated	TOMM40	TSS1500
cg12587954	chr1	200993200	0.2518	0.2957	0.8549	7.13E-04	0.4069	S_Shore		KIF21B;KIF21B;KIF21B;RP11-168O16.1;RP11-168O16.1	TSS1500;TSS1500;TSS1500;1stExon;5'UTR
cg04802171	chr6	158925090	0.8964	0.9174	0.6022	7.14E-04	0.4069	OpenSea
cg10747115	chr3	124931627	0.0494	0.0637	0.6083	7.14E-04	0.4069	Island	Unclassified_Cell_type_specific	SLC12A8;SLC12A8	TSS1500;TSS200
cg27298159	chr6	116937488	0.0534	0.0606	0.7313	7.15E-04	0.4069	OpenSea	Unclassified	RSPH4A;RSPH4A;RSPH4A;RSPH4A	TSS1500;TSS200;TSS200;TSS200
cg01103223	chr9	112093306	0.8532	0.8414	0.9648	7.15E-04	0.4069	OpenSea
cg09378105	chr7	100895380	0.0589	0.0838	0.8968	7.15E-04	0.4069	Island	Promoter_Associated	FIS1;FIS1	1stExon;5'UTR
cg18959988	chr12	7072891	0.8167	0.8592	0.8023	7.16E-04	0.4069	OpenSea		MIR141;U47924.27;MIR200C	TSS1500;5'UTR;5'UTR
cg02686259	chr13	95145294	0.7842	0.7911	0.6614	7.16E-04	0.4069	OpenSea
cg05308107	chr13	67802760	0.1262	0.1303	0.8351	7.18E-04	0.4069	N_Shore		PCDH9;PCDH9;PCDH9;PCDH9	TSS200;5'UTR;5'UTR;TSS200
cg13824189	chr4	110651382	0.0268	0.0303	0.8654	7.18E-04	0.4069	Island	Promoter_Associated	PLA2G12A;PLA2G12A	TSS200;TSS1500
cg27564802	chr13	33113788	0.7029	0.7645	0.9680	7.19E-04	0.4069	OpenSea		N4BP2L2;N4BP2L2;N4BP2L2;N4BP2L2	TSS1500;TSS1500;TSS1500;TSS1500
cg20670939	chr19	51513296	0.8596	0.8651	0.8181	7.19E-04	0.4069	OpenSea		KLK9;KLK9	TSS1500;TSS1500
cg11989260	chr1	201115186	0.9345	0.9184	-0.5272	7.20E-04	0.4069	OpenSea		TMEM9	TSS1500
cg23751035	chr7	29518387	0.5777	0.6488	0.9322	7.20E-04	0.4069	OpenSea		CHN2;CHN2;CHN2	TSS1500;TSS1500;TSS1500
cg01853561	chr21	38120466	0.1716	0.1117	-1.0199	7.20E-04	0.4069	Island		SIM2	3'UTR
cg08074138	chr4	57396749	0.0256	0.0410	1.1745	7.21E-04	0.4069	Island	Promoter_Associated_Cell_type_specific	THEGL	TSS200
cg16889669	chr6	113787498	0.8819	0.9020	0.8273	7.21E-04	0.4069	OpenSea
cg16781647	chr2	73151595	0.2004	0.1563	-0.8336	7.21E-04	0.4069	Island	Unclassified_Cell_type_specific	EMX1;EMX1	1stExon;5'UTR
cg09822863	chr3	141086119	0.9147	0.8901	-0.6139	7.22E-04	0.4069	OpenSea		RP11-438D8.2	TSS200
cg17523213	chr11	88167585	0.9062	0.9343	0.8200	7.22E-04	0.4069	OpenSea
cg07159673	chr17	77814569	0.0448	0.0566	1.0452	7.22E-04	0.4069	Island		CBX4;CBX4	TSS1500;TSS1500
cg23315892	chr12	26351840	0.6196	0.6492	0.5597	7.23E-04	0.4069	S_Shelf		SSPN;SSPN	5'UTR;5'UTR
cg04447424	chr18	33709794	0.0243	0.0483	1.1484	7.23E-04	0.4069	Island	Promoter_Associated	SLC39A6;SLC39A6;ELP2;ELP2;ELP2;ELP2;ELP2;ELP2	TSS1500;TSS1500;TSS200;TSS200;TSS200;TSS200;TSS200;TSS200
cg07882213	chr8	21541227	0.7674	0.8059	0.6544	7.23E-04	0.4069	OpenSea
cg24932816	chr1	87794052	0.0201	0.0221	0.6035	7.24E-04	0.4069	Island	Promoter_Associated	LMO4	TSS200
cg23473285	chr6	72596698	0.0208	0.0254	0.5868	7.24E-04	0.4069	S_Shore		RIMS1;RIMS1;RIMS1;RIMS1;RIMS1	5'UTR;1stExon;TSS200;5'UTR;1stExon
cg27140474	chr11	82868555	0.0248	0.0261	0.7120	7.25E-04	0.4069	Island	Unclassified	PCF11	1stExon
cg01800926	chr1	9884565	0.0792	0.0925	0.9427	7.25E-04	0.4069	Island		CLSTN1;CLSTN1;CLSTN1;CLSTN1	1stExon;5'UTR;TSS1500;TSS1500
cg13103564	chr7	100459287	0.8857	0.9126	0.6753	7.25E-04	0.4069	OpenSea
cg08443635	chr7	100076621	0.0236	0.0205	-0.7891	7.27E-04	0.4071	Island	Promoter_Associated	TSC22D4;TSC22D4;TSC22D4;TSC22D4;TSC22D4	5'UTR;TSS1500;5'UTR;1stExon;1stExon
cg11495062	chr10	115611817	0.9234	0.9144	-0.5610	7.27E-04	0.4071	N_Shelf
cg23347987	chr14	99737609	0.0403	0.0530	1.1748	7.27E-04	0.4071	S_Shore		BCL11B;BCL11B;BCL11B;BCL11B;BCL11B	1stExon;1stExon;5'UTR;5'UTR;TSS200
cg16752864	chr4	140222485	0.0399	0.0568	0.6390	7.28E-04	0.4075	Island	Promoter_Associated	NDUFC1;NDUFC1;NAA15;NDUFC1;NDUFC1;NAA15;NAA15	5'UTR;5'UTR;TSS1500;TSS200;TSS200;TSS200;TSS200
cg03870762	chr5	149139559	0.9046	0.8951	-0.6099	7.30E-04	0.4080	OpenSea		PPARGC1B	5'UTR
cg22869025	chr20	25037708	0.2125	0.1679	-0.6109	7.31E-04	0.4082	Island
cg23976336	chr7	8254711	0.7209	0.7999	0.6005	7.32E-04	0.4086	OpenSea
cg09278283	chr4	36376970	0.9714	0.9633	-0.5540	7.33E-04	0.4087	OpenSea		RP11-431M7.2	3'UTR
cg15587571	chr2	181849325	0.5792	0.5910	0.6864	7.34E-04	0.4087	S_Shelf
cg25136961	chr6	71122946	0.0537	0.0688	0.6230	7.34E-04	0.4087	Island	Promoter_Associated	FAM135A;FAM135A;FAM135A;RP11-462G2.2;FAM135A;FAM135A;FAM135A	TSS1500;TSS1500;TSS1500;3'UTR;TSS200;TSS200;TSS200
cg00601139	chr3	125744000	0.9067	0.9186	0.9194	7.34E-04	0.4087	OpenSea	Unclassified_Cell_type_specific	SLC41A3	3'UTR
cg12496710	chr17	8030076	0.0623	0.0827	1.1315	7.35E-04	0.4087	Island	Promoter_Associated
cg22960635	chr16	1543151	0.0391	0.0569	1.0945	7.37E-04	0.4089	Island	Unclassified	TELO2	TSS1500
cg00801339	chr3	14593796	0.8565	0.8792	0.8241	7.37E-04	0.4089	N_Shelf
cg12500731	chr2	242830128	0.8416	0.8215	-1.9383	7.38E-04	0.4089	N_Shelf		AC131097.3	5'UTR
cg06851885	chr15	84588912	0.8279	0.8381	0.7150	7.38E-04	0.4089	OpenSea
cg13813623	chr9	111774895	0.0221	0.0293	1.0282	7.39E-04	0.4089	N_Shore
cg11132336	chr7	54705907	0.7349	0.7588	1.0889	7.39E-04	0.4089	OpenSea
cg17448168	chr1	168148540	0.0158	0.0179	1.3118	7.39E-04	0.4089	Island	Promoter_Associated
cg26122604	chr2	113299579	0.0558	0.0791	1.1722	7.40E-04	0.4093	Island	Promoter_Associated	POLR1B;POLR1B;POLR1B;POLR1B;POLR1B;POLR1B	TSS1500;TSS1500;TSS1500;TSS200;5'UTR;1stExon
cg27364589	chr9	99211509	0.7394	0.7679	0.5914	7.41E-04	0.4093	N_Shore		HABP4;HABP4	TSS1500;TSS1500
cg19005620	chr6	11417343	0.8412	0.7475	-1.3541	7.42E-04	0.4094	OpenSea		RP11-716O23.1	TSS1500
cg04163540	chr7	30174240	0.0168	0.0287	1.1472	7.42E-04	0.4094	Island	Promoter_Associated	C7orf41;C7orf41;C7orf41	TSS1500;TSS1500;TSS200
cg13320555	chr19	33072785	0.0267	0.0182	-0.9654	7.43E-04	0.4094	Island	Promoter_Associated
cg04094275	chr15	75639874	0.0180	0.0217	0.7221	7.44E-04	0.4100	Island	Unclassified	NEIL1;NEIL1;NEIL1;NEIL1;NEIL1	5'UTR;TSS1500;TSS200;TSS200;5'UTR
cg16981938	chr8	125622651	0.3529	0.4368	0.8865	7.46E-04	0.4103	OpenSea		MTSS1	5'UTR
cg17795611	chr8	144987450	0.9377	0.9118	-0.9973	7.47E-04	0.4103	N_Shelf
cg06190380	chr10	64576262	0.0160	0.0157	1.2940	7.47E-04	0.4103	Island	Promoter_Associated	EGR2;EGR2;EGR2;EGR2	5'UTR;TSS200;TSS200;3'UTR
cg09779544	chr11	133777981	0.6957	0.7468	0.5888	7.47E-04	0.4103	OpenSea
cg16607615	chr19	11616676	0.0342	0.0395	0.7144	7.48E-04	0.4103	Island	Promoter_Associated	ZNF653;ZNF653	1stExon;5'UTR
cg03164070	chr6	107987436	0.8241	0.7807	-1.1532	7.49E-04	0.4103	OpenSea
cg24420395	chr8	29206910	0.0508	0.0736	1.1025	7.49E-04	0.4103	Island		DUSP4	TSS1500
cg00464852	chr14	68610155	0.6916	0.7200	0.6452	7.49E-04	0.4103	OpenSea		RAD51B	5'UTR
cg18933840	chr17	77721824	0.1245	0.0825	-1.3280	7.50E-04	0.4106	Island
cg13862682	chr9	12776046	0.0233	0.0257	0.9251	7.52E-04	0.4116	S_Shore	Unclassified_Cell_type_specific	LURAP1L;RP11-3L8.3	5'UTR;3'UTR
cg06262302	chr18	12947930	0.0273	0.0334	0.5983	7.54E-04	0.4117	Island	Promoter_Associated	SEH1L	TSS200
cg09280693	chr6	147981137	0.9012	0.9165	0.5054	7.54E-04	0.4117	OpenSea		RP11-307P5.1;RP11-307P5.1	TSS1500;TSS1500
cg14895029	chr7	2775587	0.6721	0.6971	0.7910	7.55E-04	0.4117	S_Shore		GNA12;AMZ1	3'UTR;5'UTR
cg25067636	chr8	103423869	0.0497	0.0610	1.3203	7.55E-04	0.4117	N_Shore	Promoter_Associated
cg09643151	chr2	201981873	0.0659	0.0574	-0.7683	7.56E-04	0.4117	N_Shore	Promoter_Associated	CFLAR;CFLAR;CFLAR;CFLAR;CFLAR;CFLAR;CFLAR;CFLAR	5'UTR;5'UTR;5'UTR;5'UTR;5'UTR;5'UTR;5'UTR;TSS1500
cg21519624	chr20	11060962	0.8593	0.8181	-0.8281	7.58E-04	0.4117	OpenSea
cg10802680	chr12	122712075	0.8323	0.8748	0.6741	7.58E-04	0.4117	S_Shore		DIABLO;DIABLO;DIABLO;DIABLO;DIABLO;DIABLO;DIABLO	5'UTR;3'UTR;TSS1500;TSS1500;1stExon;1stExon;TSS200
cg12872357	chr6	146863647	0.8736	0.8359	-0.5949	7.58E-04	0.4117	N_Shore		RAB32	TSS1500
cg01752628	chr17	31317382	0.7137	0.6592	-1.0840	7.59E-04	0.4117	OpenSea
cg07283441	chr8	129031823	0.5211	0.5706	1.5480	7.59E-04	0.4117	OpenSea		PVT1	5'UTR
cg02393727	chr16	89690088	0.3052	0.2536	-0.6429	7.60E-04	0.4117	OpenSea		DPEP1;DPEP1	5'UTR;5'UTR
cg17305500	chr19	55769138	0.0681	0.0817	0.5704	7.60E-04	0.4117	N_Shore	Promoter_Associated	PPP6R1;PPP6R1	5'UTR;5'UTR
cg14294444	chr9	128003255	0.0226	0.0248	0.9714	7.61E-04	0.4117	Island	Unclassified	RP11-65N13.8	TSS1500
cg14369893	chr21	46501109	0.6772	0.6433	-0.7385	7.61E-04	0.4117	OpenSea	Unclassified_Cell_type_specific	ADARB1;ADARB1;ADARB1	5'UTR;5'UTR;5'UTR
cg07752528	chr2	113299586	0.0115	0.0158	0.8979	7.62E-04	0.4117	Island	Promoter_Associated	POLR1B;POLR1B;POLR1B;POLR1B;POLR1B;POLR1B	TSS1500;TSS1500;TSS1500;TSS200;5'UTR;1stExon
cg21101298	chr9	10613332	0.0521	0.0735	1.0195	7.62E-04	0.4117	Island		PTPRD;PTPRD;RP11-87N24.2;RP11-87N24.2	TSS1500;TSS1500;1stExon;5'UTR
cg03904586	chr7	559740	0.0431	0.0597	1.0769	7.62E-04	0.4117	Island		AC147651.3;PDGFA;PDGFA	TSS1500;TSS1500;TSS1500
cg05506987	chr3	156892723	0.0605	0.0786	1.5191	7.63E-04	0.4117	Island	Promoter_Associated	RP11-550I24.2;RP11-550I24.2;RN5S146	TSS1500;TSS1500;TSS1500
cg02860749	chr19	18780299	0.8170	0.8431	0.5736	7.64E-04	0.4117	S_Shore		KLHL26;KLHL26	3'UTR;3'UTR
cg17341671	chr1	37116305	0.0318	0.0371	0.8812	7.64E-04	0.4117	OpenSea	Unclassified
cg22746182	chr8	41749867	0.6761	0.6209	-0.6802	7.64E-04	0.4117	N_Shelf	Unclassified_Cell_type_specific
cg15352367	chr22	36236732	0.3933	0.4356	0.9341	7.65E-04	0.4117	OpenSea		RBFOX2;RBFOX2;RBFOX2;RBFOX2;RBFOX2	TSS1500;TSS1500;TSS200;TSS1500;5'UTR
cg25720264	chr12	19389751	0.4973	0.5139	0.6877	7.66E-04	0.4117	OpenSea		PLEKHA5;PLEKHA5	5'UTR;5'UTR
cg25882544	chr17	17795339	0.7399	0.7486	0.5434	7.67E-04	0.4117	OpenSea	Unclassified
cg02654265	chr5	137086868	0.8334	0.8518	0.5022	7.67E-04	0.4117	N_Shelf
cg05012398	chr16	85563654	0.8853	0.8586	-0.8230	7.67E-04	0.4117	OpenSea	Unclassified
cg16497583	chr8	146228236	0.0351	0.0420	0.5476	7.68E-04	0.4117	Island	Promoter_Associated	C8orf77;C8orf77;ZNF252;ZNF252;ZNF252;ZNF252;ZNF252;ZNF252;ZNF252;ZNF252;ZNF252;ZNF252	5'UTR;1stExon;1stExon;1stExon;1stExon;1stExon;1stExon;3'UTR;5'UTR;5'UTR;5'UTR;5'UTR
cg06441968	chr1	40627537	0.0404	0.0612	1.2013	7.68E-04	0.4117	Island
cg14943118	chr10	92979913	0.0444	0.0536	1.0441	7.68E-04	0.4117	N_Shore	Promoter_Associated	PCGF5;PCGF5;PCGF5;PCGF5	1stExon;5'UTR;TSS1500;TSS1500
cg01208563	chr14	75746307	0.0295	0.0362	0.8369	7.69E-04	0.4118	Island		FOS;FOS	TSS1500;TSS200
cg13620799	chr4	54424280	0.6764	0.7041	0.7704	7.70E-04	0.4118	OpenSea		LNX1;LNX1	1stExon;5'UTR
cg14726117	chr17	77761133	0.9286	0.9144	-0.8435	7.71E-04	0.4118	N_Shelf		CBX2	3'UTR
cg02828142	chr11	68214446	0.8298	0.8649	0.6244	7.72E-04	0.4118	N_Shore	Promoter_Associated	LRP5	TSS200
cg02155360	chr15	83519898	0.7063	0.7398	0.9321	7.72E-04	0.4118	OpenSea	Unclassified_Cell_type_specific	HOMER2	ExonBnd
cg12559860	chr20	54919389	0.0341	0.0446	0.8206	7.72E-04	0.4118	S_Shore	Unclassified
cg25826740	chr19	55972504	0.0646	0.0500	-0.6421	7.73E-04	0.4118	N_Shore	Promoter_Associated_Cell_type_specific	ISOC2	5'UTR
cg04837455	chr7	90764817	0.8799	0.9013	0.7285	7.73E-04	0.4118	OpenSea		CDK14;CDK14;CDK14;CDK14	3'UTR;3'UTR;3'UTR;3'UTR
cg21621104	chr3	66468921	0.4529	0.4061	-0.6633	7.75E-04	0.4124	OpenSea
cg07960154	chr17	37760198	0.0942	0.1338	0.8530	7.75E-04	0.4124	N_Shore	Unclassified	NEUROD2	3'UTR
cg16026550	chr11	121323544	0.0377	0.0524	0.9744	7.76E-04	0.4124	S_Shore	Promoter_Associated	RP11-730K11.1;RP11-730K11.1;SORL1	3'UTR;1stExon;5'UTR
cg27619163	chr17	7982806	0.0222	0.0357	1.0657	7.76E-04	0.4124	Island	Unclassified	AC129492.6;AC129492.6	1stExon;5'UTR
cg24732465	chr15	49103565	0.0310	0.0382	0.8242	7.77E-04	0.4124	Island	Promoter_Associated	RP11-485O10.3;CEP152;CEP152;CEP152;CEP152	5'UTR;TSS1500;TSS1500;TSS1500;TSS1500
cg03598080	chr2	60781869	0.0436	0.0506	0.5375	7.78E-04	0.4124	Island	Unclassified	BCL11A;BCL11A;BCL11A;BCL11A;BCL11A;BCL11A;BCL11A	TSS1500;TSS1500;TSS1500;TSS1500;TSS1500;TSS1500;TSS1500
cg01119777	chr10	11936173	0.9119	0.9282	0.6336	7.78E-04	0.4124	Island		RP11-401F24.4	3'UTR
cg16579101	chr12	6677158	0.0328	0.0434	1.0117	7.80E-04	0.4124	Island	Promoter_Associated	NOP2;NOP2;NOP2;NOP2;NOP2;NOP2;NOP2;NOP2;NOP2	5'UTR;5'UTR;5'UTR;5'UTR;5'UTR;5'UTR;5'UTR;TSS200;3'UTR
cg00767644	chr1	174968745	0.0475	0.0631	1.2050	7.80E-04	0.4124	Island	Unclassified	CACYBP;CACYBP;CACYBP;CACYBP;CACYBP;CACYBP;CACYBP	TSS1500;TSS1500;1stExon;5'UTR;1stExon;5'UTR;TSS200
cg12202171	chr4	17514259	0.2701	0.2871	0.6913	7.81E-04	0.4124	S_Shore	Promoter_Associated	QDPR;QDPR;QDPR;QDPR	TSS1500;TSS1500;TSS1500;TSS1500
cg23409403	chr5	135701184	0.0488	0.0589	0.9719	7.81E-04	0.4124	OpenSea		TRPC7;TRPC7;TRPC7	1stExon;5'UTR;TSS200
cg20479688	chr12	53046513	0.7488	0.7922	0.8616	7.81E-04	0.4124	OpenSea		KRT2	TSS1500
cg09820084	chr6	18387507	0.0209	0.0305	1.2327	7.82E-04	0.4124	Island	Promoter_Associated_Cell_type_specific	RNF144B;RNF144B	TSS1500;TSS200
cg05999753	chr12	12502816	0.0411	0.0420	1.1335	7.83E-04	0.4124	N_Shore	Promoter_Associated	MANSC1;MANSC1;MANSC1	5'UTR;5'UTR;5'UTR
cg24870738	chr1	45097499	0.0250	0.0296	0.9314	7.83E-04	0.4124	Island	Promoter_Associated	RNF220	TSS1500
cg08104402	chr16	1663436	0.0653	0.0857	0.9068	7.83E-04	0.4124	Island		IFT140;CRAMP1L;CRAMP1L	TSS1500;5'UTR;TSS1500
cg12600378	chr5	52405361	0.1270	0.1638	0.9563	7.83E-04	0.4124	Island	Promoter_Associated	MOCS2;CTD-2366F13.1;MOCS2	5'UTR;TSS1500;1stExon
cg06428184	chr12	95345688	0.8738	0.8746	0.7821	7.85E-04	0.4128	OpenSea
cg18302375	chr11	6641073	0.4648	0.4905	1.0911	7.86E-04	0.4128	OpenSea	Promoter_Associated	TPP1;TPP1;TPP1;TPP1	TSS1500;TSS1500;TSS1500;TSS1500
cg20893039	chr1	246117536	0.6092	0.5457	-0.6708	7.86E-04	0.4128	OpenSea		SMYD3	3'UTR
cg11832990	chr15	78832690	0.0187	0.0208	0.4170	7.86E-04	0.4128	Island	Unclassified	PSMA4;PSMA4;PSMA4;PSMA4;PSMA4;PSMA4;PSMA4	TSS1500;TSS200;TSS200;TSS200;TSS200;TSS200;TSS200
cg17468312	chr1	16494458	0.0252	0.0279	0.6458	7.88E-04	0.4135	Island	Unclassified_Cell_type_specific
cg12747382	chr14	105155799	0.0482	0.0897	1.3978	7.88E-04	0.4135	Island	Promoter_Associated	INF2;INF2;INF2	TSS200;TSS200;TSS200
cg01737828	chr15	75230659	0.0262	0.0417	1.3128	7.91E-04	0.4143	Island	Promoter_Associated	COX5A;COX5A;COX5A;COX5A;COX5A;COX5A	TSS1500;TSS200;TSS1500;TSS1500;TSS1500;TSS1500
cg04859477	chr1	113249989	0.0472	0.0844	1.0171	7.91E-04	0.4143	Island	Unclassified	RHOC;RHOC;RHOC;RHOC;RHOC;RHOC;RHOC;RHOC;RHOC;RHOC	5'UTR;5'UTR;1stExon;1stExon;TSS1500;TSS1500;TSS1500;TSS1500;TSS1500;TSS1500
cg14466533	chr18	32752079	0.7774	0.8034	0.5648	7.92E-04	0.4143	OpenSea
cg20107653	chr22	42228989	0.0252	0.0329	0.9053	7.93E-04	0.4143	Island	Promoter_Associated	RP5-821D11.7;SREBF2;SREBF2;SREBF2	3'UTR;TSS1500;TSS200;TSS200
cg14235793	chr6	138482703	0.0190	0.0234	0.4996	7.93E-04	0.4143	Island		KIAA1244	TSS1500
cg12027420	chr17	46894684	0.0317	0.0408	1.2566	7.93E-04	0.4143	Island	Unclassified_Cell_type_specific	TTLL6;TTLL6;TTLL6	TSS200;TSS1500;TSS1500
cg01245787	chr4	71859630	0.0873	0.1143	0.8753	7.94E-04	0.4143	Island	Promoter_Associated	DCK;DCK;MOB1B	1stExon;1stExon;5'UTR
cg16690037	chr16	4377663	0.0658	0.0861	1.1069	7.95E-04	0.4145	Island	Unclassified	AC005356.1;GLIS2	3'UTR;5'UTR
cg15651204	chr19	51535339	0.9688	0.9555	-1.1462	7.96E-04	0.4151	Island
cg24044351	chr5	108084818	0.0308	0.0355	0.8637	7.98E-04	0.4152	Island	Promoter_Associated	FER;FER	5'UTR;5'UTR
cg18915452	chr10	133999471	0.3631	0.3028	-0.8657	7.99E-04	0.4152	Island		RP11-140A10.3;DPYSL4;DPYSL4;RP11-140A10.3	TSS1500;TSS1500;TSS1500;TSS200
cg00677986	chr12	80084523	0.0381	0.0421	0.9460	7.99E-04	0.4152	Island	Unclassified	PAWR;RP11-530C5.1;PAWR	5'UTR;5'UTR;TSS1500
cg26495598	chr8	101162258	0.0480	0.0407	-1.1313	7.99E-04	0.4152	OpenSea	Promoter_Associated	POLR2K;POLR2K;POLR2K	TSS1500;TSS1500;TSS1500
cg06907391	chr5	161275138	0.0422	0.0522	1.0868	7.99E-04	0.4152	OpenSea		GABRA1;GABRA1;GABRA1;GABRA1;GABRA1;GABRA1	TSS1500;5'UTR;TSS1500;5'UTR;1stExon;5'UTR
cg08286799	chr16	89989483	0.1129	0.2019	1.0316	8.01E-04	0.4158	Island	Unclassified	TUBB3;RP11-566K11.2;RP11-566K11.2;RP11-566K11.2;RP11-566K11.2;RP11-566K11.4;TUBB3	TSS1500;TSS1500;TSS1500;TSS1500;TSS1500;TSS1500;5'UTR
cg23493016	chr10	106440778	0.0514	0.0738	1.0680	8.02E-04	0.4158	OpenSea
cg05177851	chr1	45451992	0.0261	0.0314	0.7925	8.03E-04	0.4158	N_Shore	Promoter_Associated	EIF2B3;EIF2B3;EIF2B3	3'UTR;5'UTR;5'UTR
cg13758899	chr17	4981403	0.0333	0.0454	0.8589	8.04E-04	0.4158	Island	Promoter_Associated	RP11-46I8.3;ZFP3;RP11-46I8.3	1stExon;TSS200;3'UTR
cg00902140	chr11	119798798	0.6397	0.6732	0.9294	8.04E-04	0.4158	OpenSea
cg03050166	chr10	80605109	0.6756	0.6991	0.5591	8.04E-04	0.4158	OpenSea
cg14458615	chr3	118864952	0.8389	0.7894	-0.7410	8.05E-04	0.4158	OpenSea	Unclassified	C3orf30;C3orf30;C3orf30;IGSF11;IGSF11;IGSF11;RP11-484M3.5	TSS200;TSS200;TSS200;TSS200;TSS200;TSS200;TSS1500
cg11547355	chr2	198299940	0.0150	0.0173	1.0895	8.05E-04	0.4158	Island	Unclassified	SF3B1;SF3B1;SF3B1	TSS200;TSS200;TSS200
cg00010168	chr10	99258642	0.0848	0.1467	1.3093	8.05E-04	0.4158	Island	Promoter_Associated	MMS19;MMS19;MMS19;MMS19;MMS19;MMS19;UBTD1;UBTD1	TSS1500;TSS1500;TSS1500;TSS200;TSS200;TSS200;5'UTR;1stExon
cg18650092	chr12	50898549	0.0404	0.0680	1.2454	8.06E-04	0.4158	N_Shore	Promoter_Associated	DIP2B;DIP2B	TSS1500;TSS1500
cg26974318	chr16	88760471	0.9825	0.9803	-0.8531	8.07E-04	0.4158	N_Shelf
cg01036164	chr15	40545324	0.1678	0.1059	-0.8012	8.07E-04	0.4158	Island	Unclassified_Cell_type_specific	C15orf56;PAK6;C15orf56;PAK6;PAK6;PAK6;PAK6	TSS200;TSS200;TSS1500;5'UTR;5'UTR;5'UTR;5'UTR
cg00438222	chr17	44060502	0.9801	0.9763	-0.7970	8.07E-04	0.4158	Island		MAPT	5'UTR
cg08065063	chr2	11059462	0.5455	0.6002	0.5359	8.08E-04	0.4159	OpenSea
cg21748418	chr19	54023902	0.0353	0.0420	1.2348	8.10E-04	0.4167	Island	Promoter_Associated	ZNF331;ZNF331;ZNF331	TSS1500;TSS1500;TSS1500
cg25097567	chr5	39024284	0.0930	0.0691	-0.8039	8.11E-04	0.4167	OpenSea
cg03836901	chr10	129046165	0.9145	0.8884	-0.7626	8.12E-04	0.4172	OpenSea		DOCK1	TSS200
cg08095335	chr21	45079877	0.0428	0.0682	1.3146	8.15E-04	0.4175	S_Shore	Promoter_Associated_Cell_type_specific	HSF2BP	TSS1500
cg15571353	chr1	24528833	0.5617	0.5603	0.7458	8.16E-04	0.4175	OpenSea	Unclassified	RP11-10N16.2	5'UTR
cg11012153	chr20	62313737	0.7764	0.7456	-0.6474	8.18E-04	0.4175	N_Shelf		TNFRSF6B	5'UTR
cg26149223	chr2	179345173	0.0251	0.0344	0.5827	8.18E-04	0.4175	Island	Promoter_Associated	PLEKHA3;PLEKHA3	TSS200;TSS1500
cg04963482	chr6	117747191	0.7139	0.7515	0.7249	8.18E-04	0.4175	OpenSea		ROS1;GOPC	TSS200;3'UTR
cg12604850	chr6	119150349	0.8488	0.8769	0.5392	8.19E-04	0.4175	OpenSea		MCM9	3'UTR
cg20109058	chr11	38461360	0.8667	0.8927	0.7751	8.20E-04	0.4175	OpenSea
cg00331032	chr22	38339972	0.9084	0.8922	-0.7668	8.20E-04	0.4175	OpenSea		C22orf23;C22orf23	3'UTR;3'UTR
cg18061611	chr11	34570864	0.6454	0.6680	0.4451	8.20E-04	0.4175	OpenSea		RP4-594L9.2	3'UTR
cg01112801	chr21	30443603	0.8792	0.8211	-2.0217	8.21E-04	0.4175	N_Shore		CCT8;CCT8	5'UTR;3'UTR
cg02984193	chr15	91260561	0.0563	0.0662	0.9248	8.21E-04	0.4175	Island	Promoter_Associated	RP11-387D10.2;BLM;RP11-387D10.2;BLM;BLM	TSS200;TSS200;TSS1500;1stExon;5'UTR
cg10192877	chr21	43641690	0.5674	0.5893	0.4242	8.21E-04	0.4175	S_Shore		ABCG1	5'UTR
cg02497290	chr21	30244689	0.8992	0.8687	-0.6355	8.22E-04	0.4175	OpenSea		N6AMT1	3'UTR
cg06552368	chr11	118972898	0.0597	0.0780	1.0865	8.22E-04	0.4175	S_Shore	Promoter_Associated	DPAGT1;DPAGT1;DPAGT1;DPAGT1	5'UTR;TSS1500;TSS1500;TSS200
cg16778156	chr15	37402581	0.2475	0.3808	1.1966	8.22E-04	0.4175	N_Shore
cg18959052	chr2	206790818	0.0462	0.0582	0.9099	8.23E-04	0.4175	Island	Unclassified
cg07835966	chr6	44191417	0.1312	0.1569	0.8078	8.25E-04	0.4175	Island	Promoter_Associated	SLC29A1;SLC29A1;SLC29A1;SLC29A1;SLC29A1;SLC29A1;SLC29A1	5'UTR;5'UTR;TSS200;1stExon;5'UTR;5'UTR;5'UTR
cg19277288	chr6	33216268	0.0318	0.0457	0.7705	8.26E-04	0.4175	Island	Promoter_Associated	HCG25;HCG25;HCG25	TSS1500;TSS1500;TSS1500
cg08575693	chr1	183654396	0.4636	0.4254	-0.7266	8.26E-04	0.4175	OpenSea	Unclassified_Cell_type_specific	RGL1;RGL1;RGL1;RGL1	5'UTR;5'UTR;5'UTR;5'UTR
cg08231343	chr16	4305580	0.8782	0.8985	0.6337	8.26E-04	0.4175	S_Shore	Unclassified_Cell_type_specific
cg26565099	chr1	166846182	0.7256	0.7610	0.6058	8.26E-04	0.4175	S_Shore		TADA1	TSS1500
cg13986215	chr10	129828770	0.7320	0.7575	0.6262	8.27E-04	0.4175	OpenSea		PTPRE;PTPRE;PTPRE	5'UTR;5'UTR;5'UTR
cg15111345	chr19	44809052	0.0174	0.0170	1.0217	8.27E-04	0.4175	Island	Promoter_Associated	ZNF235	5'UTR
cg05845236	chr13	67804635	0.0131	0.0159	0.5129	8.28E-04	0.4175	Island	Promoter_Associated_Cell_type_specific	PCDH9;PCDH9	TSS200;TSS200
cg07743954	chr12	9794552	0.9371	0.9305	-0.6152	8.29E-04	0.4175	OpenSea		GOT2P3	TSS1500
cg23142731	chr12	50899018	0.0431	0.0525	1.0225	8.30E-04	0.4175	Island	Promoter_Associated	DIP2B;DIP2B	1stExon;1stExon
cg12789718	chr2	74119362	0.8914	0.8635	-0.6776	8.30E-04	0.4175	OpenSea		ACTG2;ACTG2;ACTG2;ACTG2	TSS1500;TSS1500;TSS1500;TSS1500
cg12619728	chr6	32134854	0.5617	0.5961	0.4874	8.31E-04	0.4175	Island		EGFL8;XXbac-BPG300A18.12;EGFL8	TSS1500;3'UTR;ExonBnd
cg17587808	chr14	59951267	0.0228	0.0236	0.9578	8.32E-04	0.4175	Island	Promoter_Associated	JKAMP;C14orf149;C14orf149;JKAMP;JKAMP;JKAMP;JKAMP;JKAMP;JKAMP;JKAMP;JKAMP;JKAMP;JKAMP;RP11-701B16.2	TSS1500;TSS1500;TSS200;5'UTR;1stExon;1stExon;5'UTR;5'UTR;1stExon;5'UTR;1stExon;5'UTR;1stExon;3'UTR
cg12832355	chr6	33290648	0.0462	0.0343	-0.6420	8.32E-04	0.4175	Island	Promoter_Associated	DAXX;DAXX;DAXX;DAXX;DAXX;DAXX;DAXX	5'UTR;5'UTR;5'UTR;TSS1500;1stExon;1stExon;1stExon
cg18878338	chr1	155057548	0.0220	0.0248	0.9402	8.32E-04	0.4175	Island	Promoter_Associated	EFNA3;EFNA3	TSS1500;ExonBnd
cg11166681	chr8	12801746	0.7870	0.8398	1.1098	8.33E-04	0.4175	OpenSea		KIAA1456	TSS1500
cg27475365	chr6	125476259	0.4182	0.3368	-1.0594	8.34E-04	0.4175	S_Shore	Unclassified	TPD52L1;TPD52L1	5'UTR;5'UTR
cg08254307	chr12	85306854	0.0485	0.0551	0.5273	8.34E-04	0.4175	S_Shore		SLC6A15;SLC6A15;SLC6A15;SLC6A15;SLC6A15	TSS200;TSS1500;TSS1500;TSS1500;3'UTR
cg01360317	chr16	84377124	0.8558	0.7625	-0.8715	8.34E-04	0.4175	OpenSea		RP11-558A11.3	TSS200
cg06535396	chr5	180631143	0.0343	0.0397	0.8766	8.35E-04	0.4175	Island	Unclassified_Cell_type_specific	TRIM7;TRIM7;TRIM7	5'UTR;1stExon;1stExon
cg09790829	chr6	91007365	0.6674	0.6994	0.5976	8.36E-04	0.4175	S_Shore	Unclassified_Cell_type_specific	BACH2;BACH2	TSS1500;TSS1500
cg08386886	chr17	41277274	0.0783	0.1154	1.2761	8.37E-04	0.4175	N_Shore	Promoter_Associated	NBR2;BRCA1;BRCA1;BRCA1;BRCA1;NBR2;BRCA1;BRCA1;BRCA1;BRCA1	TSS1500;5'UTR;5'UTR;5'UTR;5'UTR;TSS1500;TSS1500;5'UTR;5'UTR;5'UTR
cg13434278	chr19	1941928	0.0539	0.0598	1.1874	8.37E-04	0.4175	Island		CSNK1G2	5'UTR
cg05502759	chr1	34123559	0.5829	0.6008	0.5654	8.37E-04	0.4175	OpenSea		CSMD2;CSMD2	ExonBnd;5'UTR
cg21152671	chr9	123690586	0.6763	0.6406	-0.6956	8.38E-04	0.4175	N_Shore		TRAF1;TRAF1;TRAF1	5'UTR;5'UTR;1stExon
cg18462168	chr15	22892545	0.0366	0.0531	0.8597	8.38E-04	0.4175	Island		CYFIP1;CYFIP1	TSS200;TSS200
cg24266825	chr3	187684611	0.4215	0.4537	0.7028	8.38E-04	0.4175	OpenSea		RP11-132N15.3;RP11-132N15.3;RP11-132N15.3	3'UTR;1stExon;3'UTR
cg18525972	chr12	52749958	0.8788	0.9196	0.6823	8.38E-04	0.4175	OpenSea
cg09380118	chr1	100817080	0.0274	0.0358	1.2889	8.39E-04	0.4175	N_Shore	Promoter_Associated	CDC14A;CDC14A;CDC14A;CDC14A;CDC14A;CDC14A	TSS1500;TSS1500;TSS1500;TSS1500;TSS1500;5'UTR
cg18595639	chr1	9324274	0.8278	0.8603	0.8065	8.39E-04	0.4175	Island		H6PD	TSS1500
cg25178913	chr11	19301951	0.8670	0.8397	-0.6696	8.40E-04	0.4175	OpenSea		RP11-428C19.4	5'UTR
cg18370318	chr1	16258580	0.8250	0.7204	-0.8066	8.40E-04	0.4175	N_Shelf
cg12937183	chr7	151421916	0.9504	0.9439	-0.8506	8.42E-04	0.4175	Island		PRKAG2	3'UTR
cg09752936	chr10	71709884	0.7937	0.8439	0.7145	8.43E-04	0.4175	OpenSea
cg13299931	chr1	54665711	0.0343	0.0444	0.9360	8.43E-04	0.4175	N_Shore	Promoter_Associated	RP11-446E24.4;MRPL37;RP11-446E24.4;MRPL37;CYB5RL;MRPL37;MRPL37	5'UTR;TSS200;1stExon;TSS200;TSS200;TSS200;5'UTR
cg16366862	chr2	85766808	0.0361	0.0495	1.0760	8.44E-04	0.4175	Island	Promoter_Associated	MAT2A;MAT2A	1stExon;5'UTR
cg11988128	chr17	76449562	0.9735	0.9702	-0.5620	8.44E-04	0.4175	S_Shelf		DNAH17	ExonBnd
cg10272744	chr22	37361004	0.7432	0.7622	0.5366	8.45E-04	0.4175	OpenSea		LL22NC01-81G9.3	TSS1500
cg16874442	chr9	25678485	0.0350	0.0403	0.9250	8.45E-04	0.4175	Island		TUSC1;TUSC1	1stExon;5'UTR
cg14154754	chr20	48014584	0.8379	0.8601	0.7712	8.46E-04	0.4175	OpenSea
cg02998038	chr5	43302481	0.7565	0.7855	0.6450	8.46E-04	0.4175	OpenSea		HMGCS1;HMGCS1;HMGCS1	5'UTR;5'UTR;5'UTR
cg14772684	chr8	125698676	0.3956	0.3911	0.7935	8.47E-04	0.4175	OpenSea		MTSS1	5'UTR
cg01135200	chr6	147524578	0.0272	0.0368	0.9086	8.47E-04	0.4175	N_Shore		STXBP5;STXBP5;STXBP5;RP11-497D6.4	TSS1500;TSS1500;TSS1500;3'UTR
cg12233100	chr12	114282581	0.8168	0.8453	0.5457	8.48E-04	0.4175	OpenSea		RBM19	ExonBnd
cg14900984	chr8	11205247	0.0356	0.0464	0.5968	8.48E-04	0.4175	Island	Unclassified_Cell_type_specific	AF131216.5;TDH	TSS1500;5'UTR
cg17054710	chr3	33759891	0.0217	0.0253	0.8713	8.48E-04	0.4175	Island	Promoter_Associated	CLASP2;CLASP2	TSS1500;TSS200
cg16709233	chr5	123980199	0.8007	0.8059	0.5616	8.48E-04	0.4175	OpenSea		ZNF608	TSS200
cg21529010	chr16	68594802	0.9346	0.9127	-0.5752	8.49E-04	0.4175	OpenSea		RP11-615I2.7	TSS1500
cg23271530	chr13	101169883	0.8427	0.7964	-1.0021	8.49E-04	0.4175	OpenSea		PCCA;PCCA	3'UTR;3'UTR
cg11105553	chr21	33105166	0.0302	0.0432	1.0517	8.50E-04	0.4175	S_Shore		SCAF4;SCAF4	TSS1500;TSS1500
cg20988565	chr8	106334333	0.7257	0.7892	0.9342	8.50E-04	0.4175	S_Shelf		ZFPM2	5'UTR
cg26440261	chr7	229594	0.3201	0.3661	0.8006	8.50E-04	0.4175	N_Shore		AC145676.2	TSS200
cg21493133	chr9	102861349	0.0156	0.0274	1.7587	8.50E-04	0.4175	Island	Promoter_Associated	INVS;INVS;ERP44;INVS;INVS	TSS1500;TSS1500;TSS200;TSS200;TSS200
cg02081938	chr16	31724698	0.0181	0.0218	0.9873	8.51E-04	0.4175	Island	Unclassified	CTD-2358C21.4;ZNF720;ZNF720;ZNF720;ZNF720;ZNF720;ZNF720;ZNF720;ZNF720;ZNF720;ZNF720;ZNF720;ZNF720	TSS1500;5'UTR;1stExon;5'UTR;1stExon;1stExon;1stExon;5'UTR;1stExon;5'UTR;1stExon;5'UTR;5'UTR
cg02705659	chr7	7111870	0.8595	0.8172	-0.7752	8.53E-04	0.4181	OpenSea
cg11595214	chr5	73980327	0.8865	0.9206	0.9691	8.53E-04	0.4181	N_Shore		HEXB;HEXB	TSS1500;5'UTR
cg19877921	chr17	61904685	0.0546	0.0776	1.2066	8.54E-04	0.4183	N_Shore	Promoter_Associated	PSMC5;FTSJ3;FTSJ3;PSMC5	TSS1500;5'UTR;1stExon;TSS200
cg22608269	chr6	166797429	0.4207	0.3740	-0.6305	8.56E-04	0.4188	S_Shore		BRP44L;RP1-168L15.5;BRP44L	TSS1500;5'UTR;TSS1500
cg06932451	chr19	36869880	0.0369	0.0581	1.1943	8.57E-04	0.4193	Island	Promoter_Associated	ZFP14	5'UTR
cg25024751	chr17	64661165	0.9374	0.9246	-0.4028	8.59E-04	0.4199	OpenSea
cg20997463	chr12	53689079	0.0270	0.0379	0.9574	8.60E-04	0.4200	N_Shore	Promoter_Associated	PFDN5;PFDN5;PFDN5;PFDN5;PFDN5	TSS1500;TSS1500;TSS1500;5'UTR;1stExon
cg20028291	chr20	49411856	0.0415	0.0607	0.8387	8.61E-04	0.4202	Island	Promoter_Associated	BCAS4	5'UTR
cg15939899	chr15	90198503	0.0536	0.0717	0.8852	8.62E-04	0.4202	Island	Unclassified_Cell_type_specific	KIF7	5'UTR
cg04760602	chr4	54243733	0.0379	0.0491	0.5599	8.62E-04	0.4202	Island	Promoter_Associated	FIP1L1;FIP1L1;FIP1L1;FIP1L1;FIP1L1	TSS1500;TSS1500;TSS200;TSS200;TSS200
cg03856109	chr11	44087712	0.0426	0.0540	1.4696	8.62E-04	0.4202	Island	Promoter_Associated	ACCS;ACCS;ACCS	TSS200;TSS200;5'UTR
cg05590196	chr1	33220274	0.0378	0.0234	-0.9384	8.63E-04	0.4203	S_Shore	Promoter_Associated
cg13552867	chr1	160053689	0.1589	0.1790	1.2578	8.64E-04	0.4205	N_Shore	Unclassified_Cell_type_specific	KCNJ9;KCNJ9	5'UTR;ExonBnd
cg18772583	chr1	156698162	0.0417	0.0695	1.2355	8.65E-04	0.4206	Island	Promoter_Associated	ISG20L2;RRNAD1;ISG20L2;ISG20L2;RRNAD1;RRNAD1	1stExon;TSS1500;5'UTR;5'UTR;TSS200;TSS200
cg13642600	chr5	93126401	0.7728	0.7876	0.6865	8.66E-04	0.4208	OpenSea
cg11372563	chr19	27737627	0.8193	0.7767	-0.5152	8.67E-04	0.4208	OpenSea
cg08799692	chr12	56212243	0.0246	0.0310	0.8480	8.67E-04	0.4208	S_Shore	Unclassified	SARNP;ORMDL2;SARNP;SARNP;ORMDL2;ORMDL2;ORMDL2;RP11-762I7.5	TSS1500;5'UTR;TSS1500;TSS1500;5'UTR;5'UTR;5'UTR;3'UTR
cg08791849	chr13	42846648	0.0215	0.0234	0.5659	8.67E-04	0.4208	Island		AKAP11	5'UTR
cg27565515	chr9	35080062	0.0113	0.0101	-0.7070	8.69E-04	0.4213	Island	Promoter_Associated	FANCG;FANCG	TSS200;TSS200
cg05288547	chr1	2985133	0.0168	0.0178	0.5683	8.70E-04	0.4216	Island		PRDM16;PRDM16;PRDM16;PRDM16;RP1-163G9.1	TSS1500;TSS1500;TSS1500;TSS1500;TSS200
cg06458946	chr7	29604944	0.0408	0.0426	1.1087	8.71E-04	0.4216	S_Shore		PRR15	5'UTR
cg06229337	chr14	103628465	0.7837	0.8243	0.7172	8.71E-04	0.4216	OpenSea
cg27037021	chr18	11908652	0.0970	0.1246	1.2607	8.72E-04	0.4216	Island	Promoter_Associated	MPPE1;MPPE1;MPPE1;MPPE1;MPPE1	5'UTR;1stExon;TSS1500;TSS1500;TSS200
cg04922015	chr16	86500429	0.9491	0.9611	0.5458	8.73E-04	0.4216	OpenSea
cg09238957	chr16	46723420	0.0229	0.0387	0.8568	8.74E-04	0.4216	Island	Promoter_Associated	ORC6;VPS35;VPS35;ORC6;ORC6	TSS1500;TSS1500;TSS1500;TSS200;TSS200
cg16120422	chr12	113590924	0.0499	0.1035	1.8542	8.74E-04	0.4216	Island	Promoter_Associated
cg18746826	chr8	27834241	0.6610	0.7008	0.5698	8.75E-04	0.4216	OpenSea
cg13129662	chr17	48227708	0.0532	0.0813	0.8098	8.75E-04	0.4216	Island		PPP1R9B;PPP1R9B	1stExon;3'UTR
cg23053624	chr3	19188740	0.0458	0.0567	1.1486	8.75E-04	0.4216	Island	Unclassified	KCNH8	TSS1500
cg09882061	chr5	175874675	0.0967	0.1121	1.1765	8.76E-04	0.4216	Island	Promoter_Associated	FAF2;FAF2	TSS1500;TSS1500
cg15807145	chr6	157798062	0.7102	0.7363	0.5785	8.76E-04	0.4216	N_Shelf
cg19905802	chr11	62554200	0.0674	0.0886	1.3666	8.78E-04	0.4218	Island	Promoter_Associated	TMEM223;TMEM179B;TMEM179B	3'UTR;TSS1500;TSS1500
cg26006351	chr17	9945702	0.7476	0.7791	0.7545	8.78E-04	0.4218	OpenSea		GAS7	5'UTR
cg09177277	chr15	64338794	0.0780	0.1242	0.8842	8.79E-04	0.4218	Island	Promoter_Associated	DAPK2;DAPK2	TSS200;TSS1500
cg20364735	chr6	13615554	0.0143	0.0156	0.6564	8.79E-04	0.4218	Island	Promoter_Associated	NOL7;RP1-223E5.4;NOL7	TSS200;TSS200;TSS1500
cg07839533	chr5	63257885	0.0548	0.0767	0.9242	8.79E-04	0.4218	Island		HTR1A;RP11-158J3.2	TSS200;3'UTR
cg01498907	chr10	28957650	0.0315	0.0384	0.9970	8.81E-04	0.4218	Island
cg20910202	chr8	1922810	0.0716	0.1041	0.7845	8.81E-04	0.4218	Island		RP11-439C15.2;RP11-439C15.4;RP11-439C15.4;KBTBD11	5'UTR;TSS1500;TSS200;5'UTR
cg08867893	chr10	64134160	0.0462	0.0131	-1.3423	8.81E-04	0.4218	Island	Unclassified_Cell_type_specific	ZNF365;ZNF365;ZNF365;ZNF365	1stExon;5'UTR;1stExon;5'UTR
cg23970685	chr11	76405529	0.9110	0.9293	0.5954	8.83E-04	0.4221	OpenSea		RP11-672A2.3	5'UTR
cg15388974	chr14	30291201	0.6554	0.6865	0.5516	8.83E-04	0.4221	OpenSea
cg11442052	chr3	35723321	0.6700	0.7239	0.8364	8.85E-04	0.4225	OpenSea		ARPP21	1stExon
cg10051588	chr4	16255438	0.6743	0.7187	0.6172	8.85E-04	0.4225	N_Shelf		RP11-783N5.1;RP11-783N5.1;RP11-783N5.1	5'UTR;5'UTR;5'UTR
cg04916466	chr1	203318454	0.9330	0.9381	0.7249	8.85E-04	0.4225	OpenSea		FMOD;FMOD;FMOD;FMOD	3'UTR;5'UTR;TSS1500;TSS1500
cg14248369	chr11	65735102	0.7257	0.7595	0.5434	8.86E-04	0.4226	OpenSea
cg14071307	chr2	72022663	0.9244	0.9174	-0.7267	8.87E-04	0.4227	OpenSea
cg20811236	chr18	46501400	0.5719	0.6145	0.7043	8.88E-04	0.4227	N_Shore
cg24523950	chr1	160001329	0.0302	0.0435	1.1070	8.88E-04	0.4227	Island	Promoter_Associated	PIGM	1stExon
cg20645058	chr12	10163532	0.6105	0.6554	0.5896	8.89E-04	0.4227	OpenSea		CLEC1B	5'UTR
cg24551777	chr1	86822092	0.8390	0.8315	-0.5683	8.89E-04	0.4228	OpenSea		ODF2L	3'UTR
cg24410692	chr10	112257574	0.0471	0.0610	0.7281	8.91E-04	0.4230	Island	Promoter_Associated	DUSP5	TSS200
cg05786256	chr19	13023385	0.6206	0.6405	0.5651	8.91E-04	0.4230	OpenSea
cg11942622	chr15	79298659	0.9835	0.9828	-0.8054	8.92E-04	0.4230	OpenSea		RASGRF1;RASGRF1	3'UTR;TSS1500
cg16699716	chr16	87742305	0.8654	0.9051	0.6364	8.92E-04	0.4230	N_Shore		KLHDC4	3'UTR
cg08217285	chr17	27917879	0.1542	0.1635	0.9220	8.93E-04	0.4230	N_Shore	Unclassified	GIT1;GIT1;GIT1;ANKRD13B	TSS1500;TSS1500;TSS1500;5'UTR
cg14276515	chr11	325364	0.6870	0.6706	-0.5996	8.95E-04	0.4230	OpenSea
cg03765206	chr11	19429376	0.7023	0.7213	0.9001	8.97E-04	0.4230	OpenSea
cg09078517	chr7	119912900	0.0596	0.0854	1.0300	8.97E-04	0.4230	Island	Unclassified	KCND2	TSS1500
cg00331508	chr12	58003965	0.1299	0.1472	1.0804	8.97E-04	0.4230	Island		ARHGEF25;ARHGEF25;ARHGEF25;ARHGEF25	TSS1500;5'UTR;1stExon;5'UTR
cg23807500	chr11	2424287	0.9632	0.9392	-1.2561	8.97E-04	0.4230	S_Shore		TSSC4;AC124057.5	TSS200;TSS1500
cg15790941	chr4	39640517	0.0210	0.0318	0.8860	8.97E-04	0.4230	Island	Promoter_Associated	RP11-539G18.2;RP11-539G18.2;C4orf34;C4orf34;C4orf34;C4orf34	TSS1500;TSS1500;TSS1500;1stExon;TSS200;5'UTR
cg11784830	chr1	150534187	0.3001	0.2370	-0.5333	8.97E-04	0.4230	Island	Promoter_Associated	C1orf138	TSS1500
cg22428867	chr8	66734463	0.5539	0.6238	0.7864	8.98E-04	0.4230	OpenSea
cg25027312	chr7	23251690	0.8771	0.8425	-0.5823	8.98E-04	0.4230	OpenSea
cg02888838	chr2	128459936	0.0821	0.0640	-0.6810	8.99E-04	0.4230	Island	Promoter_Associated	WDR33;SFT2D3;SFT2D3	3'UTR;1stExon;3'UTR
cg20399342	chr7	115902446	0.8056	0.8170	0.6814	8.99E-04	0.4230	OpenSea		AC073130.3;AC002066.1	3'UTR;3'UTR
cg06032343	chr19	45274050	0.0526	0.0388	-0.9783	9.01E-04	0.4230	OpenSea	Unclassified
cg17061179	chr10	89578541	0.0322	0.0451	0.9801	9.01E-04	0.4230	S_Shore	Promoter_Associated	ATAD1;ATAD1;CFL1P1	TSS1500;TSS1500;5'UTR
cg11637847	chr1	16693486	0.0603	0.0670	0.6881	9.01E-04	0.4230	N_Shore	Promoter_Associated	C1orf144;C1orf144;C1orf144;C1orf144;C1orf144;C1orf144	TSS1500;TSS1500;TSS1500;TSS1500;TSS200;TSS200
cg02933404	chr1	176283088	0.5487	0.4955	-0.6856	9.02E-04	0.4230	OpenSea
cg12713142	chr12	57081325	0.0262	0.0377	0.9637	9.02E-04	0.4230	Island		PTGES3;PTGES3	1stExon;3'UTR
cg07785523	chr14	76618229	0.0237	0.0308	1.0483	9.03E-04	0.4230	Island	Promoter_Associated	C14orf118;C14orf118;C14orf118;C14orf118;C14orf118	TSS200;TSS200;TSS200;TSS200;TSS200
cg25884488	chr4	153601388	0.1173	0.1397	0.9820	9.03E-04	0.4230	OpenSea	Promoter_Associated	TMEM154;TMEM154	TSS200;TSS1500
cg19521832	chr21	35831996	0.2782	0.2006	-1.0938	9.03E-04	0.4230	Island		KCNE1;KCNE1;KCNE1;KCNE1	TSS200;5'UTR;5'UTR;5'UTR
cg17480125	chr1	31367649	0.7489	0.8052	0.7881	9.06E-04	0.4239	OpenSea
cg10538030	chr17	27276405	0.0142	0.0154	0.6510	9.06E-04	0.4239	Island	Promoter_Associated	PHF12	3'UTR
cg27037609	chr12	56110368	0.0373	0.0455	1.0719	9.07E-04	0.4239	S_Shore	Promoter_Associated	BLOC1S1;BLOC1S1;RP11-644F5.10;BLOC1S1;BLOC1S1;BLOC1S1;BLOC1S1	1stExon;5'UTR;TSS200;1stExon;5'UTR;1stExon;5'UTR
cg09502715	chr4	89567760	0.7252	0.7434	0.6712	9.07E-04	0.4239	OpenSea
cg05615150	chr3	35683815	0.6161	0.6766	0.8246	9.08E-04	0.4239	S_Shelf		ARPP21;ARPP21;ARPP21;ARPP21;ARPP21	1stExon;5'UTR;5'UTR;5'UTR;5'UTR
cg23535753	chr15	59042242	0.0213	0.0269	1.5316	9.08E-04	0.4240	Island	Promoter_Associated	ADAM10;ADAM10;ADAM10;ADAM10;ADAM10	TSS1500;TSS1500;TSS1500;TSS1500;TSS200
cg03026923	chr20	55764572	0.9361	0.9127	-0.5533	9.10E-04	0.4246	OpenSea		BMP7	3'UTR
cg26661034	chr1	18957335	0.0742	0.0919	0.8631	9.12E-04	0.4247	Island	Unclassified_Cell_type_specific	PAX7;PAX7;PAX7	TSS1500;TSS1500;TSS200
cg12655921	chr2	2019937	0.6549	0.6853	0.6417	9.13E-04	0.4247	OpenSea		MYT1L;MYT1L;MYT1L	5'UTR;5'UTR;5'UTR
cg27112795	chr16	56885517	0.9046	0.8935	-0.6097	9.13E-04	0.4247	OpenSea
cg24110916	chr15	65282490	0.0232	0.0320	0.9598	9.14E-04	0.4247	S_Shore	Promoter_Associated	SPG21;SPG21;SPG21;SPG21	TSS1500;TSS1500;TSS1500;TSS1500
cg10286163	chr7	73118245	0.0714	0.1053	1.0626	9.15E-04	0.4247	N_Shore	Unclassified	WBSCR22	3'UTR
cg04954994	chr17	74921243	0.8483	0.8186	-0.6164	9.16E-04	0.4247	OpenSea
cg06812668	chr6	6940666	0.9613	0.9515	-0.5969	9.16E-04	0.4247	OpenSea
cg25152411	chr6	166666078	0.9394	0.9397	-1.1756	9.16E-04	0.4247	N_Shore
cg02434478	chr7	1110859	0.8582	0.8700	0.6163	9.17E-04	0.4247	OpenSea		C7orf50	3'UTR
cg00740249	chr10	29135126	0.8029	0.8177	0.4934	9.17E-04	0.4247	OpenSea		C10orf126	TSS1500
cg26287679	chr8	67480646	0.8565	0.8003	-0.6862	9.18E-04	0.4247	OpenSea		MYBL1	TSS1500
cg22169206	chr19	56136215	0.2585	0.1162	-1.5619	9.18E-04	0.4247	S_Shore	Promoter_Associated	ZNF784	TSS1500
cg11804833	chr17	40575289	0.0652	0.0858	1.0993	9.18E-04	0.4247	Island	Unclassified_Cell_type_specific	PTRF;PTRF;PTRF	1stExon;TSS200;5'UTR
cg07285896	chr17	79212910	0.0455	0.0633	0.7420	9.19E-04	0.4247	Island	Promoter_Associated	C17orf89;C17orf89;C17orf56;C17orf56;C17orf56	TSS1500;TSS200;TSS200;TSS200;TSS200
cg10172675	chr8	104132683	0.7376	0.7534	0.7450	9.19E-04	0.4247	OpenSea		KB-1639H6.4	TSS1500
cg26678313	chr12	57521867	0.0305	0.0328	0.7312	9.19E-04	0.4247	Island	Unclassified	LRP1;LRP1;LRP1;LRP1;STAT6	TSS1500;TSS1500;TSS1500;TSS1500;5'UTR
cg23694605	chr11	120044146	0.6790	0.7283	0.7943	9.22E-04	0.4251	S_Shelf
cg06409997	chr2	220110347	0.0117	0.0164	0.9395	9.22E-04	0.4251	Island	Unclassified	STK16;STK16;STK16;GLB1L;GLB1L;STK16;STK16;STK16;GLB1L	TSS1500;TSS1500;5'UTR;TSS200;TSS200;1stExon;5'UTR;5'UTR;TSS1500
cg23325230	chr7	100272578	0.0351	0.0499	1.0452	9.22E-04	0.4251	Island		GNB2;GNB2;GNB2;GNB2;GNB2;GNB2;GNB2	5'UTR;5'UTR;5'UTR;TSS1500;5'UTR;5'UTR;TSS1500
cg05964940	chr5	83602601	0.7691	0.7676	0.6092	9.22E-04	0.4251	OpenSea
cg20801110	chr15	75136007	0.3730	0.4985	0.8318	9.24E-04	0.4256	S_Shore	Promoter_Associated	ULK3;ULK3;ULK3	TSS1500;TSS1500;TSS1500
cg11771835	chr3	155572359	0.0292	0.0524	1.0821	9.25E-04	0.4260	Island	Promoter_Associated	SLC33A1;SLC33A1;SLC33A1	TSS1500;TSS200;TSS200
cg08403821	chr2	143688943	0.9147	0.9217	0.5935	9.27E-04	0.4261	OpenSea
cg25223285	chr2	128453260	0.3709	0.2699	-1.7870	9.29E-04	0.4261	Island	Unclassified_Cell_type_specific
cg10758037	chr6	31865584	0.0289	0.0323	1.3541	9.30E-04	0.4261	S_Shore	Promoter_Associated	EHMT2;EHMT2;EHMT2;EHMT2;EHMT2;C2;C2;C2;C2	TSS1500;TSS1500;TSS1500;TSS200;TSS200;1stExon;1stExon;5'UTR;5'UTR
cg19582115	chr14	103436037	0.8264	0.7717	-0.8293	9.30E-04	0.4261	OpenSea
cg04203417	chr5	34916181	0.0355	0.0410	0.9532	9.31E-04	0.4261	Island	Promoter_Associated	RAD1;RAD1;RAD1;RAD1;BRIX1	5'UTR;5'UTR;1stExon;TSS1500;5'UTR
cg14210321	chr2	106509881	0.9763	0.9724	-0.5976	9.31E-04	0.4261	Island		NCK2;NCK2;NCK2	3'UTR;3'UTR;3'UTR
cg22586493	chr2	110014556	0.7202	0.7553	0.4983	9.31E-04	0.4261	OpenSea
cg15040307	chr19	19030196	0.0219	0.0290	0.8986	9.32E-04	0.4261	Island	Promoter_Associated	DDX49;DDX49;COPE;COPE;COPE;COPE	TSS1500;TSS1500;1stExon;1stExon;5'UTR;5'UTR
cg13136972	chr8	96610357	0.9117	0.8833	-0.6710	9.33E-04	0.4261	OpenSea		U6;KB-1047C11.2	TSS1500;5'UTR
cg08422416	chr16	20911056	0.0183	0.0243	0.9781	9.34E-04	0.4261	N_Shore		LYRM1;LYRM1;LYRM1;LYRM1;LYRM1;LYRM1;LYRM1;LYRM1;DCUN1D3;ERI2	TSS1500;TSS1500;TSS1500;TSS1500;TSS1500;TSS1500;TSS200;TSS200;5'UTR;5'UTR
cg02415749	chr7	1478873	0.8585	0.8999	0.6549	9.34E-04	0.4261	OpenSea		MICALL2	TSS1500
cg01870246	chr11	102979950	0.0347	0.0443	0.9877	9.35E-04	0.4261	OpenSea	Promoter_Associated	DYNC2H1;DYNC2H1;DYNC2H1	TSS1500;TSS1500;TSS1500
cg23490090	chr17	78081364	0.6926	0.7126	0.4377	9.35E-04	0.4261	Island		GAA	ExonBnd
cg23115158	chr6	80341412	0.0204	0.0232	0.7029	9.36E-04	0.4261	S_Shore
cg01862366	chr10	95654158	0.0447	0.0421	1.2015	9.36E-04	0.4261	Island	Promoter_Associated	SLC35G1	5'UTR
cg23725210	chr2	1846853	0.9242	0.8889	-1.0005	9.36E-04	0.4261	Island		MYT1L;MYT1L	TSS200;TSS200
cg18700339	chr11	128634547	0.5073	0.5585	0.8941	9.37E-04	0.4261	OpenSea		FLI1;FLI1	TSS200;5'UTR
cg14106298	chr2	70475633	0.0285	0.0366	0.7427	9.37E-04	0.4261	Island	Promoter_Associated	TIA1;TIA1;C2orf42;TIA1;TIA1;TIA1;TIA1;TIA1;TIA1;TIA1;TIA1;C2orf42	1stExon;1stExon;1stExon;1stExon;1stExon;1stExon;5'UTR;5'UTR;5'UTR;5'UTR;TSS200;3'UTR
cg00257878	chr7	54827094	0.0173	0.0197	0.7115	9.38E-04	0.4261	Island	Promoter_Associated	SEC61G;RP11-745C15.2;SEC61G;SEC61G	5'UTR;TSS200;TSS200;TSS1500
cg10119313	chr21	46962548	0.0255	0.0248	0.6344	9.39E-04	0.4261	Island	Promoter_Associated	SLC19A1;SLC19A1;SLC19A1	5'UTR;TSS200;TSS200
cg01537462	chr9	35396218	0.6868	0.7010	0.5711	9.42E-04	0.4261	OpenSea		UNC13B	TSS1500
cg03909314	chr20	49187628	0.8142	0.8356	0.5880	9.42E-04	0.4261	OpenSea	Promoter_Associated	RP4-530I15.9	3'UTR
cg19568544	chr5	140514811	0.2190	0.2799	0.8428	9.43E-04	0.4261	N_Shore	NonGene_Associated_Cell_type_specific	PCDHB5;PCDHB5;PCDHB5	TSS1500;5'UTR;1stExon
cg03024678	chr17	7909845	0.9514	0.9163	-0.9096	9.43E-04	0.4261	Island
cg08411582	chr20	1539016	0.8924	0.9217	0.6961	9.44E-04	0.4261	OpenSea		SIRPD;SIRPD;SIRPD	1stExon;5'UTR;TSS1500
cg12429939	chr10	1283602	0.9414	0.9479	0.5691	9.44E-04	0.4261	N_Shore		ADARB2	TSS1500
cg24831391	chr12	2743145	0.9621	0.9480	-1.0001	9.44E-04	0.4261	OpenSea
cg13917273	chr9	132099943	0.6507	0.7051	0.4538	9.45E-04	0.4261	S_Shore	Unclassified_Cell_type_specific	RP11-65J3.1;RP11-65J3.1;RP11-65J3.1	5'UTR;5'UTR;5'UTR
cg27301249	chr20	44718793	0.0358	0.0473	1.0592	9.45E-04	0.4261	Island	Promoter_Associated	NCOA5	TSS1500
cg00627045	chr17	11461244	0.9557	0.9497	-1.0606	9.46E-04	0.4261	Island
cg04614459	chr10	104427770	0.9201	0.8970	-0.5625	9.46E-04	0.4261	OpenSea
cg07706442	chr1	84971874	0.0215	0.0257	1.0702	9.47E-04	0.4261	Island	Promoter_Associated	GNG5;SPATA1;GNG5	1stExon;TSS200;5'UTR
cg24126851	chr11	6678143	0.7334	0.7667	0.5397	9.47E-04	0.4261	S_Shore		DCHS1	TSS1500
cg24487372	chr10	73137135	0.0839	0.0472	-1.4538	9.47E-04	0.4261	Island	Promoter_Associated
cg17543885	chr6	151562429	0.0511	0.0627	0.8979	9.48E-04	0.4261	Island
cg04071104	chr3	53878642	0.4186	0.4919	1.0040	9.48E-04	0.4261	N_Shore		CHDH	5'UTR
cg21944373	chr18	31324562	0.6371	0.6717	0.5524	9.49E-04	0.4261	OpenSea
cg09884451	chr4	2366831	0.3851	0.3017	-0.9881	9.49E-04	0.4261	Island	Promoter_Associated_Cell_type_specific	ZFYVE28;ZFYVE28	TSS1500;TSS1500
cg22515010	chr17	445115	0.6608	0.6132	-0.5386	9.50E-04	0.4261	OpenSea		VPS53	3'UTR
cg10132273	chr8	27330745	0.6320	0.7105	1.0013	9.50E-04	0.4261	OpenSea		CHRNA2;CHRNA2	5'UTR;5'UTR
cg27415214	chr8	126498578	0.7409	0.6498	-1.0484	9.50E-04	0.4261	OpenSea	NonGene_Associated_Cell_type_specific	RP11-136O12.2	5'UTR
cg20927724	chr15	90209326	0.3754	0.2855	-0.4721	9.51E-04	0.4261	S_Shore
cg20941534	chr15	52821917	0.0235	0.0302	0.9429	9.51E-04	0.4261	S_Shore		MYO5A;MYO5A;MYO5A	TSS1500;TSS1500;TSS1500
cg19723091	chr2	240016728	0.7905	0.8180	0.5837	9.51E-04	0.4261	OpenSea
cg14276006	chr19	1289881	0.5583	0.5687	0.4359	9.51E-04	0.4261	N_Shore	Unclassified_Cell_type_specific	MUM1	5'UTR
cg26561406	chr22	50895783	0.8949	0.8761	-0.7961	9.51E-04	0.4261	N_Shore	Unclassified_Cell_type_specific	SBF1;SBF1	TSS200;3'UTR
cg24861580	chr1	212208740	0.0264	0.0325	0.9344	9.52E-04	0.4261	N_Shore	Promoter_Associated	DTL;DTL;DTL;INTS7;INTS7;INTS7;INTS7;DTL;INTS7	TSS1500;TSS1500;TSS1500;1stExon;1stExon;1stExon;1stExon;TSS200;3'UTR
cg08233173	chr5	172410692	0.0402	0.0455	0.9336	9.53E-04	0.4261	Island	Promoter_Associated	ATP6V0E1;ATP6V0E1;ATP6V0E1;ATP6V0E1	TSS200;TSS200;TSS200;TSS200
cg04174309	chr11	117102980	0.0753	0.1351	1.5035	9.54E-04	0.4261	Island	Promoter_Associated	PCSK7;RNF214;PCSK7;PCSK7	5'UTR;TSS1500;1stExon;TSS1500
cg13849647	chr9	34123757	0.5506	0.5159	-0.7651	9.54E-04	0.4261	N_Shelf		DCAF12	3'UTR
cg18632135	chr6	35996485	0.0886	0.1172	1.2648	9.56E-04	0.4261	S_Shore		MAPK14	5'UTR
cg11179286	chr13	115047994	0.1204	0.1548	0.8945	9.56E-04	0.4261	Island	Promoter_Associated	UPF3A	5'UTR
cg10175767	chr5	149127724	0.6396	0.6628	0.3935	9.56E-04	0.4261	OpenSea		PPARGC1B	5'UTR
cg26455541	chr4	26321238	0.0083	0.0099	0.9023	9.57E-04	0.4261	Island	Promoter_Associated	RBPJ;RBPJ;RBPJ;RBPJ;RBPJ	TSS1500;TSS1500;TSS1500;TSS200;TSS1500
cg23911330	chr17	79546953	0.7817	0.8242	1.1492	9.58E-04	0.4261	OpenSea
cg23636782	chr11	34074396	0.0352	0.0509	0.9163	9.58E-04	0.4261	Island		CAPRIN1	TSS200
cg23398700	chr5	78808194	0.0660	0.0681	1.2566	9.59E-04	0.4261	N_Shore	Unclassified_Cell_type_specific
cg16410186	chr6	165474538	0.8782	0.8745	-0.6279	9.59E-04	0.4261	OpenSea
cg20225648	chr2	170682287	0.8991	0.9196	0.5665	9.60E-04	0.4261	N_Shore		METTL5;METTL5;METTL5;METTL5;METTL5;METTL5;METTL5	TSS1500;TSS1500;TSS1500;TSS1500;TSS1500;TSS1500;TSS1500
cg24943066	chr21	27009142	0.8355	0.8649	0.5310	9.60E-04	0.4261	N_Shelf
cg12975892	chr8	621278	0.7759	0.7282	-0.5284	9.61E-04	0.4261	S_Shore
cg00494544	chr3	195268648	0.6068	0.6370	0.5576	9.61E-04	0.4261	N_Shore
cg05888917	chr1	156626749	0.0152	0.0109	-1.2250	9.62E-04	0.4261	N_Shore	Promoter_Associated	BCAN;BCAN;BCAN;RP11-284F21.7	3'UTR;1stExon;5'UTR;3'UTR
cg26795730	chr1	206223719	0.0331	0.0368	1.1482	9.62E-04	0.4261	Island	Unclassified_Cell_type_specific	AVPR1B;RP11-38J22.3	TSS1500;TSS200
cg09920427	chr19	12777674	0.0487	0.0716	0.9511	9.63E-04	0.4261	S_Shore	Promoter_Associated	MAN2B1;MAN2B1;WDR83;WDR83	TSS200;TSS200;1stExon;5'UTR
cg17792379	chr10	71574343	0.9280	0.9139	-0.6421	9.63E-04	0.4261	OpenSea
cg14200465	chr11	2441045	0.0635	0.0699	1.0693	9.64E-04	0.4261	N_Shore	Unclassified_Cell_type_specific
cg05899549	chr16	71891347	0.8209	0.8426	0.5642	9.65E-04	0.4261	N_Shelf		RP11-498D10.4	5'UTR
cg08913813	chr9	116766288	0.5574	0.5883	0.6816	9.65E-04	0.4261	OpenSea
cg14078235	chr6	169261355	0.9798	0.9740	-0.8017	9.65E-04	0.4261	Island
cg24251890	chr11	47290825	0.0505	0.0742	1.3731	9.65E-04	0.4261	N_Shore	Promoter_Associated	MADD;MADD;MADD;MADD;MADD;MADD	TSS1500;TSS1500;TSS1500;TSS1500;TSS1500;TSS200
cg17207590	chr15	63570580	0.3761	0.3910	0.5780	9.66E-04	0.4261	S_Shore
cg23718283	chr17	71308304	0.0227	0.0274	1.0138	9.66E-04	0.4261	Island		CDC42EP4;CDC42EP4	TSS200;TSS200
cg27333612	chr16	29819363	0.1022	0.1095	1.1793	9.67E-04	0.4261	Island	Promoter_Associated_Cell_type_specific	MAZ;MAZ;AC009133.15;MAZ	TSS200;TSS200;TSS1500;TSS200
cg05160449	chr21	43580161	0.7974	0.8553	0.9069	9.68E-04	0.4261	OpenSea
cg11517309	chr2	86565390	0.3708	0.4053	0.5528	9.69E-04	0.4261	S_Shore		REEP1;REEP1;REEP1;REEP1	TSS1500;TSS1500;TSS1500;TSS200
cg21183329	chr9	124976219	0.1252	0.0886	-1.3238	9.69E-04	0.4261	Island	Unclassified	LHX6	TSS200
cg04444303	chr10	69634106	0.8801	0.9155	0.8570	9.69E-04	0.4261	OpenSea
cg07753891	chr4	141445266	0.0232	0.0279	0.5935	9.70E-04	0.4261	Island	Promoter_Associated	ELMOD2	TSS200
cg11352418	chr22	48886654	0.0705	0.0911	0.7969	9.71E-04	0.4261	Island
cg21885868	chr21	46708965	0.4400	0.5361	1.0223	9.73E-04	0.4261	S_Shore	Unclassified_Cell_type_specific	POFUT2;BX322557.10	TSS1500;5'UTR
cg22078284	chr6	37635331	0.6753	0.7017	0.6919	9.73E-04	0.4261	OpenSea
cg09107855	chr1	100598443	0.0305	0.0420	0.6989	9.73E-04	0.4261	Island	Promoter_Associated	SASS6;SASS6;SASS6;SASS6;SASS6;SASS6;CCDC76;CCDC76;CCDC76	1stExon;1stExon;5'UTR;3'UTR;5'UTR;5'UTR;TSS1500;TSS1500;TSS1500
cg25660156	chr3	195940856	0.9542	0.9515	-0.5164	9.75E-04	0.4261	OpenSea
cg06124975	chr6	107810578	0.0236	0.0355	1.1720	9.75E-04	0.4261	Island		SOBP	TSS1500
cg09911982	chr6	33216283	0.0205	0.0257	1.3316	9.76E-04	0.4261	Island	Promoter_Associated	HCG25;HCG25;HCG25	TSS1500;TSS1500;TSS1500
cg08951834	chr17	38656877	0.8012	0.8260	0.5205	9.77E-04	0.4261	OpenSea		TNS4;TNS4	5'UTR;5'UTR
cg23904004	chr15	35414083	0.9035	0.8747	-0.4713	9.79E-04	0.4261	Island		RP11-323I15.5	3'UTR
cg15403660	chr14	102482777	0.9044	0.9216	0.6217	9.80E-04	0.4261	S_Shore
cg27392173	chr4	114567926	0.8273	0.8621	0.7477	9.81E-04	0.4261	OpenSea
cg16158874	chr19	46095562	0.7698	0.8111	0.5993	9.81E-04	0.4261	S_Shore		OPA3;GPR4	5'UTR;5'UTR
cg18294715	chr7	71211027	0.6921	0.6503	-0.4918	9.81E-04	0.4261	OpenSea
cg23691961	chr4	46126373	0.0426	0.0418	1.1484	9.81E-04	0.4261	OpenSea		GABRG1;GABRG1	TSS1500;TSS1500
cg22668002	chr7	5429036	0.8942	0.8740	-0.5478	9.81E-04	0.4261	Island		TNRC18	5'UTR
cg27599507	chr14	23058316	0.0179	0.0202	0.7580	9.82E-04	0.4261	Island	Unclassified	DAD1;DAD1;DAD1	TSS200;TSS200;TSS1500
cg27459281	chr17	8198723	0.0397	0.0551	0.8642	9.82E-04	0.4261	Island	Promoter_Associated	SLC25A35;SLC25A35	TSS1500;TSS200
cg10918357	chr2	145136366	0.7916	0.8097	0.7597	9.82E-04	0.4261	OpenSea
cg07699351	chr15	31175400	0.9152	0.8957	-0.5434	9.83E-04	0.4261	Island
cg18953778	chr1	167424428	0.0387	0.0663	0.9168	9.85E-04	0.4261	Island	Promoter_Associated_Cell_type_specific	CD247	3'UTR
cg24183098	chr14	101296297	0.7518	0.7882	0.5132	9.85E-04	0.4261	S_Shore		MEG3;MEG3;MEG3;MEG3;MEG3;MEG3;MEG3;MEG3;MEG3;MEG3;MEG3;MEG3;MEG3;MEG3;MEG3;MEG3;MEG3	5'UTR;TSS1500;1stExon;5'UTR;5'UTR;5'UTR;5'UTR;5'UTR;5'UTR;5'UTR;5'UTR;5'UTR;5'UTR;5'UTR;5'UTR;5'UTR;5'UTR
cg01330050	chr10	43800478	0.0879	0.1309	1.4907	9.86E-04	0.4261	S_Shore	Unclassified_Cell_type_specific
cg02563952	chr6	31707803	0.0398	0.0507	0.4574	9.86E-04	0.4261	Island	Promoter_Associated	MSH5;MSH5;MSH5;MSH5;MSH5;CLIC1;MSH5;MSH5;MSH5;MSH5;MSH5;MSH5;MSH5	1stExon;1stExon;5'UTR;1stExon;5'UTR;TSS1500;1stExon;5'UTR;1stExon;5'UTR;1stExon;5'UTR;5'UTR
cg19955019	chr3	143773022	0.9343	0.9237	-0.5541	9.87E-04	0.4261	OpenSea
cg25096079	chr5	172487922	0.8333	0.8390	0.6859	9.87E-04	0.4261	S_Shelf		CREBRF;CREBRF;CREBRF	5'UTR;5'UTR;5'UTR
cg00542224	chr10	43834363	0.8130	0.8470	0.9336	9.87E-04	0.4261	N_Shelf
cg06116397	chr18	32820960	0.0292	0.0373	0.6607	9.88E-04	0.4261	Island	Unclassified	ZNF397;ZNF397	TSS200;TSS200
cg24866651	chr17	36909310	0.0253	0.0252	1.2215	9.88E-04	0.4261	Island	Promoter_Associated
cg08344534	chr6	170453854	0.8645	0.8080	-0.6302	9.89E-04	0.4261	N_Shore
cg13010502	chr2	131512990	0.0555	0.0705	0.8367	9.89E-04	0.4261	N_Shore	Unclassified_Cell_type_specific	AC140481.8;AC140481.8;FAM123C;FAM123C	3'UTR;3'UTR;TSS1500;TSS200
cg20216928	chr10	134735508	0.9496	0.9418	-0.8987	9.89E-04	0.4261	N_Shore
cg04024499	chr13	25860865	0.0425	0.0491	0.6571	9.90E-04	0.4261	N_Shore	Promoter_Associated	MTMR6	5'UTR
cg00647220	chr16	14013937	0.0562	0.0632	0.8225	9.90E-04	0.4261	Island	Promoter_Associated	ERCC4	TSS200
cg14056065	chr6	31562236	0.8590	0.8281	-0.5496	9.90E-04	0.4261	OpenSea		NCR3	TSS1500
cg27469019	chr8	1501458	0.8516	0.7848	-0.9779	9.91E-04	0.4261	Island
cg19489423	chr19	17653011	0.9218	0.9400	0.4940	9.91E-04	0.4261	S_Shore	Unclassified_Cell_type_specific
cg15957688	chr14	22956176	0.7450	0.7680	0.5694	9.91E-04	0.4261	OpenSea		TRAJ50	TSS1500
cg13398268	chr2	8852286	0.9747	0.9684	-0.8751	9.92E-04	0.4261	OpenSea
cg19229071	chr2	241233527	0.7118	0.7611	0.8045	9.93E-04	0.4261	OpenSea
cg21077074	chr20	60293609	0.6397	0.6489	0.5208	9.93E-04	0.4261	OpenSea		CDH4;RP11-429E11.3	5'UTR;3'UTR
cg03170725	chr2	27498214	0.9462	0.9331	-0.9863	9.93E-04	0.4261	OpenSea		DNAJC5G;DNAJC5G;DNAJC5G;SLC30A3	TSS200;TSS200;TSS200;TSS200
cg00565290	chr1	232848116	0.8605	0.8905	0.6012	9.93E-04	0.4261	OpenSea
cg15500862	chr3	32612681	0.0421	0.0528	1.3968	9.94E-04	0.4261	Island	Promoter_Associated	DYNC1LI1;DYNC1LI1	TSS1500;TSS1500
cg06376482	chr8	95676011	0.8054	0.8230	0.5327	9.95E-04	0.4262	OpenSea
cg08818829	chr5	13810279	0.8706	0.8519	-1.5750	9.95E-04	0.4262	Island
cg01152408	chr6	41496060	0.2090	0.1661	-0.6114	9.95E-04	0.4262	OpenSea		RP11-328M4.2;RP11-328M4.2;RP11-328M4.2;RP11-328M4.2;RP11-328M4.2	3'UTR;3'UTR;3'UTR;3'UTR;3'UTR
cg16627090	chr7	44105050	0.2491	0.1822	-0.9138	9.96E-04	0.4262	Island		AC017116.11;AC017116.11;PGAM2	1stExon;5'UTR;1stExon
cg18222509	chr8	81599484	0.2137	0.1488	-0.6009	9.97E-04	0.4264	OpenSea	Unclassified	ZNF704	3'UTR
cg23111970	chr8	145754589	0.0157	0.0170	1.3895	9.98E-04	0.4264	Island	Promoter_Associated	C8orf82;C8orf82;ARHGAP39	TSS200;TSS200;3'UTR
cg14454127	chr5	399787	0.4905	0.5290	0.9330	9.98E-04	0.4264	OpenSea	Unclassified_Cell_type_specific	AHRR	5'UTR
cg11793562	chr13	52027124	0.0761	0.1058	0.7389	9.99E-04	0.4264	Island	Promoter_Associated	INTS6;INTS6;INTS6;INTS6;INTS6;INTS6;INTS6-AS1;INTS6;INTS6;INTS6	1stExon;1stExon;1stExon;5'UTR;5'UTR;5'UTR;TSS1500;TSS1500;TSS1500;5'UTR
cg08742246	chr10	134862901	0.7925	0.8277	0.6385	9.99E-04	0.4264	S_Shore
