# Supplementary material for: Dementia with Lewy bodies post-mortem brains reveal differentially methylated CpG sites with biomarker potential
Source: Commun Biol. 2022 Nov 22;5:1279. doi: 10.1038/s42003-022-03965-x (PMC9684551; doi:10.1038/s42003-022-03965-x)
Supplement: Supplementary file 7 — Supplementary Data 4 [file 42003_2022_3965_MOESM7_ESM.txt]

Name	chr	pos	Ctrl_mean	DLB_mean	logFC	P.Value	adj.P.Val	Relation_to_Island	Regulatory_Feature_Group	GencodeBasicV12_NAME	GencodeBasicV12_Group
cg16983861	chr10	91061510	0.4832	0.2108	-0.2937	5.45E-09	0.0042	OpenSea	Promoter_Associated	IFIT2;LIPA;LIPA;LIPA	TSS1500;5'UTR;5'UTR;3'UTR
cg02688348	chr11	57103429	0.2595	0.1200	-0.1143	1.51E-08	0.0058	Island	Promoter_Associated	SSRP1	TSS200
cg04140786	chr2	113634683	0.6240	0.6603	0.1191	3.81E-08	0.0097	OpenSea
cg21752471	chr5	133861794	0.2257	0.0870	-0.1200	1.01E-07	0.0194	Island		PHF15;PHF15;PHF15;PHF15;PHF15;PHF15;PHF15	5'UTR;5'UTR;5'UTR;5'UTR;5'UTR;5'UTR;TSS200
cg00153368	chr11	57996423	0.9107	0.8530	-0.0669	1.86E-07	0.0275	OpenSea		OR10Q1	TSS200
cg18092614	chr17	40729792	0.0580	0.1086	0.0807	2.16E-07	0.0275	Island	Promoter_Associated	PSMC3IP	TSS200
cg21832068	chr4	14889868	0.8459	0.7170	-0.1251	4.52E-07	0.0431	OpenSea		LINC00504	TSS200
cg12360373	chr16	28834065	0.1480	0.0501	-0.0866	4.86E-07	0.0431	Island	Promoter_Associated	ATXN2L;ATXN2L;ATXN2L;ATXN2L;RP11-1348G14.5	TSS1500;TSS1500;TSS1500;TSS1500;TSS1500
cg22446331	chr18	19750865	0.0628	0.1028	0.0506	5.55E-07	0.0431	Island		GATA6	5'UTR
cg12117227	chr6	485971	0.7771	0.8162	0.0712	6.03E-07	0.0431	OpenSea		EXOC2	3'UTR
cg02077599	chr1	231567769	0.6999	0.6158	-0.1280	6.19E-07	0.0431	OpenSea
cg27571988	chr8	110661074	0.6447	0.6763	0.0808	9.63E-07	0.0550	S_Shelf		SYBU;SYBU;SYBU;SYBU;SYBU;SYBU;SYBU	1stExon;TSS200;TSS200;5'UTR;5'UTR;5'UTR;5'UTR
cg02310229	chr5	32312285	0.2815	0.1393	-0.1319	1.06E-06	0.0550	N_Shore
cg19934966	chr11	117747439	0.0579	0.1032	0.0410	1.16E-06	0.0550	Island		FXYD6;FXYD6;FXYD6;FXYD6;RP11-728F11.6;FXYD6;FXYD6;FXYD6;FXYD6	1stExon;1stExon;1stExon;TSS200;TSS200;5'UTR;5'UTR;5'UTR;5'UTR
cg02853251	chr3	124842678	0.7994	0.8422	0.0699	1.21E-06	0.0550	OpenSea		SLC12A8;SLC12A8	TSS1500;5'UTR
cg04999148	chr11	65188955	0.0982	0.1240	0.0762	1.24E-06	0.0550	N_Shore	Promoter_Associated	NEAT1;NEAT1	TSS1500;TSS1500
cg02037503	chr14	23540729	0.3936	0.2789	-0.1076	1.28E-06	0.0550	OpenSea	Promoter_Associated	ACIN1;ACIN1;ACIN1;ACIN1;ACIN1;ACIN1	1stExon;5'UTR;5'UTR;1stExon;1stExon;3'UTR
cg17108519	chr10	13834176	0.6042	0.6403	0.0799	1.32E-06	0.0550	OpenSea
cg27305037	chr3	72096834	0.8137	0.8516	0.0585	1.36E-06	0.0550	OpenSea		RP11-398A8.3	3'UTR
cg09781944	chr4	20254519	0.0771	0.1312	0.0684	1.72E-06	0.0659	Island		SLIT2;SLIT2;SLIT2;SLIT2;SLIT2	TSS1500;TSS1500;TSS1500;TSS1500;TSS1500
cg17232014	chr12	13153193	0.1507	0.0438	-0.0925	1.88E-06	0.0660	S_Shore	Promoter_Associated	HEBP1;HEBP1;HEBP1;HEBP1;HTR7P1;RP11-377D9.3	1stExon;1stExon;5'UTR;5'UTR;TSS200;TSS200
cg25882591	chr17	405178	0.8977	0.8372	-0.0684	1.91E-06	0.0660	N_Shore		RP5-1029F21.3	TSS1500
cg24842908	chr5	161275588	0.3362	0.1911	-0.1262	2.10E-06	0.0660	OpenSea		GABRA1;GABRA1;GABRA1;GABRA1;GABRA1;GABRA1	5'UTR;TSS1500;5'UTR;5'UTR;1stExon;5'UTR
cg07444408	chr4	141218466	0.5385	0.5737	0.1713	2.28E-06	0.0660	OpenSea		SCOC;RP11-425I13.3	5'UTR;3'UTR
cg23712970	chr14	23540735	0.3904	0.2488	-0.1236	2.36E-06	0.0660	OpenSea	Promoter_Associated	ACIN1;ACIN1;ACIN1;ACIN1;ACIN1;ACIN1	1stExon;5'UTR;5'UTR;1stExon;1stExon;3'UTR
cg00965458	chr2	43312988	0.7046	0.7472	0.0607	2.38E-06	0.0660	OpenSea
cg01355739	chr20	57416888	0.5736	0.5133	-0.0703	2.41E-06	0.0660	Island		GNAS-AS1;GNAS;GNAS;GNAS-AS1	TSS1500;3'UTR;3'UTR;3'UTR
cg11517559	chr20	35738562	0.8978	0.8471	-0.0692	2.41E-06	0.0660	OpenSea		C20orf132;C20orf132	TSS1500;3'UTR
cg20484653	chr1	204955033	0.6161	0.6428	0.0742	3.45E-06	0.0903	S_Shelf		NFASC;NFASC	TSS1500;ExonBnd
cg15150979	chr10	1995230	0.9278	0.8757	-0.0643	3.53E-06	0.0903	OpenSea
cg15705999	chr3	125093863	0.1038	0.1585	0.0621	3.89E-06	0.0946	Island		ZNF148;ZNF148;ZNF148;ZNF148;ZNF148;ZNF148	5'UTR;5'UTR;5'UTR;5'UTR;5'UTR;5'UTR
cg10175767	chr5	149127724	0.6396	0.6628	0.0623	3.95E-06	0.0946	OpenSea		PPARGC1B	5'UTR
cg02726394	chr6	43847382	0.6229	0.6567	0.0746	4.43E-06	0.1010	OpenSea
cg03654430	chr10	91174411	0.0289	0.0509	0.0408	4.48E-06	0.1010	Island	Promoter_Associated	LIPA;IFIT5;IFIT5;IFIT5;LIPA	TSS200;TSS200;5'UTR;1stExon;TSS200
cg04902833	chr17	76153421	0.9214	0.8732	-0.0670	4.98E-06	0.1048	OpenSea
cg25497964	chr8	110661060	0.6424	0.6852	0.0910	5.02E-06	0.1048	S_Shelf		SYBU;SYBU;SYBU;SYBU;SYBU;SYBU;SYBU;SYBU;SYBU	1stExon;1stExon;TSS200;5'UTR;5'UTR;5'UTR;5'UTR;5'UTR;5'UTR
cg00973947	chr3	143692255	0.2597	0.1191	-0.1283	5.08E-06	0.1048	Island	Promoter_Associated	C3orf58;C3orf58;C3orf58;C3orf58	5'UTR;1stExon;TSS200;5'UTR
cg23293410	chr11	6434012	0.6413	0.6797	0.0994	5.19E-06	0.1048	OpenSea		APBB1;APBB1;APBB1;APBB1	TSS1500;5'UTR;5'UTR;5'UTR
cg05926253	chr5	1801364	0.2400	0.0704	-0.1562	5.63E-06	0.1107	Island	Promoter_Associated	MRPL36;MRPL36;MRPL36;NDUFS6;NDUFS6;NDUFS6	5'UTR;TSS1500;TSS1500;TSS200;TSS200;TSS200
cg04413320	chr13	58208929	0.0841	0.1545	0.1190	5.93E-06	0.1137	Island		PCDH17	1stExon
cg18778347	chr10	131505869	0.6206	0.6537	0.0888	6.20E-06	0.1158	OpenSea		MGMT	5'UTR
cg08560888	chr11	2191082	0.6316	0.5260	-0.2060	7.36E-06	0.1268	S_Shelf		TH	ExonBnd
cg04836606	chr10	23352354	0.5096	0.5062	0.1148	7.46E-06	0.1268	OpenSea
cg03310027	chr15	43941072	0.9244	0.8576	-0.0861	7.52E-06	0.1268	Island		CATSPER2;CATSPER2;CATSPER2;CATSPER2;CATSPER2;PPIP5K1;CKMT1A;STRC	TSS1500;TSS200;TSS200;TSS200;3'UTR;5'UTR;5'UTR;5'UTR
cg02750587	chr1	85156370	0.0598	0.0798	0.0356	7.69E-06	0.1268	Island	Promoter_Associated	SSX2IP;SSX2IP;SSX2IP;SSX2IP;SSX2IP	TSS200;TSS200;TSS1500;1stExon;3'UTR
cg02049938	chr8	21994573	0.8078	0.8482	0.0756	7.75E-06	0.1268	OpenSea	Gene_Associated
cg13645001	chr12	22199579	0.1229	0.2077	0.1117	7.78E-06	0.1268	Island	Promoter_Associated
cg00270311	chr16	30366760	0.1787	0.0887	-0.0780	8.00E-06	0.1277	Island	Promoter_Associated	CD2BP2;RP11-347C12.10;CD2BP2	TSS1500;TSS200;TSS200
cg16049941	chr1	228466971	0.8939	0.8079	-0.1035	8.41E-06	0.1298	N_Shore		OBSCN	5'UTR
cg16710224	chr16	79381643	0.5977	0.5929	0.1365	8.47E-06	0.1298	OpenSea
cg25313870	chr3	12045723	0.0857	0.1272	0.0452	9.47E-06	0.1361	Island	Unclassified_Cell_type_specific	SYN2;SYN2;SYN2	TSS200;TSS200;TSS200
cg23762548	chr7	10979244	0.0742	0.0951	0.0707	9.98E-06	0.1361	N_Shore		NDUFA4	3'UTR
cg20796382	chr17	16339778	0.6007	0.5114	-0.1354	1.00E-05	0.1361	N_Shelf		TRPV2	5'UTR
cg18515171	chr17	58156344	0.0554	0.1176	0.0682	1.04E-05	0.1361	Island	Promoter_Associated	HEATR6;HEATR6	TSS200;TSS200
cg07300030	chr2	165698022	0.1184	0.1861	0.0812	1.05E-05	0.1361	Island	Unclassified_Cell_type_specific	AC019181.2;COBLL1;COBLL1;COBLL1	5'UTR;TSS200;TSS200;3'UTR
cg17358422	chr13	61791652	0.7996	0.7022	-0.1494	1.06E-05	0.1361	OpenSea
cg00112465	chr3	128719999	0.2177	0.3215	0.1263	1.07E-05	0.1361	Island		CCDC48;RP11-723O4.8;RP11-723O4.8;KIAA1257	TSS1500;3'UTR;1stExon;3'UTR
cg06642682	chr5	14242738	0.7812	0.8051	0.0680	1.07E-05	0.1361	OpenSea
cg00947885	chr1	146521800	0.8982	0.8558	-0.0472	1.11E-05	0.1361	N_Shore
cg11893488	chr13	111144464	0.9324	0.9135	-0.0474	1.12E-05	0.1361	OpenSea
cg10192877	chr21	43641690	0.5674	0.5893	0.0714	1.12E-05	0.1361	S_Shore		ABCG1	5'UTR
cg09438836	chr17	48046342	0.0943	0.1186	0.0731	1.13E-05	0.1361	Island		DLX4;DLX4	TSS1500;TSS200
cg11021082	chr4	95130006	0.7753	0.8350	0.1398	1.13E-05	0.1361	S_Shore		RP11-363G15.2	TSS1500
cg15259691	chr12	121647698	0.0575	0.0708	0.0511	1.15E-05	0.1361	N_Shore	Promoter_Associated	P2RX4;P2RX4;P2RX4;P2RX4	TSS1500;5'UTR;1stExon;TSS200
cg02225004	chr8	140970377	0.7521	0.8031	0.0892	1.17E-05	0.1361	N_Shore
cg07413941	chr2	149894969	0.0284	0.0393	0.0243	1.18E-05	0.1361	N_Shore		LYPD6B;LYPD6B	TSS1500;TSS200
cg11198094	chr9	140732731	0.8785	0.8184	-0.0709	1.19E-05	0.1361	N_Shelf		MIR602	TSS200
cg10043753	chr11	115374739	0.1043	0.1849	0.1147	1.21E-05	0.1361	Island	Unclassified	CADM1	3'UTR
cg02931753	chr4	154074737	0.2207	0.1588	-0.0650	1.29E-05	0.1392	Island	Promoter_Associated	TRIM2	5'UTR
cg09298294	chr17	7323525	0.6000	0.6281	0.0742	1.30E-05	0.1392	S_Shelf		SPEM1;SPEM1;RP11-104H15.7	TSS200;TSS200;5'UTR
cg07196383	chr10	90791601	0.8529	0.8931	0.0829	1.30E-05	0.1392	OpenSea
cg19478779	chr12	91349273	0.8777	0.8502	-0.0445	1.31E-05	0.1392	S_Shore		C12orf12;C12orf12	TSS1500;TSS1500
cg02575691	chr10	133039348	0.7000	0.7300	0.0608	1.33E-05	0.1392	OpenSea
cg00122944	chr10	6227266	0.7359	0.7667	0.0755	1.34E-05	0.1392	OpenSea		PFKFB3;PFKFB3	5'UTR;5'UTR
cg08091383	chr3	14962828	0.0376	0.0477	0.0327	1.42E-05	0.1433	OpenSea	Unclassified	FGD5-AS1;FGD5	3'UTR;5'UTR
cg11349093	chr19	2112885	0.7656	0.8040	0.0528	1.42E-05	0.1433	N_Shelf	Gene_Associated_Cell_type_specific
cg13193179	chr20	61142637	0.8284	0.8710	0.0703	1.47E-05	0.1450	OpenSea		C20orf166-AS1;C20orf166-AS1	3'UTR;3'UTR
cg23998211	chr6	86303771	0.0307	0.0341	0.0251	1.48E-05	0.1450	Island	Promoter_Associated	SNX14;SNX14;SNX14;SNX14;SNX14;SNX14;SNX14	1stExon;TSS200;TSS200;TSS200;TSS1500;TSS1500;5'UTR
cg20671910	chr1	151262619	0.5786	0.6273	0.0747	1.49E-05	0.1450	OpenSea	Gene_Associated_Cell_type_specific
cg19488922	chr11	1249444	0.8282	0.8821	0.0584	1.53E-05	0.1461	S_Shore	Unclassified_Cell_type_specific	MUC5B;MUC5B	TSS1500;5'UTR
cg19515984	chr8	47160830	0.8053	0.8499	0.0689	1.57E-05	0.1476	OpenSea
cg25335009	chr2	240299797	0.8491	0.8110	-0.1612	1.59E-05	0.1476	OpenSea		HDAC4;HDAC4	5'UTR;5'UTR
cg02985139	chr13	112620260	0.8880	0.8687	-0.0834	1.60E-05	0.1476	OpenSea
cg24403976	chr18	52989267	0.0425	0.0574	0.0498	1.63E-05	0.1486	OpenSea		TCF4;TCF4	TSS1500;TSS1500
cg23532123	chr8	108299837	0.8323	0.8307	0.0679	1.69E-05	0.1521	OpenSea		ANGPT1;ANGPT1	3'UTR;3'UTR
cg16327326	chr16	1662895	0.0586	0.1028	0.0623	1.71E-05	0.1521	Island		IFT140;CRAMP1L	TSS1500;5'UTR
cg24962544	chr6	157467221	0.8568	0.8784	0.0483	1.73E-05	0.1521	OpenSea
cg11495544	chr17	73402155	0.1671	0.0508	-0.0979	1.78E-05	0.1547	S_Shore		GRB2;GRB2;GRB2	TSS1500;TSS1500;TSS1500
cg12219715	chr7	196130	0.6602	0.7087	0.0799	1.88E-05	0.1609	S_Shore	Unclassified_Cell_type_specific	FAM20C	5'UTR
cg02654940	chr6	34206400	0.6323	0.6729	0.0938	1.89E-05	0.1609	S_Shore		HMGA1;HMGA1;HMGA1;HMGA1;HMGA1	5'UTR;5'UTR;5'UTR;TSS200;5'UTR
cg01424970	chr19	45116089	0.8703	0.8377	-0.0555	1.92E-05	0.1619	OpenSea		IGSF23	TSS1500
cg18524790	chr20	23081053	0.6986	0.7378	0.1318	1.96E-05	0.1634	OpenSea
cg17841572	chr20	57426368	0.4880	0.4447	-0.0602	2.00E-05	0.1636	N_Shore		GNAS-AS1;GNAS;GNAS	TSS1500;3'UTR;3'UTR
cg00034559	chr2	39892124	0.5138	0.5298	0.0912	2.01E-05	0.1636	N_Shore		TMEM178;TMEM178;TMEM178	TSS1500;TSS1500;TSS1500
cg10504392	chr12	110044639	0.2711	0.1864	-0.0957	2.06E-05	0.1642	OpenSea
cg17530152	chr10	90692333	0.7522	0.8090	0.0826	2.07E-05	0.1642	OpenSea	Unclassified	RP11-399O19.5	TSS200
cg13006594	chr8	93777985	0.8964	0.8849	-0.0402	2.10E-05	0.1642	OpenSea		RP11-100L22.2;RP11-100L22.3;RP11-100L22.3;RP11-100L22.2	TSS200;1stExon;5'UTR;3'UTR
cg19033906	chr3	53532972	0.6448	0.6702	0.0638	2.10E-05	0.1642	S_Shelf
cg12550012	chr3	106959716	0.0276	0.0375	0.0257	2.14E-05	0.1645	Island	Promoter_Associated_Cell_type_specific	RP11-446H18.3;RP11-446H18.3;RP11-280F2.2	1stExon;5'UTR;TSS1500
cg23834208	chr14	59294879	0.9131	0.9296	0.0423	2.15E-05	0.1645	OpenSea		RP11-112J1.2;RP11-112J1.2	TSS200;TSS200
cg10502022	chr11	6427364	0.5062	0.5493	0.0999	2.17E-05	0.1645	OpenSea		APBB1;APBB1;APBB1;APBB1;APBB1	TSS1500;TSS1500;TSS1500;TSS1500;5'UTR
cg20452215	chr18	6284896	0.9168	0.8883	-0.0484	2.20E-05	0.1655	S_Shore
cg13111919	chr4	185569962	0.0749	0.1093	0.0535	2.25E-05	0.1655	Island		CCDC111;CCDC111;CCDC111;CCDC111;CASP3;CASP3;CASP3;CASP3;CASP3	TSS1500;TSS1500;TSS1500;TSS1500;TSS1500;5'UTR;5'UTR;5'UTR;5'UTR
cg19731401	chr7	2775893	0.6066	0.6160	0.1093	2.26E-05	0.1655	S_Shore		GNA12;AMZ1	3'UTR;5'UTR
cg03241046	chr2	166881390	0.6863	0.5301	-0.1938	2.27E-05	0.1655	OpenSea
cg19600546	chr22	32325345	0.7833	0.8028	0.0776	2.33E-05	0.1655	OpenSea
cg27620137	chr1	202666645	0.8625	0.8206	-0.0565	2.33E-05	0.1655	OpenSea		SYT2	5'UTR
cg04477203	chr5	141061883	0.2942	0.2354	-0.0746	2.38E-05	0.1655	OpenSea	Unclassified	ARAP3;ARAP3	TSS200;TSS200
cg11850406	chr2	109813256	0.8193	0.8534	0.0543	2.43E-05	0.1655	OpenSea
cg21822146	chr14	77961897	0.8046	0.8305	0.0659	2.44E-05	0.1655	N_Shelf		ISM2	5'UTR
cg05151535	chr5	115371846	0.5959	0.6104	0.0693	2.44E-05	0.1655	OpenSea
cg24370066	chr13	45779607	0.8063	0.8407	0.0558	2.44E-05	0.1655	OpenSea		GTF2F2	TSS1500
cg02513026	chr4	169753113	0.0593	0.0860	0.0566	2.46E-05	0.1655	Island	Unclassified_Cell_type_specific	RP11-635L1.3;PALLD	3'UTR;TSS200
cg13464393	chr9	90440066	0.8792	0.7940	-0.1115	2.46E-05	0.1655	Island
cg20575173	chr3	101228308	0.7942	0.8069	0.0569	2.62E-05	0.1722	N_Shelf		SENP7;SENP7;SENP7	5'UTR;5'UTR;5'UTR
cg16585693	chr1	232878876	0.8779	0.8303	-0.0615	2.62E-05	0.1722	OpenSea		RP11-66A2.2	TSS1500
cg07895006	chr1	198799745	0.6859	0.7139	0.0796	2.63E-05	0.1722	OpenSea
cg02398319	chr12	130934883	0.9151	0.8974	-0.0373	2.66E-05	0.1722	N_Shore
cg21028463	chr17	74733682	0.0935	0.1552	0.0920	2.69E-05	0.1722	Island	Promoter_Associated	MIR636;SRSF2;MFSD11;SRSF2;SRSF2;SRSF2	TSS1500;TSS200;TSS200;TSS1500;TSS1500;TSS1500
cg09328349	chr17	46620347	0.1828	0.1232	-0.0947	2.72E-05	0.1722	N_Shore		HOXB2;HOXB2;HOXB-AS1;HOXB2	3'UTR;3'UTR;TSS1500;1stExon
cg18061611	chr11	34570864	0.6454	0.6680	0.0695	2.72E-05	0.1722	OpenSea		RP4-594L9.2	3'UTR
cg26153497	chr19	10029438	0.6885	0.7505	0.1246	2.75E-05	0.1727	S_Shelf
cg01482087	chr7	100490570	0.7886	0.8387	0.0824	2.84E-05	0.1751	N_Shore	Unclassified_Cell_type_specific	ACHE	3'UTR
cg24064348	chr1	54181174	0.7077	0.7402	0.0611	2.86E-05	0.1751	OpenSea	Unclassified_Cell_type_specific	GLIS1	5'UTR
cg12049875	chr20	19955868	0.2265	0.1662	-0.0706	2.86E-05	0.1751	Island		RIN2	5'UTR
cg04561883	chr12	133302138	0.9376	0.9644	0.0412	2.88E-05	0.1751	N_Shore		RN5S379	TSS1500
cg26340737	chr6	32145373	0.1230	0.1422	0.1078	2.94E-05	0.1765	OpenSea	Promoter_Associated	AGPAT1;AGPAT1;AGPAT1;RNF5;RNF5;RNF5;AGPAT1;AGPAT1;AGPAT1;AGPAT1	TSS1500;5'UTR;5'UTR;TSS1500;TSS1500;TSS1500;TSS1500;TSS1500;TSS1500;1stExon
cg26451804	chr2	58502886	0.7107	0.7538	0.0937	2.97E-05	0.1765	OpenSea		AC007250.4	TSS200
cg05514257	chr4	140097398	0.0332	0.0540	0.0441	3.00E-05	0.1765	Island		ELF2	5'UTR
cg17267523	chr5	141168278	0.6489	0.6770	0.0758	3.02E-05	0.1765	OpenSea
cg02772711	chr12	68770156	0.6172	0.6444	0.0843	3.04E-05	0.1765	OpenSea		RP11-81H14.2;RP11-81H14.2	3'UTR;3'UTR
cg23490090	chr17	78081364	0.6926	0.7126	0.0631	3.04E-05	0.1765	Island		GAA	ExonBnd
cg05019457	chr5	141217939	0.7042	0.7316	0.0809	3.06E-05	0.1765	OpenSea
cg13382389	chr11	70346468	0.6180	0.6330	0.0773	3.18E-05	0.1820	OpenSea
cg14276006	chr19	1289881	0.5583	0.5687	0.0743	3.25E-05	0.1847	N_Shore	Unclassified_Cell_type_specific	MUM1	5'UTR
cg01423820	chr14	77228690	0.0464	0.0978	0.0620	3.33E-05	0.1856	Island	Unclassified_Cell_type_specific	RP11-99E15.2;VASH1;VASH1;VASH1;VASH1	TSS1500;5'UTR;1stExon;5'UTR;1stExon
cg02693438	chr12	38557136	0.9472	0.9226	-0.0341	3.35E-05	0.1856	N_Shore
cg12680760	chr8	4026693	0.9216	0.8806	-0.0518	3.38E-05	0.1856	OpenSea
cg03195600	chr16	11350371	0.1009	0.1409	0.0691	3.39E-05	0.1856	Island	Promoter_Associated	SOCS1;RMI2	TSS1500;5'UTR
cg14726968	chr9	37324379	0.6037	0.6288	0.1051	3.44E-05	0.1856	OpenSea	Unclassified_Cell_type_specific	ZCCHC7	5'UTR
cg12560877	chr11	130318477	0.1406	0.2065	0.0833	3.47E-05	0.1856	Island		ADAMTS15	TSS1500
cg02386665	chr5	53432372	0.8593	0.8781	0.0420	3.48E-05	0.1856	OpenSea		ARL15	3'UTR
cg04159305	chr1	62801345	0.6163	0.5726	-0.0841	3.51E-05	0.1856	OpenSea
cg20910568	chr12	13396087	0.8674	0.8444	-0.0586	3.51E-05	0.1856	OpenSea
cg12301584	chr12	13214595	0.6812	0.7141	0.0717	3.53E-05	0.1856	OpenSea		KIAA1467	TSS1500
cg11403046	chr20	40628070	0.9018	0.8492	-0.0832	3.58E-05	0.1856	S_Shore		RP5-1121H13.4	5'UTR
cg04390488	chr10	820321	0.8390	0.8699	0.0621	3.61E-05	0.1856	OpenSea
cg16957940	chr3	124792406	0.6622	0.6847	0.0898	3.64E-05	0.1856	OpenSea
cg00246301	chr2	101086963	0.8797	0.9063	0.0600	3.65E-05	0.1856	OpenSea		NMS	1stExon
cg24401219	chr6	72892597	0.1029	0.1490	0.0635	3.66E-05	0.1856	Island	Unclassified_Cell_type_specific
cg26337592	chr1	153642686	0.1180	0.0683	-0.0833	3.68E-05	0.1856	N_Shore		ILF2	ExonBnd
cg01379730	chr2	171070946	0.8942	0.9109	0.0432	3.68E-05	0.1856	OpenSea	Unclassified_Cell_type_specific
cg26642432	chr11	73529396	0.8805	0.9009	0.0412	3.71E-05	0.1861	OpenSea		MRPL48;MRPL48;MRPL48	5'UTR;5'UTR;5'UTR
cg13037841	chr14	70398036	0.7850	0.8140	0.0901	3.75E-05	0.1868	OpenSea		SMOC1	5'UTR
cg08549924	chr8	101374764	0.8022	0.8274	0.0764	3.82E-05	0.1882	OpenSea
cg15091407	chr19	57149499	0.3197	0.2560	-0.0782	3.83E-05	0.1882	Island
cg02435109	chr5	14871845	0.1522	0.0425	-0.1019	3.86E-05	0.1882	N_Shore		ANKH;ANKH	1stExon;5'UTR
cg26281615	chr11	8240487	0.6299	0.6637	0.0744	3.99E-05	0.1937	OpenSea
cg03604367	chr7	12610817	0.2763	0.2318	-0.0746	4.04E-05	0.1946	Island		AC005281.2	3'UTR
cg07608032	chr19	21579862	0.0753	0.1229	0.0827	4.12E-05	0.1963	OpenSea	Unclassified	ZNF493;ZNF493;ZNF493	TSS200;TSS200;TSS200
cg27027036	chr15	66866350	0.6180	0.6420	0.1829	4.15E-05	0.1963	OpenSea
cg20708990	chr8	114133190	0.6623	0.6537	0.1034	4.15E-05	0.1963	OpenSea		CSMD3	3'UTR
cg12434085	chr6	138576877	0.8100	0.8496	0.0524	4.20E-05	0.1968	OpenSea
cg00783663	chr13	30727439	0.8383	0.8605	0.0672	4.21E-05	0.1968	OpenSea		RP11-490N5.2;RP11-490N5.1;RP11-490N5.2	3'UTR;TSS1500;1stExon
cg03488805	chr10	124231288	0.8936	0.9145	0.0318	4.26E-05	0.1978	OpenSea
cg19246572	chr2	28827770	0.8975	0.9127	0.0673	4.34E-05	0.2002	OpenSea		PLB1	5'UTR
cg14058383	chr6	28603099	0.0433	0.0576	0.0362	4.44E-05	0.2031	Island
cg12837173	chr14	101595316	0.7952	0.8347	0.0548	4.48E-05	0.2031	OpenSea
cg23805785	chr1	32671112	0.0391	0.0584	0.0628	4.50E-05	0.2031	Island	Promoter_Associated	RP4-622L5.7;IQCC;IQCC;RP4-622L5.7	3'UTR;TSS200;TSS200;3'UTR
cg16394558	chr5	121648146	0.0362	0.0510	0.0319	4.51E-05	0.2031	Island		SNCAIP;SNCAIP;SNCAIP;SNCAIP;SNCAIP;SNCAIP;SNCAIP	TSS1500;5'UTR;5'UTR;5'UTR;5'UTR;5'UTR;5'UTR
cg19848478	chr12	44904546	0.8171	0.7732	-0.1135	4.58E-05	0.2046	OpenSea
cg19547124	chr11	1669376	0.8387	0.8883	0.0671	4.59E-05	0.2046	OpenSea
cg26618903	chr10	100175079	0.2834	0.2328	-0.0651	4.66E-05	0.2046	OpenSea	Promoter_Associated	PYROXD2	TSS200
cg21337074	chr16	57515799	0.7942	0.6941	-0.0890	4.67E-05	0.2046	OpenSea		DOK4	5'UTR
cg08066721	chr12	130921861	0.8264	0.8699	0.0530	4.67E-05	0.2046	OpenSea
cg23830290	chr8	30300223	0.8697	0.8413	-0.1003	4.73E-05	0.2058	OpenSea		RBPMS;RBPMS;RBPMS;RBPMS	1stExon;5'UTR;5'UTR;5'UTR
cg13799853	chr2	16080515	0.1975	0.2478	0.1013	4.88E-05	0.2111	Island		MYCNOS;MYCNOS;MYCNOS;MYCNOS;MYCN;MYCNOS	3'UTR;3'UTR;3'UTR;3'UTR;TSS200;3'UTR
cg06553736	chr8	48044856	0.7778	0.8195	0.0569	5.07E-05	0.2181	OpenSea		U6	TSS1500
cg22397944	chr11	237014	0.0713	0.0976	0.0595	5.21E-05	0.2229	Island	Promoter_Associated	PSMD13;PSMD13;SIRT3;SIRT3;SIRT3;PSMD13;SIRT3;SIRT3;PSMD13;PSMD13;PSMD13;PSMD13	5'UTR;1stExon;TSS1500;TSS1500;TSS1500;TSS200;TSS200;TSS200;1stExon;5'UTR;5'UTR;1stExon
cg12537546	chr17	6919153	0.0873	0.1000	0.0672	5.24E-05	0.2232	S_Shore	Promoter_Associated	C17orf49;MIR497HG	TSS1500;3'UTR
cg24489135	chr14	56274130	0.3203	0.2874	-0.0477	5.28E-05	0.2234	OpenSea	Unclassified_Cell_type_specific
cg12290779	chr10	104211761	0.7699	0.8127	0.0790	5.35E-05	0.2255	S_Shore		C10orf95;C10orf95	3'UTR;TSS1500
cg00743158	chr14	101293635	0.6555	0.5844	-0.1239	5.48E-05	0.2288	Island		MEG3;MEG3;MEG3;MEG3;MEG3;MEG3;MEG3;MEG3;MEG3;MEG3;MEG3;MEG3;MEG3;MEG3;MEG3	5'UTR;TSS200;5'UTR;5'UTR;5'UTR;5'UTR;5'UTR;5'UTR;5'UTR;5'UTR;5'UTR;5'UTR;5'UTR;5'UTR;5'UTR
cg21790305	chr6	33396387	0.0650	0.0945	0.0679	5.52E-05	0.2288	S_Shore		SYNGAP1	5'UTR
cg04146801	chr8	2017571	0.9232	0.9043	-0.0328	5.52E-05	0.2288	OpenSea		MYOM2;MYOM2	ExonBnd;5'UTR
cg20691648	chr9	33830490	0.9478	0.9242	-0.0364	5.55E-05	0.2288	OpenSea		Y_RNA	TSS1500
cg21742395	chr14	35530313	0.8569	0.8067	-0.0719	5.70E-05	0.2321	OpenSea
cg12453582	chr12	111824920	0.5365	0.4113	-0.1305	5.74E-05	0.2321	OpenSea		RP3-473L9.4;RP3-473L9.4	5'UTR;5'UTR
cg18364837	chr5	148737347	0.1706	0.2142	0.0906	5.76E-05	0.2321	Island	Promoter_Associated	PCYOX1L;RP11-394O4.4	TSS1500;TSS200
cg14290855	chr13	114887133	0.9556	0.9453	-0.0360	5.78E-05	0.2321	OpenSea
cg20625967	chr15	42328655	0.8784	0.8594	-0.2022	5.78E-05	0.2321	OpenSea
cg22283058	chr1	202091175	0.8118	0.8304	0.0988	5.89E-05	0.2350	OpenSea		GPR37L1;GPR37L1	TSS1500;TSS1500
cg27033905	chr3	53317658	0.8066	0.8296	0.0840	5.96E-05	0.2363	OpenSea		snoU13;DCP1A	TSS1500;3'UTR
cg10382365	chr16	88105065	0.9069	0.8406	-0.0620	5.98E-05	0.2363	N_Shore	Unclassified_Cell_type_specific	BANP;BANP	1stExon;5'UTR
cg03434315	chr2	166226339	0.7417	0.7835	0.1029	6.04E-05	0.2372	OpenSea
cg07693880	chr3	150497236	0.8592	0.8781	0.0416	6.09E-05	0.2372	Island	Unclassified_Cell_type_specific
cg24518814	chr4	123764694	0.8404	0.8694	0.1248	6.10E-05	0.2372	OpenSea
cg17979863	chr2	231852034	0.0325	0.0455	0.0273	6.13E-05	0.2372	Island	Unclassified	AC105344.2	3'UTR
cg00755063	chr19	13275288	0.3658	0.3259	-0.0480	6.22E-05	0.2384	S_Shore	Unclassified_Cell_type_specific
cg10985836	chr3	141622522	0.6215	0.5843	-0.0441	6.25E-05	0.2384	OpenSea		U6	TSS1500
cg14637221	chr4	17513894	0.0631	0.0885	0.0402	6.28E-05	0.2384	Island	Promoter_Associated	QDPR;QDPR;QDPR;QDPR	TSS200;TSS200;TSS200;TSS200
cg01086974	chr2	137986170	0.8964	0.8778	-0.0548	6.30E-05	0.2384	OpenSea
cg01277372	chr3	169378764	0.2409	0.1493	-0.0810	6.35E-05	0.2384	N_Shore		MECOM	3'UTR
cg06020130	chr3	164913973	0.1248	0.1877	0.0834	6.38E-05	0.2384	OpenSea		SLITRK3;SLITRK3	5'UTR;TSS200
cg00058879	chr22	40082173	0.2965	0.2231	-0.0757	6.39E-05	0.2384	Island	Unclassified_Cell_type_specific
cg20927724	chr15	90209326	0.3754	0.2855	-0.0711	6.41E-05	0.2384	S_Shore
cg17404449	chr7	76221076	0.7589	0.5325	-0.7732	6.45E-05	0.2389	OpenSea		AC004980.7;UPK3B;UPK3B	5'UTR;3'UTR;3'UTR
cg04899225	chr7	100737817	0.6799	0.7039	0.1010	6.50E-05	0.2396	OpenSea	Unclassified_Cell_type_specific	RP11-395B7.7	5'UTR
cg00534919	chr1	185139671	0.0921	0.1060	0.0438	6.57E-05	0.2409	OpenSea	Unclassified
cg18418651	chr17	39891230	0.0823	0.1111	0.0629	6.60E-05	0.2410	Island	Unclassified_Cell_type_specific	HAP1	TSS1500
cg08072321	chr20	4886048	0.8499	0.8721	0.0641	6.64E-05	0.2410	OpenSea		SLC23A2	3'UTR
cg03163459	chr5	76373719	0.0966	0.1382	0.0922	6.77E-05	0.2446	Island	Unclassified	ZBED3	5'UTR
cg19151665	chr7	22122819	0.0737	0.1233	0.0627	6.87E-05	0.2446	Island	Promoter_Associated
cg12492850	chr11	6257262	0.7658	0.7896	0.0748	6.88E-05	0.2446	S_Shore		FAM160A2;FAM160A2;FAM160A2;CNGA4	TSS1500;TSS1500;TSS1500;5'UTR
cg01356910	chr16	4323571	0.0436	0.0702	0.0493	6.89E-05	0.2446	Island	Unclassified	TFAP4	TSS1500
cg13917273	chr9	132099943	0.6507	0.7051	0.0682	6.91E-05	0.2446	S_Shore	Unclassified_Cell_type_specific	RP11-65J3.1;RP11-65J3.1;RP11-65J3.1	5'UTR;5'UTR;5'UTR
cg07259974	chr6	88854249	0.8013	0.8557	0.0536	6.96E-05	0.2446	OpenSea		CNR1;CNR1	1stExon;3'UTR
cg03461296	chr20	60637948	0.7578	0.7796	0.0472	6.96E-05	0.2446	N_Shore	Promoter_Associated
cg00225603	chr7	20865639	0.7677	0.8233	0.1123	7.01E-05	0.2453	OpenSea
cg01776966	chr18	6965573	0.8364	0.8544	0.0574	7.05E-05	0.2453	OpenSea		LAMA1;LAMA1	TSS200;5'UTR
cg17889623	chr1	200990247	0.4361	0.5182	0.2025	7.07E-05	0.2453	N_Shelf	Unclassified
cg17283801	chr12	118499723	0.1054	0.1645	0.0668	7.24E-05	0.2498	S_Shore		WSB2;WSB2;WSB2	TSS1500;TSS1500;TSS1500
cg19233923	chr11	63753598	0.1179	0.1850	0.0962	7.29E-05	0.2505	Island	Promoter_Associated	OTUB1;OTUB1;OTUB1;OTUB1;OTUB1;OTUB1;OTUB1;OTUB1;OTUB1;OTUB1;OTUB1;AP000721.4	TSS1500;TSS1500;TSS1500;TSS1500;5'UTR;1stExon;5'UTR;1stExon;5'UTR;1stExon;5'UTR;5'UTR
cg26628260	chr4	142141730	0.6326	0.6806	0.1063	7.33E-05	0.2509	N_Shore	NonGene_Associated	ZNF330;ZNF330	TSS1500;TSS1500
cg25772769	chr9	19409284	0.0632	0.1104	0.0654	7.39E-05	0.2516	Island	Promoter_Associated	ACER2	5'UTR
cg24570378	chr2	242572888	0.7572	0.7883	0.0641	7.44E-05	0.2522	S_Shore		THAP4	TSS200
cg00478362	chr1	167300563	0.6647	0.6935	0.1295	7.56E-05	0.2546	OpenSea		POU2F1;POU2F1;POU2F1;POU2F1	TSS1500;5'UTR;5'UTR;5'UTR
cg23225193	chr15	25285663	0.5819	0.5293	-0.1261	7.57E-05	0.2546	OpenSea		SNORD109A	TSS1500
cg19954613	chr22	22020219	0.0601	0.0836	0.0483	7.61E-05	0.2547	Island	Promoter_Associated	PPIL2;PPIL2;PPIL2;PPIL2;PPIL2;PPIL2	TSS200;TSS200;TSS200;TSS200;5'UTR;TSS200
cg02327292	chr21	46812545	0.7649	0.7943	0.0632	7.74E-05	0.2577	N_Shore
cg18884447	chr14	105018912	0.8446	0.7825	-0.1043	7.81E-05	0.2577	OpenSea
cg27550262	chr7	150783219	0.0795	0.0985	0.0314	7.84E-05	0.2577	Island	Promoter_Associated	AGAP3;AGAP3;AGAP3	TSS1500;TSS1500;5'UTR
cg06676603	chr18	74692265	0.7264	0.6511	-0.1342	7.85E-05	0.2577	S_Shore		MBP;MBP;MBP;MBP;MBP;MBP;MBP	3'UTR;3'UTR;3'UTR;3'UTR;3'UTR;3'UTR;3'UTR
cg07472148	chr7	66837009	0.0347	0.0420	0.0267	7.87E-05	0.2577	OpenSea	Unclassified_Cell_type_specific
cg25137436	chr13	113299913	0.5766	0.4137	-0.2673	7.91E-05	0.2577	N_Shelf		C13orf35	TSS1500
cg25003147	chr1	9187683	0.7675	0.7204	-0.0794	7.93E-05	0.2577	N_Shore		GPR157	3'UTR
cg24772412	chr11	65201759	0.3867	0.3132	-0.1449	7.98E-05	0.2579	OpenSea		NEAT1	5'UTR
cg01464969	chr4	1768943	0.0449	0.0590	0.0419	8.10E-05	0.2579	Island
cg09372755	chr1	43919584	0.0809	0.1279	0.0742	8.10E-05	0.2579	Island	Promoter_Associated	HYI;HYI;HYI;HYI;HYI-AS1;HYI;HYI;HYI;HYI;HYI;HYI	1stExon;1stExon;TSS1500;TSS200;TSS200;5'UTR;5'UTR;TSS200;TSS200;TSS1500;TSS200
cg14088957	chr7	130131085	0.4172	0.3659	-0.0704	8.12E-05	0.2579	Island	Unclassified	MEST;MEST;MEST;MEST;MEST	5'UTR;5'UTR;TSS1500;TSS1500;TSS200
cg15426878	chr3	50368947	0.8669	0.8930	0.0404	8.16E-05	0.2579	S_Shelf
cg19452853	chr22	24552846	0.0933	0.1216	0.0846	8.22E-05	0.2579	S_Shore	Promoter_Associated
cg04578549	chr15	63186642	0.8043	0.8168	0.0718	8.22E-05	0.2579	OpenSea		RP11-1069G10.2	TSS1500
cg17190127	chr2	192568439	0.6458	0.6625	0.0578	8.22E-05	0.2579	OpenSea
cg22785629	chr17	1554549	0.7825	0.8165	0.0696	8.24E-05	0.2579	S_Shore	Gene_Associated_Cell_type_specific	RILP;PRPF8	TSS1500;3'UTR
cg00816613	chr15	61711109	0.7822	0.8043	0.0853	8.42E-05	0.2623	OpenSea		RP11-507B12.2	3'UTR
cg00200876	chr16	68731696	0.8990	0.8902	-0.0374	8.55E-05	0.2636	N_Shore		CDH3	5'UTR
cg11923825	chr11	83392365	0.4904	0.5309	0.1388	8.65E-05	0.2636	OpenSea		DLG2;DLG2;DLG2;RP11-160H12.2;DLG2	5'UTR;5'UTR;5'UTR;5'UTR;5'UTR
cg02643778	chr6	47281183	0.4804	0.3588	-0.1485	8.67E-05	0.2636	S_Shelf
cg21211645	chr3	45590039	0.6803	0.7148	0.0977	8.68E-05	0.2636	OpenSea		LARS2;LARS2	3'UTR;3'UTR
cg04124987	chr8	42129353	0.0723	0.0818	0.0375	8.69E-05	0.2636	S_Shore	Promoter_Associated	IKBKB;RP11-231D20.2;RP11-231D20.2;RP11-231D20.2;IKBKB;IKBKB;IKBKB;IKBKB;IKBKB;RP11-231D20.2	TSS1500;TSS1500;TSS1500;TSS1500;5'UTR;5'UTR;5'UTR;5'UTR;5'UTR;TSS1500
cg27534894	chr19	45393925	0.0499	0.0695	0.0583	8.72E-05	0.2636	Island	Promoter_Associated	TOMM40	TSS1500
cg07734253	chr16	30194717	0.0321	0.0516	0.0317	8.72E-05	0.2636	N_Shore	Promoter_Associated	CORO1A;CORO1A;CORO1A	TSS1500;TSS1500;TSS200
cg23675433	chr10	131934541	0.0499	0.0778	0.0567	8.77E-05	0.2636	Island	Promoter_Associated_Cell_type_specific	GLRX3	TSS200
cg03225779	chr9	116916968	0.1162	0.0783	-0.0871	8.81E-05	0.2636	Island		COL27A1;COL27A1	TSS1500;TSS1500
cg22888418	chr4	155664223	0.0574	0.0759	0.0608	8.82E-05	0.2636	Island		LRAT;LRAT	5'UTR;TSS1500
cg08870281	chr1	117488134	0.6451	0.6824	0.1261	8.85E-05	0.2636	S_Shore
cg00473916	chr2	183878531	0.6561	0.6876	0.0683	8.87E-05	0.2636	OpenSea
cg23955161	chr6	3737956	0.5746	0.5947	0.0573	9.03E-05	0.2652	OpenSea		PXDC1	3'UTR
cg03860252	chr4	1799705	0.6834	0.7028	0.1007	9.09E-05	0.2652	N_Shore
cg22396555	chr13	28502461	0.0473	0.0556	0.0331	9.15E-05	0.2652	Island
cg00141447	chr13	113544658	0.9314	0.8982	-0.0533	9.16E-05	0.2652	N_Shelf
cg23541381	chr3	128782771	0.8015	0.8384	0.0704	9.26E-05	0.2652	OpenSea
cg05443740	chr2	95963057	0.1798	0.1382	-0.0598	9.28E-05	0.2652	OpenSea		KCNIP3;KCNIP3;KCNIP3	TSS200;5'UTR;1stExon
cg03529261	chr4	185209641	0.6732	0.7143	0.1297	9.31E-05	0.2652	OpenSea	Unclassified_Cell_type_specific
cg14923136	chr1	37219939	0.7285	0.7697	0.0767	9.35E-05	0.2652	OpenSea
cg12619728	chr6	32134854	0.5617	0.5961	0.0820	9.41E-05	0.2652	Island		EGFL8;XXbac-BPG300A18.12;EGFL8	TSS1500;3'UTR;ExonBnd
cg14796799	chr21	16893818	0.7585	0.7918	0.0637	9.50E-05	0.2652	OpenSea
cg27491458	chr1	185126416	0.0526	0.0970	0.0503	9.55E-05	0.2652	Island	Promoter_Associated	SWT1;SWT1;SWT1;TRMT1L;TRMT1L	5'UTR;1stExon;5'UTR;TSS1500;TSS1500
cg00881945	chr9	124704945	0.8145	0.8371	0.1377	9.55E-05	0.2652	OpenSea		C9orf148;TTLL11	3'UTR;3'UTR
cg11613427	chr3	52932208	0.7124	0.7418	0.0926	9.57E-05	0.2652	S_Shore	Promoter_Associated	TMEM110-MUSTN1;TMEM110	TSS1500;TSS1500
cg25945412	chr17	61919708	0.0340	0.0482	0.0361	9.57E-05	0.2652	Island	Promoter_Associated
cg15257489	chr8	49430059	0.8007	0.8360	0.0587	9.59E-05	0.2652	S_Shelf		RP11-567J20.3	TSS1500
cg14612068	chr18	57026693	0.2394	0.3150	0.0943	9.62E-05	0.2652	Island	Promoter_Associated	LMAN1	TSS200
cg09972803	chr10	62711357	0.7054	0.7447	0.2900	9.68E-05	0.2652	OpenSea		RHOBTB1	5'UTR
cg00740249	chr10	29135126	0.8029	0.8177	0.0526	9.69E-05	0.2652	OpenSea		C10orf126	TSS1500
cg08681497	chr16	605725	0.7539	0.8028	0.0728	9.77E-05	0.2652	S_Shore
cg22575436	chr5	31323515	0.8016	0.8316	0.0906	9.80E-05	0.2652	OpenSea		CDH6	3'UTR
cg05779458	chr2	82756573	0.9097	0.8830	-0.0416	9.87E-05	0.2652	OpenSea		AC010105.1	3'UTR
cg10347254	chr2	113438545	0.8518	0.8158	-0.0713	9.89E-05	0.2652	OpenSea
cg14192130	chr6	167535764	0.7404	0.7775	0.0538	9.90E-05	0.2652	OpenSea		CCR6;CCR6;CCR6	TSS1500;TSS1500;5'UTR
cg02979675	chr2	188326753	0.9284	0.9209	-0.0392	9.90E-05	0.2652	OpenSea		AC007319.1	5'UTR
cg26621326	chr5	56053177	0.7359	0.7703	0.0702	9.93E-05	0.2652	OpenSea
cg19358349	chr10	89621871	0.1229	0.2103	0.1351	9.95E-05	0.2652	Island	Promoter_Associated	PTEN;KLLN	TSS1500;1stExon
cg27443844	chr2	209206217	0.7786	0.7955	0.0791	1.00E-04	0.2652	OpenSea		PIKFYVE	3'UTR
cg03155742	chr1	117026541	0.7938	0.8226	0.0835	1.01E-04	0.2652	OpenSea		RP4-655J12.5	3'UTR
cg24882726	chr3	83267915	0.8400	0.7787	-0.0988	1.01E-04	0.2652	OpenSea
cg17980216	chr11	68822533	0.8020	0.8260	0.0825	1.02E-04	0.2652	OpenSea	Unclassified_Cell_type_specific	TPCN2	TSS200
cg27144791	chr3	32022994	0.0794	0.1121	0.0680	1.02E-04	0.2652	Island	Unclassified	ZNF860;ZNF860;OSBPL10;OSBPL10	TSS1500;TSS1500;TSS1500;TSS1500
cg18919106	chr8	132918665	0.2453	0.2556	0.1125	1.02E-04	0.2652	S_Shore		EFR3A	5'UTR
cg21508011	chr5	166737116	0.8034	0.8093	0.0567	1.02E-04	0.2652	OpenSea		CTB-105L4.2	TSS1500
cg23662453	chr1	170043658	0.1536	0.2367	0.0740	1.03E-04	0.2652	Island	Promoter_Associated	KIFAP3;KIFAP3;KIFAP3;KIFAP3;KIFAP3;KIFAP3	1stExon;1stExon;5'UTR;5'UTR;3'UTR;5'UTR
cg14292807	chr1	154580796	0.0280	0.0374	0.0187	1.03E-04	0.2652	Island	Promoter_Associated_Cell_type_specific	ADAR;ADAR;ADAR	TSS200;5'UTR;3'UTR
cg25030515	chr1	117284802	0.8239	0.8616	0.0549	1.03E-04	0.2652	S_Shore
cg13400321	chr17	56744093	0.8512	0.8322	-0.0408	1.04E-04	0.2652	OpenSea	Unclassified_Cell_type_specific	U1;TEX14	TSS200;5'UTR
cg22172309	chr4	170492620	0.8519	0.8647	0.0558	1.04E-04	0.2652	OpenSea
cg17980283	chr2	45156642	0.4123	0.3601	-0.0637	1.04E-04	0.2652	Island		RP11-89K21.1;RP11-89K21.1	3'UTR;3'UTR
cg22881551	chr11	133848816	0.7822	0.7970	0.0835	1.04E-04	0.2652	OpenSea
cg02220491	chr2	129448480	0.9189	0.8916	-0.0407	1.04E-04	0.2652	OpenSea
cg06437206	chr8	144887347	0.8772	0.7892	-0.0957	1.04E-04	0.2652	Island
cg02895995	chr19	7554069	0.0421	0.0739	0.0368	1.05E-04	0.2652	S_Shore	Promoter_Associated	PEX11G	TSS200
cg19090761	chr12	4923404	0.8694	0.8463	-0.0489	1.06E-04	0.2652	S_Shelf		KCNA6;GALNT8;KCNA6	1stExon;TSS200;3'UTR
cg12472439	chr7	47833655	0.6810	0.7099	0.1231	1.06E-04	0.2652	OpenSea		C7orf69;C7orf69	TSS1500;TSS1500
cg05797418	chr22	38141834	0.0768	0.0963	0.0309	1.06E-04	0.2652	Island	Promoter_Associated	NOL12;TRIOBP;TRIOBP	5'UTR;TSS1500;TSS1500
cg05166022	chr12	2800471	0.2475	0.1981	-0.0763	1.06E-04	0.2652	Island	Promoter_Associated	CACNA1C-AS1;CACNA1C-AS1;CACNA1C-AS1;CACNA1C;CACNA1C;CACNA1C;CACNA1C	TSS200;TSS200;TSS200;3'UTR;3'UTR;3'UTR;3'UTR
cg20640573	chr19	19779880	0.0797	0.1103	0.0417	1.08E-04	0.2652	Island	Promoter_Associated	ZNF101;ZNF101	5'UTR;5'UTR
cg15332162	chr1	224370698	0.0887	0.1025	0.0365	1.08E-04	0.2652	Island	Promoter_Associated	DEGS1;DEGS1;DEGS1	TSS1500;TSS1500;TSS200
cg15120445	chr7	112090476	0.0608	0.0823	0.0421	1.08E-04	0.2652	Island	Promoter_Associated	IFRD1;IFRD1;IFRD1;IFRD1	TSS1500;TSS200;TSS200;5'UTR
cg03336086	chr5	79331047	0.0616	0.0770	0.0332	1.08E-04	0.2652	Island		THBS4;THBS4	TSS200;TSS1500
cg04997558	chr17	80635674	0.8606	0.7953	-0.0694	1.08E-04	0.2652	OpenSea		RP11-388C12.2;RAB40B	TSS1500;5'UTR
cg12505991	chr5	9424655	0.8881	0.9073	0.0486	1.08E-04	0.2652	OpenSea		SEMA5A	5'UTR
cg24183098	chr14	101296297	0.7518	0.7882	0.0610	1.08E-04	0.2652	S_Shore		MEG3;MEG3;MEG3;MEG3;MEG3;MEG3;MEG3;MEG3;MEG3;MEG3;MEG3;MEG3;MEG3;MEG3;MEG3;MEG3;MEG3	5'UTR;TSS1500;1stExon;5'UTR;5'UTR;5'UTR;5'UTR;5'UTR;5'UTR;5'UTR;5'UTR;5'UTR;5'UTR;5'UTR;5'UTR;5'UTR;5'UTR
cg05347845	chr1	229569892	0.2788	0.2193	-0.1036	1.08E-04	0.2652	Island		ACTA1;ACTA1;ACTA1	TSS1500;TSS200;TSS200
cg06464452	chr4	77227879	0.0551	0.0600	0.0299	1.09E-04	0.2652	Island	Promoter_Associated	STBD1;STBD1;STBD1	5'UTR;1stExon;5'UTR
cg13157793	chr15	24920450	0.8880	0.8521	-0.0646	1.09E-04	0.2652	N_Shore		C15orf2	TSS200
cg17522897	chr12	108526345	0.5863	0.6464	0.0748	1.10E-04	0.2671	S_Shelf		WSCD2;WSCD2;WSCD2;WSCD2	5'UTR;5'UTR;5'UTR;5'UTR
cg24106498	chr3	52840624	0.8760	0.8938	0.0554	1.11E-04	0.2680	OpenSea		ITIH3	3'UTR
cg13813247	chr22	41461852	0.9340	0.9283	-0.0268	1.11E-04	0.2680	S_Shore	Unclassified_Cell_type_specific	Y_RNA	TSS1500
cg16474561	chr2	96934747	0.8681	0.8994	0.0544	1.12E-04	0.2690	S_Shelf
cg14042131	chr11	48003169	0.0886	0.1277	0.0520	1.13E-04	0.2698	Island
cg13939631	chr21	38161084	0.8301	0.8429	0.0934	1.14E-04	0.2704	OpenSea
cg07433769	chr18	13620827	0.6643	0.7330	0.0966	1.14E-04	0.2704	OpenSea		C18orf1	TSS200
cg24114545	chr14	105209604	0.7220	0.7575	0.0808	1.14E-04	0.2704	OpenSea
cg05715751	chr17	79391071	0.9412	0.9291	-0.0747	1.14E-04	0.2704	N_Shelf	Unclassified_Cell_type_specific
cg09274864	chr14	55226964	0.8511	0.8855	0.0473	1.16E-04	0.2731	Island
cg04603986	chr8	61789584	0.7831	0.7252	-0.0861	1.17E-04	0.2733	OpenSea
cg04350046	chr19	35545438	0.5824	0.5991	0.0674	1.17E-04	0.2733	OpenSea
cg19496978	chr1	120174149	0.2783	0.2112	-0.1020	1.17E-04	0.2741	OpenSea		ZNF697	5'UTR
cg18497504	chr21	38639897	0.1019	0.1480	0.0550	1.18E-04	0.2744	Island	Promoter_Associated	DSCR3;DSCR3;DSCR3;DSCR3;DSCR3;DSCR3;DSCR3;DSCR3	1stExon;1stExon;TSS1500;TSS200;TSS1500;TSS1500;3'UTR;5'UTR
cg04971779	chr6	44190729	0.4618	0.5111	0.1616	1.19E-04	0.2763	N_Shore		SLC29A1;SLC29A1;SLC29A1;SLC29A1;SLC29A1;SLC29A1	TSS1500;TSS1500;TSS1500;TSS1500;5'UTR;5'UTR
cg22123885	chr2	236721253	0.8456	0.8683	0.0431	1.20E-04	0.2763	OpenSea
cg00948857	chr17	39569804	0.3345	0.2609	-0.0967	1.20E-04	0.2763	OpenSea		AC003958.2	5'UTR
cg01976076	chr16	19196646	0.8283	0.8130	-0.0393	1.20E-04	0.2767	S_Shore
cg06477644	chr19	36005264	0.3898	0.3356	-0.0756	1.21E-04	0.2768	OpenSea		DMKN;DMKN;DMKN;DMKN;DMKN	TSS1500;TSS1500;TSS1500;TSS1500;TSS1500
cg02804794	chr1	147168843	0.8988	0.8827	-0.0418	1.22E-04	0.2771	OpenSea		RP11-533N14.3	TSS1500
cg19973758	chr20	61162112	0.7220	0.7525	0.0590	1.22E-04	0.2771	OpenSea		MIR133A2	TSS200
cg00157319	chr8	74360923	0.8055	0.8460	0.0500	1.23E-04	0.2771	N_Shore
cg10422833	chr8	143614909	0.7914	0.8528	0.0785	1.23E-04	0.2771	Island	Unclassified_Cell_type_specific
cg09415825	chr14	75981930	0.4797	0.3649	-0.2475	1.23E-04	0.2771	OpenSea	Unclassified
cg24664079	chr7	43908858	0.1155	0.1484	0.0831	1.23E-04	0.2771	N_Shore		MRPS24	3'UTR
cg12172163	chr13	113825954	0.8335	0.8588	0.0493	1.24E-04	0.2771	OpenSea		PROZ	5'UTR
cg22586493	chr2	110014556	0.7202	0.7553	0.0678	1.24E-04	0.2771	OpenSea
cg00826610	chr9	37800654	0.1248	0.0421	-0.0653	1.25E-04	0.2771	Island	Promoter_Associated	DCAF10;DCAF10;DCAF10;RP11-613M10.9	5'UTR;1stExon;TSS200;3'UTR
cg05130304	chr3	44379503	0.0490	0.0689	0.0467	1.25E-04	0.2771	N_Shore		C3orf23;C3orf23;C3orf23	TSS1500;TSS1500;TSS200
cg02850344	chr7	140134961	0.8442	0.7685	-0.0915	1.25E-04	0.2771	N_Shore
cg16298238	chr2	179343258	0.0330	0.0462	0.0209	1.26E-04	0.2771	Island		FKBP7;FKBP7;FKBP7;FKBP7;FKBP7;FKBP7;FKBP7	1stExon;1stExon;1stExon;5'UTR;5'UTR;TSS200;3'UTR
cg08431062	chr19	16607243	0.0270	0.0390	0.0304	1.26E-04	0.2771	Island	Promoter_Associated	CALR3;C19orf44;C19orf44;CALR3	TSS1500;1stExon;5'UTR;5'UTR
cg26126596	chr3	66130258	0.7443	0.7625	0.0765	1.26E-04	0.2771	OpenSea		SLC25A26	5'UTR
cg10272744	chr22	37361004	0.7432	0.7622	0.0714	1.27E-04	0.2778	OpenSea		LL22NC01-81G9.3	TSS1500
cg22498057	chr5	93954358	0.1580	0.2125	0.1418	1.27E-04	0.2778	Island	Promoter_Associated	KIAA0825;ANKRD32;KIAA0825;KIAA0825;KIAA0825;ANKRD32	TSS1500;1stExon;TSS200;TSS200;TSS200;5'UTR
cg13899017	chr1	159158444	0.2884	0.2276	-0.0678	1.29E-04	0.2810	Island	Unclassified_Cell_type_specific
cg12416067	chr10	70231662	0.0449	0.0643	0.0439	1.29E-04	0.2814	Island	Promoter_Associated	DNA2;DNA2;DNA2;DNA2;DNA2	1stExon;1stExon;5'UTR;5'UTR;TSS200
cg01062539	chr16	23765258	0.6297	0.7576	0.1839	1.30E-04	0.2814	N_Shore		CHP2	TSS1500
cg11072498	chr2	87035609	0.0455	0.0636	0.0386	1.30E-04	0.2816	N_Shore	Unclassified	CD8A	TSS200
cg05067406	chr16	55705694	0.8656	0.8115	-0.0767	1.31E-04	0.2822	OpenSea		SLC6A2;SLC6A2;SLC6A2	5'UTR;5'UTR;1stExon
cg03687464	chr14	101543120	0.7927	0.8247	0.0601	1.31E-04	0.2826	OpenSea		AL132709.1;AL132709.1;AL132709.1;AL132709.1;AL132709.1	3'UTR;3'UTR;3'UTR;3'UTR;TSS200
cg16905008	chr14	101301749	0.6385	0.6801	0.0604	1.32E-04	0.2833	OpenSea		MEG3;MEG3;MEG3;MEG3;MEG3;MEG3;MEG3;MEG3;MEG3;MEG3;MEG3;MEG3;MEG3;MEG3;MEG3;MEG3;MEG3;MEG3;MEG3;MEG3;MEG3;MEG3;MEG3;MEG3;MEG3;MEG3;RP11-123M6.2	1stExon;TSS1500;TSS1500;TSS200;5'UTR;5'UTR;5'UTR;5'UTR;5'UTR;5'UTR;1stExon;5'UTR;1stExon;5'UTR;5'UTR;5'UTR;5'UTR;5'UTR;5'UTR;5'UTR;5'UTR;5'UTR;5'UTR;5'UTR;5'UTR;5'UTR;3'UTR
cg23547348	chr3	177077684	0.0588	0.0808	0.0358	1.33E-04	0.2854	OpenSea	Promoter_Associated
cg01565918	chr20	57457492	0.9085	0.9158	0.0311	1.34E-04	0.2854	OpenSea		GNAS;GNAS;GNAS;RP1-309F20.3;RP1-309F20.3	3'UTR;3'UTR;5'UTR;3'UTR;3'UTR
cg25231670	chr13	68682018	0.9459	0.9193	-0.0287	1.34E-04	0.2855	OpenSea
cg04305879	chr15	40545215	0.1761	0.1128	-0.0651	1.35E-04	0.2864	Island	Unclassified_Cell_type_specific	C15orf56;C15orf56;PAK6;PAK6;PAK6;PAK6;PAK6	TSS200;TSS200;TSS200;5'UTR;5'UTR;5'UTR;5'UTR
cg01336552	chr19	12304452	0.9175	0.8950	-0.0342	1.35E-04	0.2864	N_Shore		CTD-2666L21.1	TSS1500
cg04110718	chr17	1843473	0.5971	0.6447	0.1033	1.36E-04	0.2880	S_Shelf
cg08083757	chr11	133777831	0.7888	0.8508	0.0793	1.37E-04	0.2884	OpenSea
cg02083428	chr1	25228934	0.9555	0.9380	-0.0266	1.38E-04	0.2884	Island	Gene_Associated
cg25211421	chr1	177896297	0.7172	0.7319	0.0554	1.39E-04	0.2884	OpenSea		RP4-798P15.2	3'UTR
cg08848643	chr16	50745102	0.8916	0.9134	0.0419	1.39E-04	0.2884	OpenSea
cg07346171	chr1	29281659	0.6093	0.6537	0.2502	1.39E-04	0.2884	OpenSea		EPB41;EPB41;EPB41;EPB41;EPB41	5'UTR;5'UTR;5'UTR;5'UTR;5'UTR
cg06577703	chr17	79431121	0.8712	0.8997	0.0495	1.40E-04	0.2884	Island		BAHCC1	3'UTR
cg00974835	chr14	74960278	0.0659	0.0935	0.0640	1.40E-04	0.2884	Island	Promoter_Associated	NPC2;NPC2;NPC2;NPC2;ISCA2;NPC2;ISCA2;ISCA2	TSS1500;TSS1500;TSS1500;TSS200;TSS200;TSS1500;TSS200;TSS200
cg05585991	chr5	157099197	0.8131	0.8193	0.0638	1.40E-04	0.2884	S_Shore	Unclassified_Cell_type_specific	SOX30	TSS1500
cg04574716	chr1	36644446	0.7317	0.6266	-0.1493	1.40E-04	0.2884	S_Shore
cg07776900	chr2	63277919	0.0501	0.0577	0.0199	1.41E-04	0.2884	Island	Unclassified	OTX1;OTX1	5'UTR;TSS200
cg04078658	chr7	2054064	0.9733	0.9677	-0.0291	1.41E-04	0.2884	Island
cg27303409	chr5	108746352	0.1119	0.1621	0.1098	1.41E-04	0.2884	S_Shore		PJA2;PJA2	TSS1500;TSS1500
cg08064261	chr19	41946035	0.2161	0.2630	0.0702	1.42E-04	0.2889	S_Shore	Promoter_Associated	ATP5SL;ATP5SL	TSS1500;TSS200
cg19522093	chr19	47040817	0.4548	0.4002	-0.0762	1.44E-04	0.2927	OpenSea	Unclassified
cg19603885	chr14	101349736	0.9748	0.9715	-0.0229	1.45E-04	0.2927	Island		RTL1;MIR432;MIR136	1stExon;TSS1500;TSS1500
cg00638280	chr2	64349780	0.7178	0.7401	0.0904	1.45E-04	0.2927	OpenSea		PELI1;PELI1	3'UTR;5'UTR
cg17580798	chr7	130132199	0.5885	0.5500	-0.0680	1.46E-04	0.2939	Island		MEST;MEST;MEST	5'UTR;5'UTR;5'UTR
cg25047469	chr15	90198526	0.0959	0.1188	0.0570	1.47E-04	0.2939	Island	Unclassified_Cell_type_specific	KIF7	5'UTR
cg03849851	chr6	166980629	0.7630	0.7922	0.0386	1.47E-04	0.2939	OpenSea		RPS6KA2	5'UTR
cg21860825	chr12	19358289	0.3945	0.3981	0.1305	1.47E-04	0.2939	OpenSea		PLEKHA5;PLEKHA5;PLEKHA5	1stExon;5'UTR;5'UTR
cg03903701	chr5	110563123	0.7249	0.7469	0.0776	1.47E-04	0.2943	S_Shelf
cg02921154	chr22	23453270	0.6395	0.6813	0.0664	1.49E-04	0.2972	OpenSea
cg18629535	chr12	113229362	0.0546	0.0691	0.0482	1.50E-04	0.2986	OpenSea		RPH3A;RPH3A;RPH3A;RPH3A;RPH3A;RPH3A	TSS1500;TSS1500;TSS1500;TSS200;TSS200;5'UTR
cg26669541	chr3	146373487	0.7840	0.7585	-0.0735	1.51E-04	0.2994	OpenSea
cg13406003	chr6	127535477	0.7102	0.6077	-0.1181	1.54E-04	0.3022	OpenSea		RP11-73O6.4	5'UTR
cg15591678	chr10	64134155	0.1329	0.0416	-0.0672	1.55E-04	0.3022	Island	Unclassified_Cell_type_specific	ZNF365;ZNF365;ZNF365;ZNF365	1stExon;5'UTR;1stExon;5'UTR
cg00256302	chr5	122112283	0.6501	0.6909	0.1679	1.55E-04	0.3022	S_Shore		AC093267.1;SNX2	TSS200;5'UTR
cg00708809	chr3	14809751	0.8024	0.8270	0.0463	1.55E-04	0.3022	OpenSea		AC090957.2	TSS1500
cg05237640	chr16	73265382	0.8738	0.8352	-0.0536	1.57E-04	0.3022	OpenSea		AC140912.1;AC140912.1	TSS1500;TSS1500
cg05261496	chr6	35420303	0.0514	0.0715	0.0395	1.57E-04	0.3022	Island	Promoter_Associated	FANCE;FANCE	5'UTR;1stExon
cg23904004	chr15	35414083	0.9035	0.8747	-0.0320	1.58E-04	0.3022	Island		RP11-323I15.5	3'UTR
cg12478092	chr22	21986960	0.5281	0.4446	-0.1490	1.58E-04	0.3022	S_Shelf	Unclassified_Cell_type_specific	CCDC116	TSS200
cg12377111	chr17	7808829	0.7482	0.7766	0.0507	1.58E-04	0.3022	OpenSea	Unclassified_Cell_type_specific	SCARNA21;CHD3	TSS1500;5'UTR
cg09700868	chr19	10562169	0.5146	0.6517	0.1491	1.58E-04	0.3022	OpenSea		PDE4A;PDE4A	TSS1500;5'UTR
cg02922204	chr19	56828822	0.8130	0.8394	0.0733	1.58E-04	0.3022	S_Shelf		Y_RNA	TSS1500
cg23315892	chr12	26351840	0.6196	0.6492	0.0894	1.58E-04	0.3022	S_Shelf		SSPN;SSPN	5'UTR;5'UTR
cg14657466	chr2	52802050	0.5982	0.5710	-0.0701	1.59E-04	0.3022	S_Shore
cg07077507	chr14	89290791	0.0576	0.0790	0.0397	1.59E-04	0.3022	N_Shore	Promoter_Associated	TTC8;TTC8;TTC8;TTC8;TTC8;TTC8	TSS1500;TSS1500;TSS1500;5'UTR;TSS200;TSS200
cg02201489	chr12	4696656	0.8802	0.8981	0.0521	1.59E-04	0.3022	OpenSea
cg15912086	chr12	128318241	0.8126	0.7378	-0.0860	1.59E-04	0.3022	OpenSea
cg13445258	chr3	128369860	0.0313	0.0467	0.0296	1.59E-04	0.3022	S_Shore	Promoter_Associated	RPN1;RPN1;RPN1;RPN1	TSS200;TSS200;TSS200;5'UTR
cg00870662	chr18	78005665	0.0272	0.0339	0.0214	1.60E-04	0.3022	S_Shore	Unclassified	PARD6G	TSS1500
cg13324603	chr17	74733680	0.1188	0.2260	0.1226	1.60E-04	0.3022	Island	Promoter_Associated	MIR636;SRSF2;MFSD11;SRSF2;SRSF2;SRSF2	TSS1500;TSS200;TSS200;TSS1500;TSS1500;TSS1500
cg25462229	chr6	163731242	0.9057	0.8820	-0.0316	1.61E-04	0.3022	OpenSea
cg03337578	chr15	37783027	0.9365	0.9065	-0.0435	1.62E-04	0.3022	Island		RP11-720L8.1	TSS200
cg05560630	chr3	37035625	0.0987	0.0755	-0.0824	1.62E-04	0.3022	S_Shore	Unclassified	EPM2AIP1;MLH1;MLH1;MLH1;MLH1;MLH1;MLH1;MLH1;MLH1	TSS1500;5'UTR;5'UTR;5'UTR;5'UTR;5'UTR;5'UTR;5'UTR;5'UTR
cg10537699	chr11	60897371	0.0604	0.0956	0.0531	1.62E-04	0.3022	OpenSea	Promoter_Associated
cg01140008	chr6	34002114	0.8481	0.8640	0.0469	1.63E-04	0.3030	N_Shore
cg04966789	chr14	35591779	0.0522	0.0762	0.0486	1.64E-04	0.3043	Island	Promoter_Associated	RP11-173D9.3;RP11-173D9.3;PPP2R3C;RP11-173D9.3;RP11-173D9.3;RP11-173D9.3;KIAA0391;KIAA0391;RP11-173D9.3;RP11-173D9.3;RP11-173D9.3;RP11-173D9.3;RP11-173D9.3;RP11-173D9.3	5'UTR;TSS200;TSS1500;TSS200;1stExon;5'UTR;1stExon;5'UTR;1stExon;5'UTR;1stExon;5'UTR;1stExon;5'UTR
cg16062856	chr7	2029077	0.9185	0.8925	-0.0309	1.64E-04	0.3043	N_Shore
cg23605991	chr4	618114	0.3973	0.4692	0.1073	1.64E-04	0.3043	N_Shore		PDE6B;PDE6B	TSS1500;TSS1500
cg01778190	chr16	967680	0.8412	0.7689	-0.0909	1.65E-04	0.3047	S_Shore		LMF1;LMF1;LMF1;LMF1	3'UTR;3'UTR;5'UTR;5'UTR
cg21825586	chr1	109729166	0.5162	0.3572	-0.1325	1.65E-04	0.3048	OpenSea		KIAA1324	TSS200
cg00556715	chr15	86262156	0.7990	0.8235	0.0638	1.66E-04	0.3057	OpenSea		AKAP13;AKAP13	5'UTR;3'UTR
cg19176999	chr14	92414221	0.0295	0.0416	0.0265	1.68E-04	0.3071	Island	Unclassified_Cell_type_specific	FBLN5;FBLN5;FBLN5	TSS1500;TSS1500;TSS200
cg07305463	chr2	136567211	0.8852	0.9044	0.0438	1.68E-04	0.3071	OpenSea
cg19480937	chr3	16467544	0.7602	0.8001	0.0591	1.68E-04	0.3071	OpenSea
cg03388848	chr6	164056932	0.7351	0.8144	0.1329	1.70E-04	0.3092	OpenSea	Unclassified_Cell_type_specific
cg07807026	chr12	2041581	0.3266	0.2857	-0.0622	1.70E-04	0.3092	OpenSea		RP5-1096D14.2	3'UTR
cg15118606	chr1	14954053	0.6810	0.7036	0.0635	1.71E-04	0.3092	OpenSea
cg04084655	chr9	140267453	0.7431	0.7614	0.0684	1.71E-04	0.3092	N_Shore	Unclassified	EXD3;EXD3	5'UTR;3'UTR
cg16951144	chr11	61812157	0.7892	0.7538	-0.0468	1.72E-04	0.3092	OpenSea
cg27230396	chr4	77662896	0.9274	0.8968	-0.0332	1.72E-04	0.3092	Island		SHROOM3	3'UTR
cg27399079	chr3	12940418	0.8738	0.9020	0.0487	1.73E-04	0.3096	N_Shore		IQSEC1;IQSEC1	3'UTR;3'UTR
cg20262673	chr16	66203981	0.9232	0.9103	-0.0375	1.73E-04	0.3096	OpenSea
cg03929077	chr10	51844517	0.9439	0.9234	-0.0316	1.74E-04	0.3096	OpenSea		FAM21A	5'UTR
cg25489472	chr11	117740059	0.6417	0.6633	0.0679	1.75E-04	0.3096	OpenSea		FXYD6;FXYD6;FXYD6;FXYD6;FXYD6;FXYD6;RP11-728F11.6	TSS200;5'UTR;5'UTR;5'UTR;5'UTR;5'UTR;3'UTR
cg04714939	chr10	80917620	0.8153	0.7396	-0.1013	1.75E-04	0.3096	OpenSea		ZMIZ1	5'UTR
cg23297742	chr2	182005378	0.6108	0.6453	0.1060	1.76E-04	0.3096	OpenSea		AC104820.2;AC104820.2;AC104820.2;AC104820.2;AC104820.2	5'UTR;5'UTR;5'UTR;5'UTR;5'UTR
cg12683068	chr2	26869988	0.6600	0.7554	0.1460	1.76E-04	0.3096	OpenSea
cg09962824	chr21	44479417	0.7533	0.7749	0.0365	1.76E-04	0.3096	N_Shore		CBS	ExonBnd
cg18294715	chr7	71211027	0.6921	0.6503	-0.0745	1.76E-04	0.3096	OpenSea
cg24488001	chr1	238644629	0.7989	0.7085	-0.1678	1.76E-04	0.3096	OpenSea		RP11-371I1.2	3'UTR
cg21460394	chr1	17020457	0.2481	0.3324	0.0982	1.78E-04	0.3099	Island		ESPNP	3'UTR
cg03325406	chr16	74641227	0.0740	0.0925	0.0594	1.78E-04	0.3099	S_Shore	Promoter_Associated	GLG1;GLG1;GLG1	TSS1500;TSS1500;TSS1500
cg25611643	chr5	108166624	0.7431	0.7554	0.0911	1.79E-04	0.3099	OpenSea		CTD-2197I11.1;FER;FER	TSS200;5'UTR;5'UTR
cg09365847	chr10	33624868	0.0324	0.0415	0.0315	1.80E-04	0.3099	Island		NRP1;NRP1;NRP1;NRP1;NRP1	5'UTR;TSS1500;TSS1500;TSS1500;TSS1500
cg15557168	chr22	42548783	0.7192	0.6589	-0.3156	1.80E-04	0.3099	Island
cg14369768	chr6	136979024	0.8217	0.8516	0.0758	1.81E-04	0.3099	OpenSea		MAP3K5	TSS1500
cg20882852	chr6	122792503	0.0433	0.0565	0.0339	1.81E-04	0.3099	N_Shore	Promoter_Associated	PKIB	TSS1500
cg03879594	chr16	85207569	0.5753	0.5941	0.0529	1.81E-04	0.3099	S_Shelf		CTC-786C10.1	5'UTR
cg14739378	chr6	46655306	0.9557	0.9421	-0.0218	1.82E-04	0.3099	Island		TDRD6;TDRD6;RP11-446F17.3	TSS1500;TSS1500;3'UTR
cg05577957	chr4	897054	0.7134	0.7487	0.0593	1.82E-04	0.3099	N_Shore
cg16382322	chr5	141061902	0.3049	0.2429	-0.0796	1.82E-04	0.3099	OpenSea	Unclassified	ARAP3;ARAP3	TSS200;TSS200
cg25173267	chr1	204472679	0.3117	0.3433	0.1181	1.82E-04	0.3099	OpenSea
cg21115760	chr12	52979858	0.5187	0.5000	0.0609	1.83E-04	0.3099	OpenSea	Unclassified_Cell_type_specific
cg13323489	chr3	193587780	0.3014	0.2072	-0.1440	1.83E-04	0.3099	Island
cg08660235	chr15	37047587	0.8292	0.8414	0.0962	1.83E-04	0.3099	OpenSea		C15orf41;C15orf41	TSS1500;5'UTR
cg13525026	chr17	18061071	0.5905	0.4520	-0.2419	1.84E-04	0.3099	OpenSea		MYO15A;MYO15A	5'UTR;5'UTR
cg12765382	chr17	26577877	0.9676	0.9582	-0.0186	1.84E-04	0.3099	Island	Unclassified
cg10512193	chr11	7652195	0.7964	0.8364	0.0958	1.84E-04	0.3099	OpenSea		PPFIBP2;PPFIBP2	TSS200;5'UTR
cg08065063	chr2	11059462	0.5455	0.6002	0.0900	1.84E-04	0.3099	OpenSea
cg12351856	chr18	19192308	0.1020	0.1575	0.0839	1.85E-04	0.3103	Island	Promoter_Associated	SNRPD1;SNRPD1	5'UTR;1stExon
cg07280182	chr22	49810275	0.9018	0.8851	-0.0370	1.86E-04	0.3103	N_Shore		C22orf34	3'UTR
cg11273005	chr11	44733023	0.8217	0.8468	0.0583	1.86E-04	0.3103	OpenSea
cg05624932	chr8	75897310	0.0399	0.0545	0.0394	1.86E-04	0.3103	S_Shore		CRISPLD1;CRISPLD1	5'UTR;5'UTR
cg04288566	chr1	144892671	0.7090	0.7257	0.0645	1.86E-04	0.3103	OpenSea		PDE4DIP	3'UTR
cg00489169	chr2	190306432	0.0524	0.0825	0.0544	1.87E-04	0.3111	Island	Promoter_Associated
cg19748840	chr12	132864231	0.8572	0.7570	-0.1127	1.88E-04	0.3111	N_Shore	Unclassified_Cell_type_specific
cg11704396	chr3	48723701	0.0312	0.0407	0.0376	1.88E-04	0.3111	Island	Promoter_Associated	NCKIPSD;NCKIPSD;NCKIPSD	TSS1500;TSS1500;TSS1500
cg09192109	chr13	78604263	0.8319	0.8414	0.0682	1.88E-04	0.3111	OpenSea		LINC00446;LINC00446	TSS1500;5'UTR
cg19096825	chr13	112711941	0.0519	0.0588	0.0411	1.89E-04	0.3111	Island
cg24940230	chr11	8046101	0.7111	0.7324	0.0676	1.89E-04	0.3111	OpenSea
cg13956914	chr16	75600119	0.0545	0.0815	0.0553	1.90E-04	0.3111	Island	Promoter_Associated	GABARAPL2;GABARAPL2;GABARAPL2;GABARAPL2;RP11-77K12.8	TSS1500;TSS200;TSS200;TSS200;3'UTR
cg17120570	chr6	736783	0.9155	0.8844	-0.0401	1.90E-04	0.3113	OpenSea
cg09018824	chr4	41361919	0.8516	0.8836	0.0553	1.91E-04	0.3113	N_Shore		LIMCH1;LIMCH1;LIMCH1;LIMCH1;LIMCH1;LIMCH1	TSS1500;TSS1500;TSS1500;TSS1500;TSS1500;5'UTR
cg07159673	chr17	77814569	0.0448	0.0566	0.0352	1.91E-04	0.3113	Island		CBX4;CBX4	TSS1500;TSS1500
cg10821925	chr12	29533733	0.0611	0.0702	0.0420	1.92E-04	0.3113	Island	Promoter_Associated	ERGIC2	5'UTR
cg18794473	chr8	77617694	0.7384	0.7957	0.1167	1.92E-04	0.3113	OpenSea		ZFHX4	1stExon
cg15042142	chr15	101563871	0.7360	0.7903	0.0947	1.93E-04	0.3121	OpenSea		LRRK1	5'UTR
cg22203659	chr12	130910676	0.8549	0.8760	0.0661	1.93E-04	0.3121	S_Shore
cg24563850	chr10	44198568	0.7093	0.7528	0.0657	1.95E-04	0.3141	Island
cg16462525	chr7	91875421	0.4073	0.4816	0.0712	1.95E-04	0.3141	Island		KRIT1;KRIT1;KRIT1;KRIT1;ANKIB1;KRIT1;KRIT1	TSS200;TSS200;TSS200;TSS1500;TSS200;TSS1500;TSS200
cg07992563	chr14	101575602	0.8578	0.8974	0.0360	1.97E-04	0.3141	OpenSea
cg24276315	chr1	8543236	0.8512	0.8106	-0.0750	1.97E-04	0.3141	OpenSea		RERE	3'UTR
cg03123014	chr2	133540152	0.7529	0.8092	0.0974	1.97E-04	0.3141	OpenSea		NCKAP5	TSS1500
cg11242764	chr4	3466246	0.7994	0.8269	0.0479	1.97E-04	0.3141	S_Shore	Unclassified_Cell_type_specific
cg08649954	chr1	202114133	0.0595	0.0827	0.0324	1.98E-04	0.3141	Island		ARL8A	TSS1500
cg00564759	chr16	29818771	0.1153	0.1491	0.0624	1.99E-04	0.3141	Island		MAZ;AC009133.15;MAZ;MAZ;MAZ;AC009133.15;MAZ	5'UTR;3'UTR;TSS1500;TSS1500;TSS1500;1stExon;1stExon
cg25717473	chr5	133442892	0.9093	0.9072	-0.0438	1.99E-04	0.3141	OpenSea
cg10663370	chr17	12692644	0.1757	0.2427	0.1234	1.99E-04	0.3141	N_Shore		ARHGAP44;ARHGAP44;ARHGAP44	TSS1500;TSS1500;TSS200
cg04347517	chr17	7475934	0.1256	0.1791	0.0653	1.99E-04	0.3141	Island	Promoter_Associated	EIF4A1;EIF4A1	TSS1500;TSS200
cg12730853	chr1	64935328	0.4194	0.5133	0.1254	2.00E-04	0.3141	N_Shore		CACHD1;CACHD1	TSS1500;TSS1500
cg14466533	chr18	32752079	0.7774	0.8034	0.0663	2.00E-04	0.3141	OpenSea
cg26236278	chr17	7323655	0.7597	0.7928	0.0578	2.01E-04	0.3141	S_Shelf		SPEM1;SPEM1;SPEM1;RP11-104H15.7	TSS200;5'UTR;1stExon;5'UTR
cg15206983	chr7	7005024	0.8346	0.7790	-0.0830	2.01E-04	0.3141	OpenSea
cg06205417	chr14	101370074	0.6601	0.6959	0.0627	2.01E-04	0.3141	OpenSea		MEG8;MEG8;MEG8	5'UTR;5'UTR;5'UTR
cg05065603	chr3	195989296	0.8559	0.9006	0.0917	2.01E-04	0.3141	OpenSea		PCYT1A	3'UTR
cg17124440	chr3	170943028	0.6624	0.7101	0.1586	2.03E-04	0.3141	OpenSea	Unclassified_Cell_type_specific
cg00788375	chr19	7745377	0.0413	0.0510	0.0262	2.03E-04	0.3141	N_Shore	Promoter_Associated	TRAPPC5;TRAPPC5	TSS1500;TSS1500
cg07725595	chr8	141611678	0.8357	0.8727	0.0542	2.03E-04	0.3141	OpenSea		EIF2C2	3'UTR
cg15388974	chr14	30291201	0.6554	0.6865	0.0854	2.04E-04	0.3141	OpenSea
cg26426142	chr6	26044274	0.0472	0.0659	0.0400	2.05E-04	0.3141	Island	Promoter_Associated	HIST1H2BB;HIST1H3C;HIST1H4A	TSS1500;TSS1500;ExonBnd
cg11977778	chr7	47394414	0.7217	0.7480	0.0540	2.05E-04	0.3141	OpenSea
cg00854392	chr16	30394532	0.5771	0.4712	-0.1029	2.05E-04	0.3141	S_Shelf		SEPT1;SEPT1	3'UTR;TSS1500
cg14473974	chr9	139439826	0.0960	0.1676	0.1145	2.06E-04	0.3141	Island	Promoter_Associated	RP11-611D20.2	TSS1500
cg16568904	chr5	122755812	0.8622	0.8893	0.0570	2.06E-04	0.3141	N_Shelf		CEP120	5'UTR
cg01411982	chr11	134123293	0.0509	0.0779	0.0597	2.07E-04	0.3141	Island	Promoter_Associated	ACAD8;THYN1;ACAD8;THYN1;THYN1;ACAD8;THYN1;ACAD8;ACAD8;ACAD8;THYN1	TSS1500;TSS200;TSS200;TSS200;TSS200;TSS200;TSS200;TSS200;TSS200;TSS200;TSS200
cg15892521	chr6	144917641	0.9235	0.9104	-0.0573	2.07E-04	0.3141	OpenSea
cg24961958	chr3	47450718	0.8445	0.8785	0.0425	2.07E-04	0.3141	OpenSea
cg11372563	chr19	27737627	0.8193	0.7767	-0.0569	2.08E-04	0.3141	OpenSea
cg25882544	chr17	17795339	0.7399	0.7486	0.0706	2.08E-04	0.3141	OpenSea	Unclassified
cg06852032	chr17	25976191	0.7352	0.7840	0.0866	2.08E-04	0.3141	OpenSea		LGALS9;LGALS9;LGALS9;LGALS9;LGALS9	3'UTR;3'UTR;3'UTR;3'UTR;5'UTR
cg23095615	chr6	146136563	0.0519	0.0902	0.0539	2.09E-04	0.3141	Island		FBXO30;RP11-545I5.3;RP11-545I5.3	TSS1500;1stExon;5'UTR
cg03050166	chr10	80605109	0.6756	0.6991	0.0826	2.11E-04	0.3141	OpenSea
cg26931934	chr17	47419801	0.7132	0.6442	-0.1080	2.11E-04	0.3141	OpenSea	Unclassified_Cell_type_specific	ZNF652;ZNF652	5'UTR;5'UTR
cg22511293	chr12	109915400	0.0305	0.0365	0.0240	2.11E-04	0.3141	Island	Promoter_Associated	UBE3B;UBE3B;UBE3B;UBE3B;UBE3B;UBE3B;UBE3B;KCTD10;KCTD10;UBE3B	1stExon;TSS200;TSS200;TSS200;TSS200;TSS200;TSS200;TSS1500;TSS200;5'UTR
cg27298159	chr6	116937488	0.0534	0.0606	0.0297	2.12E-04	0.3141	OpenSea	Unclassified	RSPH4A;RSPH4A;RSPH4A;RSPH4A	TSS1500;TSS200;TSS200;TSS200
cg06656994	chr1	179713176	0.1013	0.1570	0.0577	2.12E-04	0.3141	Island		FAM163A	5'UTR
cg21267507	chr2	68325661	0.9011	0.8930	-0.0378	2.12E-04	0.3141	OpenSea		C1D	3'UTR
cg00848693	chr16	69400894	0.8594	0.9008	0.0465	2.13E-04	0.3141	OpenSea
cg03448964	chr2	32440900	0.8054	0.7304	-0.1006	2.13E-04	0.3141	OpenSea		U6	TSS1500
cg16552881	chr4	40839375	0.6284	0.6507	0.0604	2.13E-04	0.3141	OpenSea		APBB2	5'UTR
cg10313673	chr19	19649144	0.3188	0.2560	-0.0700	2.13E-04	0.3141	Island		CILP2;CILP2	5'UTR;1stExon
cg15393420	chr9	119108301	0.7940	0.7533	-0.0766	2.14E-04	0.3141	OpenSea
cg22457516	chr11	83393422	0.6460	0.6812	0.0690	2.14E-04	0.3141	OpenSea		DLG2;DLG2;DLG2;DLG2;DLG2;RP11-160H12.2;DLG2	1stExon;1stExon;TSS200;5'UTR;5'UTR;5'UTR;5'UTR
cg22478094	chr12	54655026	0.8239	0.8616	0.0712	2.15E-04	0.3141	OpenSea		RP11-968A15.2;CBX5;CBX5	TSS1500;5'UTR;5'UTR
cg24355240	chr18	14393997	0.8929	0.8630	-0.0464	2.15E-04	0.3141	Island
cg05919376	chr17	8706377	0.8644	0.8916	0.0413	2.15E-04	0.3141	S_Shelf		PIK3R6	3'UTR
cg18187726	chr12	69080414	0.0817	0.1151	0.0735	2.15E-04	0.3141	N_Shore	Promoter_Associated	NUP107;RP11-637A17.2;NUP107;NUP107;RP11-637A17.2;RP11-637A17.2	TSS1500;3'UTR;TSS1500;TSS200;3'UTR;3'UTR
cg03734104	chr11	32817614	0.9179	0.9323	0.0369	2.17E-04	0.3141	OpenSea		CCDC73;CCDC73;CCDC73	TSS1500;TSS1500;TSS1500
cg02830381	chr11	129910913	0.9098	0.8906	-0.0327	2.17E-04	0.3141	Island
cg10234776	chr10	64892880	0.0457	0.0574	0.0428	2.17E-04	0.3141	Island	Unclassified	NRBF2;NRBF2	TSS1500;TSS200
cg11394151	chr11	2372295	0.8560	0.6787	-0.1487	2.18E-04	0.3141	OpenSea		AC129929.5	3'UTR
cg21077074	chr20	60293609	0.6397	0.6489	0.0831	2.18E-04	0.3141	OpenSea		CDH4;RP11-429E11.3	5'UTR;3'UTR
cg23954629	chr11	120895111	0.0596	0.0771	0.0688	2.18E-04	0.3141	S_Shore	Promoter_Associated	TBCEL;TBCEL	5'UTR;5'UTR
cg11205636	chr5	107108407	0.6878	0.7145	0.0653	2.19E-04	0.3141	OpenSea
cg11025256	chr4	144604203	0.8001	0.8513	0.0756	2.19E-04	0.3141	OpenSea
cg10599156	chr3	141145231	0.5688	0.5608	-0.1001	2.19E-04	0.3141	OpenSea		ZBTB38;ZBTB38	5'UTR;5'UTR
cg22605290	chr10	130757223	0.8974	0.8653	-0.0547	2.19E-04	0.3141	OpenSea		RP11-442O18.1	3'UTR
cg26016484	chr17	74582175	0.0364	0.0454	0.0327	2.20E-04	0.3141	Island	Unclassified_Cell_type_specific	ST6GALNAC2	TSS200
cg11002420	chr11	119181635	0.9527	0.9378	-0.0351	2.22E-04	0.3141	Island		MCAM;MCAM	3'UTR;TSS200
cg13229360	chr5	171882240	0.5416	0.5638	0.0677	2.22E-04	0.3141	S_Shore		SH3PXD2B;SH3PXD2B	TSS1500;TSS1500
cg06172475	chr11	128563903	0.0333	0.0399	0.0225	2.23E-04	0.3141	Island		FLI1;FLI1;FLI1;RP11-744N12.2;FLI1;FLI1;FLI1	TSS200;5'UTR;1stExon;3'UTR;5'UTR;5'UTR;5'UTR
cg12937183	chr7	151421916	0.9504	0.9439	-0.0310	2.23E-04	0.3141	Island		PRKAG2	3'UTR
cg15957688	chr14	22956176	0.7450	0.7680	0.0748	2.24E-04	0.3141	OpenSea		TRAJ50	TSS1500
cg00773446	chr7	23164507	0.7369	0.8150	0.1735	2.24E-04	0.3141	OpenSea		KLHL7;KLHL7	5'UTR;5'UTR
cg17134427	chr5	32390541	0.6709	0.6900	0.0554	2.24E-04	0.3141	OpenSea		ZFR	ExonBnd
cg18388724	chr15	67413724	0.1802	0.1326	-0.0491	2.24E-04	0.3141	OpenSea	Promoter_Associated
cg15931313	chr1	235807190	0.6892	0.7318	0.1460	2.25E-04	0.3141	S_Shore		GNG4;GNG4	5'UTR;5'UTR
cg18155609	chr3	13278264	0.7902	0.8110	0.0927	2.25E-04	0.3141	OpenSea
cg16956116	chr6	82456876	0.7003	0.7198	0.0934	2.25E-04	0.3141	OpenSea		FAM46A	3'UTR
cg23900228	chr2	314954	0.9696	0.9575	-0.0163	2.26E-04	0.3141	Island
cg10587854	chr3	37011630	0.5083	0.5029	0.0887	2.26E-04	0.3141	OpenSea	Unclassified
cg09500317	chr16	23652388	0.0393	0.0417	0.0286	2.26E-04	0.3141	Island	Promoter_Associated	DCTN5;DCTN5;DCTN5;DCTN5	TSS1500;TSS1500;TSS1500;TSS1500
cg19466640	chr4	1389270	0.8167	0.8008	-0.0479	2.26E-04	0.3141	Island		CRIPAK	1stExon
cg26050159	chr17	42837242	0.6279	0.6598	0.0646	2.26E-04	0.3141	S_Shore		ADAM11	5'UTR
cg26996201	chr11	77122864	0.0340	0.0458	0.0396	2.26E-04	0.3141	Island	Promoter_Associated	PAK1;PAK1;PAK1;PAK1;PAK1;PAK1;PAK1;PAK1	1stExon;1stExon;1stExon;5'UTR;5'UTR;5'UTR;5'UTR;5'UTR
cg03852570	chr10	100175106	0.4126	0.3723	-0.0758	2.27E-04	0.3141	OpenSea	Promoter_Associated	PYROXD2	TSS200
cg25035101	chr4	646303	0.8441	0.8794	0.0856	2.27E-04	0.3141	N_Shore		PDE6B	TSS1500
cg23673093	chr8	38053398	0.8484	0.8210	-0.0571	2.27E-04	0.3141	OpenSea		BAG4	5'UTR
cg03455765	chr3	85011052	0.0694	0.1067	0.0648	2.28E-04	0.3145	S_Shelf
cg04642170	chr22	26848288	0.7381	0.7535	0.0551	2.29E-04	0.3145	OpenSea		HPS4;HPS4;HPS4	3'UTR;3'UTR;3'UTR
cg07202413	chr6	85483933	0.1304	0.1771	0.1068	2.29E-04	0.3145	Island
cg20220993	chr20	49948205	0.6474	0.6839	0.0632	2.29E-04	0.3145	OpenSea
cg14519123	chr15	66544965	0.0918	0.1196	0.0688	2.29E-04	0.3145	Island	Unclassified	MEGF11;MEGF11;MEGF11;MEGF11	5'UTR;5'UTR;5'UTR;5'UTR
cg11679177	chr1	241519652	0.0533	0.0727	0.0528	2.30E-04	0.3150	N_Shore		RGS7;RGS7;RGS7;RGS7	5'UTR;5'UTR;5'UTR;TSS1500
cg23207816	chr20	34252616	0.0369	0.0487	0.0201	2.31E-04	0.3150	Island	Promoter_Associated	RBM12;RBM12;RBM12;RBM12;CPNE1;CPNE1;CPNE1;CPNE1;CPNE1	5'UTR;5'UTR;5'UTR;5'UTR;3'UTR;1stExon;5'UTR;5'UTR;5'UTR
cg03228054	chr9	19049082	0.0401	0.0630	0.0329	2.32E-04	0.3150	Island	Promoter_Associated	RRAGA	TSS1500
cg24100658	chr18	24050630	0.5763	0.6053	0.0744	2.32E-04	0.3150	OpenSea
cg06610368	chr5	86564371	0.1063	0.1495	0.0821	2.32E-04	0.3150	Island	Promoter_Associated	RASA1;RASA1;RASA1;RASA1	TSS1500;TSS1500;1stExon;1stExon
cg10978194	chr18	31800349	0.3041	0.3180	0.1214	2.33E-04	0.3150	N_Shelf		NOL4;NOL4	5'UTR;5'UTR
cg21634189	chr10	6743484	0.8871	0.9150	0.0549	2.33E-04	0.3150	OpenSea
cg14755415	chr9	135388942	0.9329	0.9220	-0.0339	2.34E-04	0.3150	OpenSea
cg07105412	chr2	241197370	0.7501	0.7869	0.0802	2.34E-04	0.3150	OpenSea
cg10635149	chr3	10670704	0.7315	0.7534	0.0692	2.35E-04	0.3150	OpenSea		ATP2B2	5'UTR
cg18980581	chr6	105778206	0.7235	0.7734	0.0932	2.35E-04	0.3150	OpenSea		PREP	TSS1500
cg01330050	chr10	43800478	0.0879	0.1309	0.0946	2.35E-04	0.3150	S_Shore	Unclassified_Cell_type_specific
cg04107410	chr9	130481219	0.8839	0.8365	-0.0636	2.35E-04	0.3150	S_Shelf		PTRH1;RP11-56D16.8;TTC16;TTC16;TTC16	5'UTR;3'UTR;5'UTR;5'UTR;TSS1500
cg02654265	chr5	137086868	0.8334	0.8518	0.0459	2.36E-04	0.3151	N_Shelf
cg21493786	chr6	21709793	0.5738	0.4421	-0.1765	2.36E-04	0.3151	OpenSea
cg25703534	chr7	65439432	0.9322	0.9265	-0.0232	2.38E-04	0.3151	OpenSea	Gene_Associated_Cell_type_specific	GUSB	ExonBnd
cg04929605	chr3	157048249	0.8849	0.8963	0.0377	2.38E-04	0.3151	OpenSea		RP11-550I24.2	5'UTR
cg08438705	chr19	1152189	0.8627	0.8253	-0.1104	2.39E-04	0.3151	Island
cg11370011	chr7	130561511	0.8796	0.8975	0.0457	2.39E-04	0.3151	OpenSea		MIR29A;AC016831.7	1stExon;5'UTR
cg09456388	chr3	37284959	0.0645	0.0909	0.0268	2.40E-04	0.3151	Island	Promoter_Associated	GOLGA4;GOLGA4;GOLGA4;GOLGA4;GOLGA4;GOLGA4;GOLGA4;GOLGA4	5'UTR;1stExon;1stExon;5'UTR;1stExon;5'UTR;1stExon;5'UTR
cg12546469	chr9	71393838	0.7143	0.7428	0.0601	2.40E-04	0.3151	N_Shore		FAM122A;FAM122A;PIP5K1B;PIP5K1B;PIP5K1B	TSS1500;TSS1500;5'UTR;5'UTR;5'UTR
cg02156783	chr2	240639549	0.8275	0.8586	0.0412	2.40E-04	0.3151	OpenSea
cg05347334	chr4	2439397	0.9526	0.9614	0.0180	2.40E-04	0.3151	OpenSea		RP11-503N18.2	5'UTR
cg26766694	chr3	13060974	0.4966	0.4899	0.0602	2.40E-04	0.3151	OpenSea
cg12218999	chr6	33216249	0.0643	0.1001	0.0504	2.41E-04	0.3151	Island	Promoter_Associated	HCG25;HCG25;HCG25	TSS1500;TSS1500;TSS1500
cg21075020	chr11	488555	0.7695	0.7980	0.0527	2.41E-04	0.3151	N_Shore	Unclassified_Cell_type_specific
cg08208903	chr12	90341154	0.8043	0.8172	0.1064	2.43E-04	0.3151	OpenSea		RP11-654D12.3;RP11-654D12.2	TSS1500;5'UTR
cg16357477	chr17	79633857	0.0422	0.0583	0.0434	2.44E-04	0.3151	Island	Promoter_Associated	CCDC137;C17orf90;C17orf90	1stExon;TSS1500;TSS1500
cg03792491	chr10	95324966	0.8932	0.9082	0.0471	2.44E-04	0.3151	N_Shore		O3FAR1	TSS1500
cg04972575	chr6	25890594	0.8159	0.8226	0.0360	2.44E-04	0.3151	OpenSea
cg06530356	chr6	3900170	0.8711	0.9063	0.0681	2.45E-04	0.3151	OpenSea
cg01410740	chr5	179335631	0.7752	0.8109	0.0464	2.45E-04	0.3151	S_Shore	Promoter_Associated	TBC1D9B;TBC1D9B	TSS1500;TSS1500
cg05502759	chr1	34123559	0.5829	0.6008	0.0946	2.46E-04	0.3151	OpenSea		CSMD2;CSMD2	ExonBnd;5'UTR
cg27227786	chr17	54911265	0.0690	0.0995	0.0407	2.46E-04	0.3151	Island	Promoter_Associated	DGKE;DGKE;C17orf67;C17orf67;DGKE;C17orf67	TSS1500;TSS1500;TSS200;TSS200;TSS200;3'UTR
cg01971227	chr16	3988694	0.4387	0.3783	-0.2072	2.46E-04	0.3151	N_Shore	Unclassified	RP11-462G12.2	3'UTR
cg06376482	chr8	95676011	0.8054	0.8230	0.0560	2.46E-04	0.3151	OpenSea
cg15230849	chr6	56608324	0.8036	0.8341	0.0673	2.47E-04	0.3151	OpenSea
cg12460121	chr6	27881554	0.9018	0.8667	-0.0417	2.47E-04	0.3151	OpenSea		OR2B2	TSS1500
cg06500161	chr21	43656587	0.7040	0.7328	0.0700	2.47E-04	0.3151	S_Shore		ABCG1	5'UTR
cg16399624	chr10	134553188	0.6260	0.6610	0.0765	2.47E-04	0.3151	N_Shore		INPP5A	3'UTR
cg09581281	chr1	15853227	0.0411	0.0518	0.0298	2.48E-04	0.3151	Island	Promoter_Associated	CASP9;DNAJC16;DNAJC16	TSS200;TSS200;TSS200
cg04364194	chr1	202114085	0.0599	0.0950	0.0568	2.48E-04	0.3151	Island		ARL8A	TSS1500
cg07998137	chr3	65605292	0.2095	0.2268	0.1527	2.48E-04	0.3151	OpenSea		MAGI1	3'UTR
cg02323699	chr11	113135432	0.7593	0.7798	0.0589	2.48E-04	0.3151	OpenSea		NCAM1	5'UTR
cg14853771	chr2	231921295	0.0827	0.1213	0.0463	2.48E-04	0.3151	N_Shore	Promoter_Associated	PSMD1;PSMD1	TSS1500;TSS1500
cg08751950	chr7	2416396	0.9102	0.9268	0.0433	2.50E-04	0.3157	N_Shelf
cg26237050	chr14	58754200	0.4999	0.4357	-0.0714	2.51E-04	0.3157	OpenSea		RP11-349A22.5;RP11-349A22.5;RP11-349A22.5;RP11-349A22.5;RP11-349A22.5;RP11-349A22.5;RP11-349A22.5;RP11-349A22.5;RP11-349A22.5;RP11-349A22.5	TSS1500;TSS1500;3'UTR;3'UTR;3'UTR;3'UTR;3'UTR;3'UTR;3'UTR;3'UTR
cg27489439	chr12	120692870	0.8673	0.8193	-0.0562	2.51E-04	0.3157	OpenSea		PXN;PXN	5'UTR;5'UTR
cg01534423	chr17	18965556	0.1490	0.2556	0.1167	2.51E-04	0.3157	Island		RP11-160E2.13	1stExon
cg12600378	chr5	52405361	0.1270	0.1638	0.0768	2.51E-04	0.3157	Island	Promoter_Associated	MOCS2;CTD-2366F13.1;MOCS2	5'UTR;TSS1500;1stExon
cg18396714	chr1	95289024	0.9143	0.8995	-0.0388	2.51E-04	0.3157	S_Shelf		SLC44A3;SLC44A3	5'UTR;5'UTR
cg24126851	chr11	6678143	0.7334	0.7667	0.0688	2.53E-04	0.3158	S_Shore		DCHS1	TSS1500
cg20893919	chr4	122854168	0.8600	0.8597	-0.0804	2.54E-04	0.3158	Island		TRPC3;TRPC3	1stExon;1stExon
cg17083982	chr12	57946083	0.6634	0.7136	0.1054	2.54E-04	0.3158	S_Shelf
cg23372703	chr3	21713771	0.8906	0.8423	-0.0757	2.55E-04	0.3158	OpenSea		ZNF385D	3'UTR
cg05899549	chr16	71891347	0.8209	0.8426	0.0562	2.55E-04	0.3158	N_Shelf		RP11-498D10.4	5'UTR
cg04552585	chr11	94464331	0.7079	0.7340	0.1191	2.55E-04	0.3158	OpenSea		RP11-867G2.8;RP11-867G2.8	3'UTR;3'UTR
cg21944373	chr18	31324562	0.6371	0.6717	0.0854	2.55E-04	0.3158	OpenSea
cg18905962	chr17	4456069	0.9450	0.9385	-0.0274	2.56E-04	0.3158	N_Shelf
cg14248369	chr11	65735102	0.7257	0.7595	0.0710	2.56E-04	0.3158	OpenSea
cg01859328	chr15	70444217	0.9388	0.9396	-0.0237	2.56E-04	0.3158	OpenSea
cg10398905	chr2	97406466	0.2593	0.2782	0.0995	2.57E-04	0.3158	S_Shore		LMAN2L;LMAN2L	TSS1500;TSS1500
cg05242166	chr2	152888532	0.6742	0.6764	0.0646	2.57E-04	0.3158	OpenSea
cg16566019	chr10	129152030	0.8598	0.8788	0.0822	2.57E-04	0.3158	OpenSea
cg05143116	chr15	76633086	0.0396	0.0411	0.0246	2.57E-04	0.3158	Island		RP11-685G9.2	3'UTR
cg22505086	chr7	96639411	0.1948	0.2412	0.0967	2.59E-04	0.3174	S_Shelf		DLX6;DLX6;DLX6-AS1;DLX6-AS1;DLX6-AS1;DLX6-AS1;DLX6-AS1;DLX6-AS1	5'UTR;3'UTR;3'UTR;3'UTR;3'UTR;3'UTR;3'UTR;3'UTR
cg06700122	chr15	40214716	0.5839	0.6596	0.2041	2.59E-04	0.3174	S_Shore		RP11-325N19.3	5'UTR
cg12975892	chr8	621278	0.7759	0.7282	-0.0675	2.60E-04	0.3177	S_Shore
cg19607165	chr6	10390961	0.0725	0.0913	0.0657	2.61E-04	0.3177	Island
cg06872286	chr10	124606645	0.8150	0.8482	0.0464	2.61E-04	0.3177	OpenSea		CUZD1;CUZD1;CUZD1	5'UTR;TSS1500;5'UTR
cg12233100	chr12	114282581	0.8168	0.8453	0.0545	2.62E-04	0.3177	OpenSea		RBM19	ExonBnd
cg02632800	chr11	119291765	0.5314	0.5882	0.1349	2.62E-04	0.3177	N_Shore		THY1;THY1;RP11-305N23.1;RP11-305N23.1	5'UTR;5'UTR;5'UTR;5'UTR
cg08145656	chr5	14629390	0.9087	0.8981	-0.0354	2.62E-04	0.3177	OpenSea
cg22073673	chr12	50467300	0.7335	0.7702	0.0521	2.63E-04	0.3185	OpenSea		ASIC1	TSS200
cg04660812	chr12	76054210	0.6371	0.6462	0.1130	2.64E-04	0.3185	OpenSea		RP11-114H23.1	3'UTR
cg22195884	chr22	42540155	0.8448	0.8304	-0.1003	2.65E-04	0.3185	S_Shore		CYP2D7P1;CYP2D7P1;CYP2D7P1;CYP2D7P1	5'UTR;TSS1500;TSS1500;TSS200
cg11784830	chr1	150534187	0.3001	0.2370	-0.0714	2.65E-04	0.3185	Island	Promoter_Associated	C1orf138	TSS1500
cg25413414	chr6	170426108	0.8690	0.8937	0.0316	2.65E-04	0.3185	Island
cg09280693	chr6	147981137	0.9012	0.9165	0.0297	2.66E-04	0.3185	OpenSea		RP11-307P5.1;RP11-307P5.1	TSS1500;TSS1500
cg22515010	chr17	445115	0.6608	0.6132	-0.0854	2.66E-04	0.3185	OpenSea		VPS53	3'UTR
cg14241138	chr9	82188393	0.0855	0.1178	0.0491	2.67E-04	0.3185	Island	Promoter_Associated	TLE4	5'UTR
cg16555595	chr13	114201796	0.7734	0.6984	-0.1262	2.67E-04	0.3185	N_Shore
cg09790829	chr6	91007365	0.6674	0.6994	0.0904	2.67E-04	0.3185	S_Shore	Unclassified_Cell_type_specific	BACH2;BACH2	TSS1500;TSS1500
cg17385679	chr17	4402773	0.0329	0.0408	0.0213	2.67E-04	0.3185	Island		AC118754.4	3'UTR
cg05786256	chr19	13023385	0.6206	0.6405	0.0911	2.68E-04	0.3190	OpenSea
cg23976336	chr7	8254711	0.7209	0.7999	0.0695	2.69E-04	0.3193	OpenSea
cg01654432	chr10	63235347	0.6890	0.7233	0.0981	2.70E-04	0.3193	OpenSea
cg05720871	chr8	110587264	0.7137	0.7799	0.0725	2.70E-04	0.3193	OpenSea
cg27393730	chr7	94285951	0.2794	0.2243	-0.0900	2.70E-04	0.3193	Island	Promoter_Associated	SGCE;SGCE;SGCE;SGCE;SGCE;PEG10;PEG10	TSS1500;TSS1500;TSS1500;TSS1500;TSS1500;5'UTR;5'UTR
cg22037492	chr13	36063461	0.7406	0.7640	0.1097	2.71E-04	0.3195	OpenSea		NBEA;NBEA;NBEA	5'UTR;5'UTR;5'UTR
cg12647423	chr3	57144201	0.5424	0.5237	0.0601	2.71E-04	0.3195	OpenSea		IL17RD;IL17RD;IL17RD	ExonBnd;5'UTR;5'UTR
cg00213729	chr6	71668029	0.7990	0.8295	0.0824	2.72E-04	0.3196	S_Shore		B3GAT2	TSS1500
cg13953090	chr15	99942926	0.9055	0.8921	-0.0307	2.72E-04	0.3196	OpenSea		RP11-20G13.2	TSS1500
cg17605107	chr5	125936881	0.0422	0.0565	0.0262	2.72E-04	0.3196	Island	Promoter_Associated	PHAX	5'UTR
cg14394812	chr9	129985863	0.7805	0.8028	0.0773	2.73E-04	0.3196	N_Shore	Promoter_Associated	RP13-225O21.3	TSS1500
cg14094449	chr14	60558589	0.0474	0.0744	0.0270	2.74E-04	0.3201	Island	Promoter_Associated	C14orf135;C14orf135;C14orf135;RP11-16B13.1	TSS200;TSS200;TSS200;TSS200
cg03211902	chr16	58069987	0.6496	0.6670	0.0626	2.75E-04	0.3204	N_Shelf
cg02461262	chr14	33106023	0.8234	0.8517	0.0519	2.75E-04	0.3204	OpenSea
cg27364589	chr9	99211509	0.7394	0.7679	0.0747	2.76E-04	0.3204	N_Shore		HABP4;HABP4	TSS1500;TSS1500
cg15449850	chr15	49265390	0.8725	0.9119	0.0439	2.76E-04	0.3204	N_Shelf
cg16740586	chr21	43655919	0.6512	0.6728	0.0764	2.76E-04	0.3204	S_Shore		ABCG1	5'UTR
cg21187715	chr22	31089626	0.8476	0.8724	0.0514	2.77E-04	0.3206	N_Shore		OSBP2;OSBP2;OSBP2;OSBP2;OSBP2	TSS1500;TSS1500;TSS1500;TSS1500;TSS200
cg02774129	chr1	58712062	0.7207	0.7554	0.1085	2.77E-04	0.3206	N_Shelf		DAB1;DAB1;DAB1	5'UTR;5'UTR;3'UTR
cg03649574	chr1	158066515	0.8660	0.8498	-0.0401	2.78E-04	0.3209	OpenSea	Unclassified	KIRREL	3'UTR
cg14368406	chr7	148923027	0.8712	0.8137	-0.0649	2.79E-04	0.3216	Island	Unclassified_Cell_type_specific	ZNF282	3'UTR
cg22065171	chr12	18473270	0.7362	0.6306	-0.1157	2.80E-04	0.3229	OpenSea		RERGL	TSS1500
cg05404912	chr19	36506269	0.7057	0.7437	0.0732	2.81E-04	0.3229	S_Shore		ALKBH6;AC002116.5;ALKBH6;ALKBH6;CLIP3	TSS1500;TSS1500;TSS1500;TSS1500;3'UTR
cg14461547	chr9	134731659	0.9492	0.9342	-0.0454	2.82E-04	0.3236	OpenSea	Unclassified_Cell_type_specific
cg10341792	chr8	119392871	0.7719	0.8122	0.0638	2.83E-04	0.3243	OpenSea		SAMD12;AC023590.1	TSS1500;5'UTR
cg17943175	chr21	34638868	0.2349	0.1894	-0.0727	2.83E-04	0.3246	Island	Promoter_Associated	AP000295.7	TSS1500
cg14056065	chr6	31562236	0.8590	0.8281	-0.0492	2.84E-04	0.3247	OpenSea		NCR3	TSS1500
cg11989260	chr1	201115186	0.9345	0.9184	-0.0255	2.84E-04	0.3247	OpenSea		TMEM9	TSS1500
cg14260530	chr9	117157871	0.6407	0.6802	0.0792	2.86E-04	0.3247	N_Shelf		AKNA	TSS1500
cg18746826	chr8	27834241	0.6610	0.7008	0.0840	2.86E-04	0.3247	OpenSea
cg23082221	chr6	146276439	0.7543	0.7529	-0.2133	2.87E-04	0.3247	OpenSea
cg02834311	chr1	112264843	0.7054	0.7220	0.0515	2.88E-04	0.3247	OpenSea		FAM212B	3'UTR
cg14145908	chr12	2162506	0.0519	0.0612	0.0314	2.88E-04	0.3247	N_Shore	Unclassified_Cell_type_specific	CACNA1C;CACNA1C;CACNA1C;CACNA1C	TSS1500;5'UTR;1stExon;TSS200
cg21028473	chr2	103420442	0.8883	0.8559	-0.0512	2.88E-04	0.3247	OpenSea		TMEM182	5'UTR
cg24604179	chr1	28237361	0.9053	0.9389	0.0672	2.88E-04	0.3247	N_Shelf
cg05074517	chr9	133901760	0.8702	0.8943	0.0646	2.89E-04	0.3247	Island		LAMC3	5'UTR
cg07666984	chr4	153858209	0.1353	0.2008	0.1188	2.89E-04	0.3247	Island	Unclassified_Cell_type_specific	FHDC1	5'UTR
cg06407094	chr3	156378699	0.8478	0.8129	-0.0697	2.90E-04	0.3247	OpenSea
cg24036761	chr22	46394385	0.7022	0.7256	0.1112	2.90E-04	0.3247	OpenSea	Unclassified_Cell_type_specific
cg24130341	chr10	128814827	0.7093	0.7624	0.1002	2.90E-04	0.3247	OpenSea		RP11-223P11.2	TSS1500
cg03576555	chr10	126792721	0.7043	0.7148	0.0686	2.90E-04	0.3247	OpenSea		CTBP2;CTBP2;CTBP2;CTBP2;CTBP2	3'UTR;5'UTR;5'UTR;5'UTR;5'UTR
cg27175471	chr3	87842019	0.0517	0.0620	0.0441	2.91E-04	0.3247	Island		RP11-451B8.1	3'UTR
cg11063256	chr19	52511428	0.0549	0.0786	0.0367	2.92E-04	0.3247	Island	Promoter_Associated	ZNF615;ZNF615;ZNF615;ZNF615	1stExon;1stExon;5'UTR;5'UTR
cg24606352	chr5	137897960	0.8624	0.7907	-0.0720	2.92E-04	0.3247	OpenSea		HSPA9;SNORD63	3'UTR;TSS1500
cg00641002	chr3	18459838	0.5278	0.5600	0.1104	2.92E-04	0.3247	OpenSea		SATB1;TBC1D5	TSS200;3'UTR
cg07529534	chr8	41511314	0.1392	0.0746	-0.0722	2.93E-04	0.3247	Island	Unclassified_Cell_type_specific	ANK1;ANK1;ANK1;ANK1	3'UTR;3'UTR;3'UTR;3'UTR
cg07005767	chr8	107782538	0.6198	0.6419	0.0741	2.93E-04	0.3247	OpenSea		ABRA	TSS200
cg26341058	chr1	13881331	0.9415	0.9183	-0.0312	2.93E-04	0.3247	N_Shore
cg16067210	chr5	176955302	0.6717	0.7195	0.0665	2.94E-04	0.3247	N_Shelf		FAM193B	3'UTR
cg10956362	chr20	36219563	0.8048	0.8409	0.0555	2.94E-04	0.3247	OpenSea
cg10950050	chr1	62902319	0.1057	0.1551	0.1118	2.94E-04	0.3247	Island	Promoter_Associated	USP1;USP1	5'UTR;TSS200
cg20645058	chr12	10163532	0.6105	0.6554	0.0930	2.95E-04	0.3247	OpenSea		CLEC1B	5'UTR
cg02453013	chr16	1297491	0.7675	0.7804	0.0807	2.96E-04	0.3247	OpenSea
cg18827107	chr12	86230957	0.8290	0.7574	-0.1152	2.96E-04	0.3247	OpenSea		RASSF9	TSS1500
cg04009117	chr3	12673175	0.7288	0.6745	-0.1095	2.97E-04	0.3247	OpenSea		snoU13;RAF1;RAF1;RAF1	TSS1500;5'UTR;5'UTR;5'UTR
cg03902118	chr1	234868719	0.8250	0.8575	0.0424	2.97E-04	0.3247	OpenSea
cg25338581	chr12	29534561	0.0854	0.0808	0.0383	2.98E-04	0.3247	S_Shore	Promoter_Associated	ERGIC2	TSS1500
cg18067127	chr19	3767310	0.8772	0.8336	-0.0528	2.98E-04	0.3247	Island
cg01799940	chr14	103760732	0.8698	0.8830	0.0293	2.98E-04	0.3247	OpenSea
cg08951834	chr17	38656877	0.8012	0.8260	0.0537	2.99E-04	0.3247	OpenSea		TNS4;TNS4	5'UTR;5'UTR
cg21295374	chr5	124068800	0.6201	0.6456	0.0715	2.99E-04	0.3247	OpenSea		RP11-436H11.4;ZNF608	TSS200;5'UTR
cg11608424	chr7	92849851	0.8045	0.8377	0.0466	2.99E-04	0.3247	OpenSea		HEPACAM2;HEPACAM2	TSS1500;TSS1500
cg05883794	chr14	99879653	0.9293	0.9208	-0.0279	2.99E-04	0.3247	OpenSea
cg14163455	chr3	69045778	0.7480	0.7820	0.0840	3.00E-04	0.3248	OpenSea
cg22869025	chr20	25037708	0.2125	0.1679	-0.0662	3.01E-04	0.3248	Island
cg02828142	chr11	68214446	0.8298	0.8649	0.0586	3.01E-04	0.3248	N_Shore	Promoter_Associated	LRP5	TSS200
cg15732451	chr1	228997949	0.7197	0.7333	0.1095	3.01E-04	0.3248	OpenSea
cg21628164	chr11	71639988	0.0561	0.0657	0.0461	3.02E-04	0.3249	OpenSea	Promoter_Associated	RP11-849H4.2;RP11-849H4.2;RP11-849H4.2;RNF121;RNF121;RP11-849H4.2;RNF121;RNF121;RNF121;RP11-849H4.2;RNF121;RNF121	TSS1500;TSS1500;TSS1500;5'UTR;1stExon;TSS1500;TSS200;TSS200;TSS200;TSS1500;TSS200;TSS200
cg04817966	chr19	38453310	0.9074	0.8799	-0.0449	3.02E-04	0.3249	OpenSea		SIPA1L3;SIPA1L3	5'UTR;5'UTR
cg26860459	chr7	157199417	0.8178	0.8504	0.0444	3.02E-04	0.3249	N_Shelf
cg07837795	chr8	101570181	0.7760	0.7970	0.0542	3.04E-04	0.3260	N_Shore		ANKRD46;ANKRD46;ANKRD46;ANKRD46;ANKRD46	5'UTR;5'UTR;5'UTR;5'UTR;3'UTR
cg11517309	chr2	86565390	0.3708	0.4053	0.0901	3.04E-04	0.3260	S_Shore		REEP1;REEP1;REEP1;REEP1	TSS1500;TSS1500;TSS1500;TSS200
cg00494544	chr3	195268648	0.6068	0.6370	0.0886	3.05E-04	0.3260	N_Shore
cg22512208	chr7	2566263	0.8954	0.9133	0.0419	3.05E-04	0.3260	S_Shore	Unclassified
cg22873167	chr4	1019143	0.7833	0.8156	0.0476	3.05E-04	0.3260	N_Shore		FGFRL1;FGFRL1;FGFRL1	3'UTR;3'UTR;3'UTR
cg07145255	chr5	59995354	0.0356	0.0609	0.0321	3.06E-04	0.3266	N_Shore		DEPDC1B	5'UTR
cg05741611	chr18	51884982	0.0914	0.0520	-0.0371	3.08E-04	0.3269	Island	Promoter_Associated	C18orf54;C18orf54;C18orf54	1stExon;5'UTR;TSS200
cg06379368	chr11	133231147	0.8545	0.8874	0.0666	3.08E-04	0.3269	Island		OPCML-IT1;OPCML	3'UTR;3'UTR
cg03705947	chr1	68152081	0.0457	0.0640	0.0346	3.08E-04	0.3269	Island		GADD45A	5'UTR
cg18106800	chr5	94890715	0.1058	0.1269	0.0633	3.08E-04	0.3269	Island	Promoter_Associated	ARSK;ARSK;ARSK;TTC37	TSS200;TSS200;TSS200;TSS200
cg18959988	chr12	7072891	0.8167	0.8592	0.0784	3.09E-04	0.3270	OpenSea		MIR141;U47924.27;MIR200C	TSS1500;5'UTR;5'UTR
cg20040765	chr8	67358546	0.3157	0.2539	-0.0622	3.11E-04	0.3270	OpenSea		ADHFE1	5'UTR
cg01835635	chr11	116693535	0.7074	0.7433	0.1021	3.11E-04	0.3270	S_Shore
cg11983939	chr7	153574	0.6647	0.7198	0.2644	3.12E-04	0.3270	S_Shelf		AC093627.10	5'UTR
cg18270280	chr1	100504403	0.0272	0.0330	0.0189	3.13E-04	0.3270	Island
cg12335056	chr5	179108586	0.8742	0.8360	-0.0504	3.14E-04	0.3270	S_Shelf		CBY3;HMGB3P22	TSS1500;5'UTR
cg16004093	chr15	100732882	0.7011	0.7210	0.0604	3.15E-04	0.3270	OpenSea		ADAMTS17	3'UTR
cg09779544	chr11	133777981	0.6957	0.7468	0.0796	3.15E-04	0.3270	OpenSea
cg14998377	chr15	77961394	0.6559	0.7051	0.0594	3.15E-04	0.3270	OpenSea		LINGO1	5'UTR
cg17269424	chr1	5927417	0.8847	0.9100	0.0466	3.16E-04	0.3270	OpenSea		NPHP4	3'UTR
cg12872357	chr6	146863647	0.8736	0.8359	-0.0498	3.16E-04	0.3270	N_Shore		RAB32	TSS1500
cg19862769	chr10	6162118	0.5415	0.5671	0.0677	3.16E-04	0.3270	OpenSea
cg05993386	chr15	40675355	0.1088	0.1454	0.0544	3.16E-04	0.3270	Island	Promoter_Associated
cg00257563	chr14	99670241	0.9424	0.9280	-0.0245	3.17E-04	0.3270	OpenSea
cg20662717	chr20	61542163	0.8987	0.9212	0.0365	3.17E-04	0.3270	N_Shore
cg25024751	chr17	64661165	0.9374	0.9246	-0.0174	3.17E-04	0.3270	OpenSea
cg11385631	chr8	6321006	0.8885	0.9083	0.0426	3.18E-04	0.3270	OpenSea
cg21554715	chr3	181340170	0.5404	0.5558	0.1180	3.18E-04	0.3270	OpenSea		SOX2-OT	5'UTR
cg18244362	chr8	21669615	0.7320	0.7702	0.0634	3.19E-04	0.3270	OpenSea	Unclassified	GFRA2	5'UTR
cg05266345	chr17	16439350	0.0633	0.1135	0.0615	3.19E-04	0.3270	Island	Promoter_Associated
cg24288811	chr10	129323275	0.6099	0.6265	0.0744	3.20E-04	0.3270	OpenSea
cg02860749	chr19	18780299	0.8170	0.8431	0.0550	3.20E-04	0.3270	S_Shore		KLHL26;KLHL26	3'UTR;3'UTR
cg21903994	chr17	7977111	0.0402	0.0556	0.0420	3.20E-04	0.3270	OpenSea	Unclassified
cg08614370	chr17	10286377	0.8133	0.8489	0.0695	3.21E-04	0.3270	OpenSea
cg05313009	chr22	29469033	0.0470	0.0584	0.0315	3.22E-04	0.3270	Island	Unclassified	KREMEN1;KREMEN1;KREMEN1	TSS200;TSS200;TSS200
cg18870085	chr4	187985253	0.9217	0.8947	-0.0431	3.22E-04	0.3270	Island
cg13986215	chr10	129828770	0.7320	0.7575	0.0821	3.23E-04	0.3270	OpenSea		PTPRE;PTPRE;PTPRE	5'UTR;5'UTR;5'UTR
cg18635645	chr1	85667791	0.0533	0.0731	0.0382	3.23E-04	0.3270	S_Shore		SYDE2	TSS1500
cg02767759	chr16	30366751	0.1587	0.0792	-0.0587	3.24E-04	0.3270	Island	Promoter_Associated	CD2BP2;RP11-347C12.10;CD2BP2	TSS1500;TSS200;TSS200
cg05116434	chr12	103122332	0.8581	0.8195	-0.0686	3.24E-04	0.3270	OpenSea
cg08674236	chr4	1980753	0.8124	0.8470	0.0625	3.24E-04	0.3270	Island		WHSC1;WHSC1;WHSC1;WHSC1	3'UTR;3'UTR;3'UTR;5'UTR
cg15329642	chr1	45308298	0.5247	0.5462	0.0514	3.25E-04	0.3270	N_Shore
cg27596297	chr10	130844884	0.8583	0.8223	-0.0761	3.25E-04	0.3270	OpenSea
cg13374595	chr17	27038295	0.0345	0.0561	0.0310	3.25E-04	0.3270	Island		PROCA1	TSS200
cg05215536	chr6	144164325	0.0467	0.0730	0.0308	3.26E-04	0.3270	Island	Promoter_Associated	LTV1;RP3-468K18.5	TSS200;3'UTR
cg04221794	chr15	59981549	0.0412	0.0606	0.0232	3.26E-04	0.3270	Island	Promoter_Associated	RP11-361D15.2;BNIP2;BNIP2	5'UTR;1stExon;TSS1500
cg01537462	chr9	35396218	0.6868	0.7010	0.0842	3.26E-04	0.3270	OpenSea		UNC13B	TSS1500
cg16575125	chr5	172717	0.9020	0.9251	0.0470	3.26E-04	0.3270	S_Shelf
cg09523339	chr20	62593794	0.7357	0.7627	0.0591	3.26E-04	0.3270	Island
cg18489603	chr19	41133106	0.9348	0.9260	-0.0381	3.26E-04	0.3270	Island		LTBP4	3'UTR
cg04769514	chr13	30088640	0.9394	0.9188	-0.0520	3.26E-04	0.3270	Island
cg13331550	chr1	151118416	0.0742	0.0723	0.0502	3.27E-04	0.3270	Island	Promoter_Associated	SEMA6C;SEMA6C;SEMA6C;SEMA6C	5'UTR;5'UTR;5'UTR;1stExon
cg01545575	chr17	4700069	0.0471	0.0647	0.0366	3.27E-04	0.3270	S_Shore	Promoter_Associated
cg19406040	chr1	110527169	0.0487	0.0690	0.0443	3.27E-04	0.3271	N_Shore	Promoter_Associated	AHCYL1;AHCYL1	TSS200;TSS1500
cg03863499	chr3	191670165	0.8941	0.8683	-0.0347	3.28E-04	0.3272	OpenSea
cg01313538	chr3	178276460	0.7420	0.7542	0.0707	3.31E-04	0.3294	OpenSea		KCNMB2;RP11-385J1.2;KCNMB2;KCNMB2;KCNMB2	TSS200;3'UTR;5'UTR;5'UTR;5'UTR
cg05677565	chr22	42784679	0.6040	0.6149	0.0602	3.31E-04	0.3297	OpenSea	Unclassified_Cell_type_specific
cg08182826	chr19	46198630	0.7167	0.7368	0.0684	3.32E-04	0.3302	S_Shelf
cg19342071	chr2	213774434	0.7550	0.6766	-0.1041	3.33E-04	0.3307	OpenSea		AC108066.1;AC093865.1	TSS1500;3'UTR
cg17167021	chr2	210298155	0.8277	0.8566	0.0653	3.33E-04	0.3307	OpenSea		MAP2	5'UTR
cg07960806	chr22	21319661	0.0814	0.1065	0.0727	3.35E-04	0.3313	Island	Unclassified_Cell_type_specific	AIFM3;AIFM3	5'UTR;5'UTR
cg06993329	chr11	886695	0.9587	0.9472	-0.0337	3.36E-04	0.3324	N_Shore		CHID1	3'UTR
cg04837455	chr7	90764817	0.8799	0.9013	0.0525	3.38E-04	0.3334	OpenSea		CDK14;CDK14;CDK14;CDK14	3'UTR;3'UTR;3'UTR;3'UTR
cg22476084	chr11	117747874	0.1448	0.1540	0.0573	3.38E-04	0.3337	S_Shore		FXYD6;FXYD6;RP11-728F11.6;FXYD6;FXYD6;FXYD6;FXYD6	1stExon;TSS1500;TSS1500;TSS1500;TSS200;5'UTR;5'UTR
cg26081717	chr9	104249747	0.1570	0.1817	0.0744	3.39E-04	0.3337	S_Shore		C9orf125;C9orf125;C9orf125	TSS1500;TSS1500;5'UTR
cg13239894	chr7	81040017	0.6372	0.6850	0.1502	3.39E-04	0.3337	OpenSea
cg25926078	chr12	6307435	0.6001	0.6259	0.0771	3.40E-04	0.3340	N_Shore		CD9	TSS1500
cg00090792	chr1	38753536	0.8903	0.8564	-0.0548	3.41E-04	0.3343	OpenSea
cg07143043	chr10	133784298	0.8098	0.7787	-0.0563	3.42E-04	0.3343	OpenSea		BNIP3	ExonBnd
cg06776915	chr10	106028703	0.0859	0.1018	0.0301	3.42E-04	0.3343	Island	Promoter_Associated	GSTO2;GSTO2	1stExon;5'UTR
cg15973513	chr5	37848203	0.6504	0.6611	0.0586	3.42E-04	0.3343	OpenSea		GDNF-AS1	5'UTR
cg17096009	chr3	128055728	0.6522	0.6731	0.0658	3.43E-04	0.3343	OpenSea		EEFSEC	TSS200
cg11049291	chr6	85138228	0.2670	0.3025	0.1614	3.43E-04	0.3343	OpenSea		RP1-90L14.1	3'UTR
cg19896655	chr15	52264224	0.0892	0.1242	0.0565	3.44E-04	0.3343	Island	Promoter_Associated	LEO1;LEO1;LEO1	TSS1500;TSS1500;TSS1500
cg07209066	chr12	76139262	0.7458	0.7558	0.0657	3.44E-04	0.3343	OpenSea		RP11-114H23.1	3'UTR
cg24948561	chr12	52441660	0.9005	0.8746	-0.0490	3.45E-04	0.3343	N_Shelf
cg08196601	chr8	12869553	0.9142	0.9072	-0.0410	3.45E-04	0.3343	OpenSea		KIAA1456;KIAA1456	5'UTR;1stExon
cg07162498	chr10	47900640	0.9480	0.9223	-0.0342	3.45E-04	0.3343	OpenSea		FAM21B;FAM21B;FAM21B	5'UTR;5'UTR;5'UTR
cg18574112	chr2	173421260	0.0660	0.1060	0.0602	3.46E-04	0.3343	Island	Promoter_Associated	PDK1;AC093818.1;AC093818.1;AC093818.1;AC093818.1;PDK1;AC093818.1	5'UTR;1stExon;TSS200;TSS200;TSS200;5'UTR;3'UTR
cg20403031	chr22	22874590	0.8155	0.7391	-0.1075	3.46E-04	0.3343	OpenSea		ZNF280A;ZNF280A	1stExon;5'UTR
cg07931714	chr10	100174962	0.2942	0.2406	-0.0647	3.46E-04	0.3343	OpenSea	Promoter_Associated	PYROXD2	TSS200
cg15450349	chr8	42269042	0.7298	0.6530	-0.1867	3.47E-04	0.3343	S_Shore
cg17130481	chr20	853509	0.6956	0.7282	0.0578	3.47E-04	0.3343	OpenSea		ANGPT4;ANGPT4	3'UTR;3'UTR
cg03180953	chr16	1842505	0.9688	0.9516	-0.0349	3.48E-04	0.3344	Island		RP11-31I10.4	5'UTR
cg01473894	chr9	97733871	0.7387	0.7324	0.0884	3.48E-04	0.3346	OpenSea
cg14954595	chr2	208489726	0.0962	0.1238	0.0353	3.49E-04	0.3351	Island		METTL21A;METTL21A;METTL21A;METTL21A;METTL21A;METTL21A;METTL21A;METTL21A;METTL21A;METTL21A	5'UTR;5'UTR;5'UTR;5'UTR;5'UTR;5'UTR;TSS1500;TSS1500;TSS1500;TSS200
cg22516717	chr21	45359715	0.8532	0.8780	0.0462	3.50E-04	0.3351	N_Shelf	Promoter_Associated	AGPAT3;AGPAT3;AGPAT3;AGPAT3;AGPAT3	5'UTR;5'UTR;5'UTR;5'UTR;5'UTR
cg15698349	chr11	83231866	0.7142	0.7813	0.1272	3.51E-04	0.3351	OpenSea
cg00744902	chr1	68075944	0.8046	0.8162	0.0468	3.51E-04	0.3351	OpenSea
cg18786718	chr16	2868001	0.7012	0.7475	0.0505	3.52E-04	0.3359	Island	Unclassified_Cell_type_specific	PRSS21	TSS1500
cg20400955	chr10	130828973	0.8144	0.8323	0.0581	3.53E-04	0.3359	OpenSea
cg17939434	chr2	96931590	0.0271	0.0356	0.0247	3.53E-04	0.3359	Island	Promoter_Associated	CIAO1;CIAO1;TMEM127	TSS1500;TSS1500;5'UTR
cg20474144	chr12	132529458	0.8345	0.7202	-0.1434	3.53E-04	0.3359	OpenSea		EP400	5'UTR
cg16577588	chr1	158079311	0.8976	0.8519	-0.0427	3.55E-04	0.3363	N_Shelf
cg05376678	chr10	117814941	0.8197	0.8226	0.0668	3.55E-04	0.3363	OpenSea
cg07690181	chr5	83679643	0.0620	0.0846	0.0325	3.56E-04	0.3363	Island		CTD-2269F5.1;CTD-2269F5.1;CTD-2269F5.1;CTD-2269F5.1	TSS1500;TSS1500;TSS1500;TSS1500
cg21546466	chr10	45676998	0.5180	0.5277	0.0385	3.56E-04	0.3363	OpenSea		RP11-445N18.5	TSS200
cg12984178	chr12	114944180	0.8437	0.8713	0.0381	3.57E-04	0.3363	OpenSea		7SK	TSS1500
cg04693873	chr6	89855887	0.1030	0.1241	0.0650	3.57E-04	0.3363	Island	Promoter_Associated	PM20D2	1stExon
cg05509800	chr12	109531564	0.0694	0.0939	0.0528	3.57E-04	0.3363	S_Shore	Promoter_Associated	ALKBH2;ALKBH2;ALKBH2;ALKBH2	TSS1500;TSS1500;TSS1500;TSS1500
cg13283330	chr6	6887136	0.9082	0.8905	-0.0390	3.57E-04	0.3363	OpenSea
cg02512724	chr7	158343573	0.7041	0.7532	0.1016	3.58E-04	0.3367	S_Shore
cg01436550	chr16	24781512	0.6731	0.6974	0.0652	3.59E-04	0.3369	OpenSea		TNRC6A	5'UTR
cg13246090	chr3	195271831	0.8712	0.8469	-0.0501	3.59E-04	0.3369	S_Shore		AC091633.3;AC091633.3	5'UTR;TSS1500
cg12284513	chr2	10429878	0.7442	0.7606	0.0559	3.60E-04	0.3373	OpenSea
cg19863282	chr15	41408473	0.0476	0.0546	0.0330	3.61E-04	0.3379	Island	Promoter_Associated	INO80;INO80;INO80	1stExon;TSS200;5'UTR
cg19878516	chr22	50608365	0.0412	0.0475	0.0222	3.63E-04	0.3394	Island	Unclassified_Cell_type_specific	PANX2;PANX2	TSS1500;TSS1500
cg23579508	chr1	244256491	0.6237	0.6428	0.0803	3.64E-04	0.3394	OpenSea		RP11-278H7.4	TSS200
cg01152408	chr6	41496060	0.2090	0.1661	-0.0640	3.65E-04	0.3403	OpenSea		RP11-328M4.2;RP11-328M4.2;RP11-328M4.2;RP11-328M4.2;RP11-328M4.2	3'UTR;3'UTR;3'UTR;3'UTR;3'UTR
cg05403822	chr3	45807402	0.5977	0.6136	0.0622	3.66E-04	0.3405	OpenSea		SLC6A20	TSS200
cg25827490	chr8	72756839	0.0890	0.1255	0.0745	3.68E-04	0.3410	S_Shore	Promoter_Associated	MSC;RP11-383H13.1;RP11-383H13.1;RP11-383H13.1	TSS200;5'UTR;5'UTR;5'UTR
cg19824441	chr12	57388312	0.6840	0.7106	0.0638	3.68E-04	0.3410	OpenSea		GPR182;GPR182	1stExon;5'UTR
cg20358069	chr11	12524857	0.6962	0.7033	0.0669	3.68E-04	0.3410	OpenSea
cg21837372	chr12	104234663	0.0463	0.0633	0.0244	3.68E-04	0.3410	Island	Promoter_Associated	RP11-650K20.3	TSS1500
cg08252585	chr2	24931616	0.8003	0.8369	0.0680	3.69E-04	0.3410	OpenSea
cg06603923	chr7	151217961	0.2077	0.2101	0.0699	3.69E-04	0.3410	S_Shore		RHEB;RHEB	TSS1500;TSS1500
cg26486640	chr6	10749093	0.5312	0.5399	0.0577	3.69E-04	0.3411	S_Shore		TMEM14B;TMEM14B;TMEM14B;TMEM14B;TMEM14B;TMEM14B;TMEM14B;SYCP2L	5'UTR;5'UTR;5'UTR;5'UTR;5'UTR;5'UTR;5'UTR;5'UTR
cg02678482	chr2	60813272	0.8328	0.8539	0.0575	3.70E-04	0.3413	S_Shore
cg10583683	chr15	23034700	0.0361	0.0774	0.0413	3.71E-04	0.3414	Island	Promoter_Associated	NIPA2;NIPA2;NIPA2;NIPA2;NIPA2;NIPA2	TSS1500;TSS1500;TSS1500;TSS1500;TSS1500;TSS1500
cg16218998	chr2	149859450	0.6703	0.7366	0.0656	3.72E-04	0.3414	OpenSea		KIF5C	5'UTR
cg01542644	chr6	26458326	0.0256	0.0330	0.0224	3.72E-04	0.3414	Island	Promoter_Associated	BTN2A1;BTN2A1;BTN2A1;BTN2A1;BTN2A1;BTN2A1;BTN2A1;BTN2A1	1stExon;5'UTR;1stExon;5'UTR;1stExon;5'UTR;1stExon;5'UTR
cg11495062	chr10	115611817	0.9234	0.9144	-0.0289	3.73E-04	0.3414	N_Shelf
cg15807145	chr6	157798062	0.7102	0.7363	0.0793	3.73E-04	0.3414	N_Shelf
cg05311626	chr11	1320114	0.5935	0.6241	0.0660	3.73E-04	0.3414	S_Shelf	Unclassified_Cell_type_specific	TOLLIP	5'UTR
cg03546668	chr8	55533785	0.8641	0.7978	-0.0884	3.74E-04	0.3414	N_Shore		RP1	5'UTR
cg10091261	chr17	65383248	0.7981	0.8174	0.0794	3.74E-04	0.3414	OpenSea	Unclassified
cg25672398	chr1	22944795	0.3536	0.2836	-0.0645	3.74E-04	0.3414	OpenSea
cg12216268	chr9	71320765	0.0327	0.0315	0.0289	3.75E-04	0.3416	Island	Unclassified	PIP5K1B;PIP5K1B;PIP5K1B;PIP5K1B	TSS200;5'UTR;5'UTR;5'UTR
cg04533664	chr6	109072674	0.8259	0.8569	0.0955	3.76E-04	0.3417	OpenSea		LINC00222;LINC00222;LINC00222	TSS1500;TSS200;TSS200
cg23186959	chr15	37391700	0.1619	0.1107	-0.0761	3.76E-04	0.3417	N_Shore	Unclassified_Cell_type_specific	MEIS2;MEIS2;MEIS2;RP11-128A17.1;MEIS2;MEIS2;MEIS2;MEIS2;MEIS2;MEIS2;MEIS2;MEIS2;MEIS2;MEIS2;MEIS2	5'UTR;TSS1500;TSS1500;5'UTR;TSS200;1stExon;1stExon;1stExon;1stExon;5'UTR;5'UTR;5'UTR;5'UTR;5'UTR;TSS200
cg03519933	chr5	159932405	0.6714	0.6938	0.0877	3.76E-04	0.3417	OpenSea
cg14276515	chr11	325364	0.6870	0.6706	-0.0929	3.78E-04	0.3417	OpenSea
cg03559717	chr1	204353924	0.6166	0.6471	0.0691	3.78E-04	0.3417	OpenSea		RP11-739N20.2	5'UTR
cg04747523	chr2	64713386	0.7217	0.7329	0.1447	3.79E-04	0.3417	OpenSea	Unclassified_Cell_type_specific	AC008074.4	TSS200
cg05044994	chr3	187896605	0.8520	0.8670	0.0494	3.79E-04	0.3417	OpenSea		AC022498.1;AC022498.1;LPP	5'UTR;1stExon;5'UTR
cg15155051	chr6	28963716	0.8632	0.8158	-0.0680	3.80E-04	0.3417	OpenSea		ZNF311	3'UTR
cg05501940	chr3	127551739	0.8785	0.8751	0.0389	3.80E-04	0.3417	OpenSea
cg17207590	chr15	63570580	0.3761	0.3910	0.0941	3.80E-04	0.3417	S_Shore
cg10501210	chr1	207997020	0.3317	0.4035	0.1677	3.81E-04	0.3417	OpenSea		C1orf132	TSS1500
cg08351781	chr16	34969983	0.7186	0.7463	0.0936	3.81E-04	0.3417	OpenSea		RN5S409	TSS200
cg23196670	chr19	59085019	0.0232	0.0383	0.0298	3.82E-04	0.3417	Island	Promoter_Associated	MZF1	TSS200
cg08391733	chr10	73271538	0.7332	0.7546	0.0520	3.82E-04	0.3417	OpenSea		CDH23-AS1;CDH23-AS1	1stExon;3'UTR
cg13522051	chr3	172033145	0.8185	0.7533	-0.0633	3.82E-04	0.3417	OpenSea		AC092964.1	TSS1500
cg11437226	chr19	12513273	0.7490	0.7056	-0.0652	3.82E-04	0.3417	S_Shore		ZNF799;ZNF799	TSS1500;TSS1500
cg15382669	chr21	34697036	0.0390	0.0495	0.0276	3.83E-04	0.3417	Island	Promoter_Associated	IFNAR1;IFNAR1;IFNAR1;IFNAR1	TSS1500;TSS200;5'UTR;5'UTR
cg24229276	chr20	36931287	0.1280	0.1325	0.0811	3.83E-04	0.3417	OpenSea		BPI;CTD-2308N23.2	TSS1500;3'UTR
cg03591912	chr6	160258242	0.8553	0.8378	-0.0483	3.83E-04	0.3417	OpenSea
cg21305315	chr4	3527935	0.7722	0.8114	0.0656	3.84E-04	0.3419	S_Shore		LRPAP1	3'UTR
cg09721967	chr3	14508818	0.8239	0.8597	0.0509	3.85E-04	0.3419	OpenSea
cg10051588	chr4	16255438	0.6743	0.7187	0.0906	3.85E-04	0.3421	N_Shelf		RP11-783N5.1;RP11-783N5.1;RP11-783N5.1	5'UTR;5'UTR;5'UTR
cg25784565	chr17	48208476	0.4811	0.4896	0.0734	3.87E-04	0.3423	S_Shore		SAMD14;SAMD14	TSS1500;TSS1500
cg18330675	chr4	180980172	0.0353	0.0477	0.0338	3.87E-04	0.3423	Island
cg19723091	chr2	240016728	0.7905	0.8180	0.0633	3.87E-04	0.3423	OpenSea
cg06494185	chr17	32992623	0.8412	0.8209	-0.0768	3.88E-04	0.3424	OpenSea	Unclassified_Cell_type_specific
cg02587685	chr19	44123912	0.0446	0.0523	0.0334	3.88E-04	0.3424	Island	Promoter_Associated	ZNF428;ZNF428;ZNF428	1stExon;TSS200;5'UTR
cg25017349	chr6	131745773	0.7850	0.8065	0.0798	3.88E-04	0.3424	OpenSea
cg23649884	chr21	33984953	0.0299	0.0397	0.0228	3.90E-04	0.3428	Island	Promoter_Associated	C21orf59;C21orf59;C21orf59;C21orf59	1stExon;5'UTR;TSS1500;TSS200
cg01791034	chr15	42328501	0.8769	0.8648	-0.1453	3.90E-04	0.3428	OpenSea
cg12655921	chr2	2019937	0.6549	0.6853	0.0995	3.90E-04	0.3428	OpenSea		MYT1L;MYT1L;MYT1L	5'UTR;5'UTR;5'UTR
cg20925263	chr3	124303389	0.1776	0.1380	-0.0830	3.91E-04	0.3432	N_Shore	Unclassified	KALRN;KALRN	TSS1500;TSS200
cg20399342	chr7	115902446	0.8056	0.8170	0.0739	3.93E-04	0.3438	OpenSea		AC073130.3;AC002066.1	3'UTR;3'UTR
cg00167922	chr14	95624468	0.0326	0.0387	0.0218	3.93E-04	0.3438	S_Shore		DICER1;DICER1-AS1;DICER1;DICER1-AS1;DICER1-AS1;DICER1-AS1	TSS1500;1stExon;TSS200;5'UTR;5'UTR;5'UTR
cg00464852	chr14	68610155	0.6916	0.7200	0.0933	3.94E-04	0.3438	OpenSea		RAD51B	5'UTR
cg23027553	chr6	109613134	0.5987	0.6141	0.0597	3.94E-04	0.3438	S_Shore		snoU13	TSS1500
cg17162734	chr10	71337586	0.0418	0.0542	0.0283	3.94E-04	0.3438	Island
cg01112899	chr7	44278309	0.8415	0.7846	-0.0830	3.94E-04	0.3438	N_Shore
cg17061179	chr10	89578541	0.0322	0.0451	0.0247	3.95E-04	0.3438	S_Shore	Promoter_Associated	ATAD1;ATAD1;CFL1P1	TSS1500;TSS1500;5'UTR
cg23483069	chr2	17825778	0.8237	0.8047	-0.0716	3.96E-04	0.3440	OpenSea
cg14791398	chr3	18462444	0.7341	0.7657	0.0921	3.96E-04	0.3440	N_Shelf		TBC1D5	3'UTR
cg07712094	chr17	76765290	0.7132	0.7447	0.0503	3.97E-04	0.3440	OpenSea	Unclassified	CYTH1	5'UTR
cg26006351	chr17	9945702	0.7476	0.7791	0.0968	3.97E-04	0.3440	OpenSea		GAS7	5'UTR
cg20981791	chr8	23151069	0.8757	0.8924	0.0483	3.99E-04	0.3451	OpenSea		R3HCC1	5'UTR
cg03769664	chr11	81455752	0.7769	0.8143	0.0451	3.99E-04	0.3451	OpenSea
cg10902107	chr11	68381554	0.8513	0.8796	0.0610	4.00E-04	0.3454	OpenSea		CTD-2007L18.5;PPP6R3;PPP6R3;PPP6R3;PPP6R3;PPP6R3	3'UTR;3'UTR;3'UTR;3'UTR;3'UTR;3'UTR
cg20694820	chr2	128415068	0.8811	0.9089	0.0512	4.01E-04	0.3454	OpenSea
cg13951268	chr7	134931082	0.9380	0.9209	-0.0311	4.02E-04	0.3454	Island
cg10210594	chr1	208132787	0.3249	0.1567	-0.1865	4.03E-04	0.3454	Island	Unclassified_Cell_type_specific
cg25382340	chr1	233162249	0.6086	0.6551	0.0798	4.03E-04	0.3454	OpenSea
cg05937532	chr16	33040206	0.5624	0.5332	-0.0603	4.04E-04	0.3454	Island		RP11-19N8.2	TSS1500
cg17806760	chr11	70841377	0.9034	0.8872	-0.0453	4.04E-04	0.3454	OpenSea
cg27181047	chr7	155174754	0.1337	0.1873	0.0729	4.06E-04	0.3454	Island		AC008060.7	TSS200
cg05904218	chr19	50145557	0.0791	0.1164	0.0568	4.06E-04	0.3454	Island	Promoter_Associated	SCAF1	5'UTR
cg01960647	chr19	41768373	0.0306	0.0391	0.0270	4.07E-04	0.3454	N_Shore	Promoter_Associated	HNRNPUL1	TSS200
cg23534399	chr1	150039730	0.0400	0.0565	0.0303	4.07E-04	0.3454	Island	Promoter_Associated	VPS45;VPS45;VPS45;VPS45;VPS45	5'UTR;1stExon;5'UTR;TSS200;TSS200
cg12375322	chr14	59821228	0.7463	0.7908	0.0661	4.08E-04	0.3454	OpenSea		DAAM1	5'UTR
cg06721975	chr19	49425687	0.9390	0.9234	-0.0448	4.08E-04	0.3454	OpenSea		NUCB1;NUCB1;NUCB1	3'UTR;3'UTR;5'UTR
cg12202171	chr4	17514259	0.2701	0.2871	0.0963	4.08E-04	0.3454	S_Shore	Promoter_Associated	QDPR;QDPR;QDPR;QDPR	TSS1500;TSS1500;TSS1500;TSS1500
cg21239432	chr1	161053211	0.5929	0.6025	0.0693	4.09E-04	0.3454	S_Shelf		RP11-544M22.8	TSS1500
cg05903609	chr17	1587888	0.0709	0.0928	0.0489	4.09E-04	0.3454	Island	Promoter_Associated	PRPF8;PRPF8;PRPF8;PRPF8;PRPF8	1stExon;ExonBnd;5'UTR;5'UTR;5'UTR
cg15033681	chr10	113944946	0.8626	0.8389	-0.0505	4.09E-04	0.3454	S_Shore		GPAM;GPAM;GPAM;GPAM	TSS1500;TSS1500;TSS1500;3'UTR
cg25004441	chr2	216698340	0.7967	0.7635	-0.0607	4.09E-04	0.3454	OpenSea		AC122136.1	3'UTR
cg14053225	chr5	6755026	0.8846	0.9175	0.0322	4.10E-04	0.3454	N_Shore
cg27413508	chr20	30225517	0.4605	0.3946	-0.1295	4.10E-04	0.3454	N_Shore		COX4I2;COX4I2	TSS1500;TSS200
cg16959219	chr2	23570496	0.7733	0.7934	0.0496	4.10E-04	0.3454	OpenSea		AC012506.2	TSS200
cg11995594	chr8	103613219	0.2153	0.1483	-0.0650	4.11E-04	0.3454	Island	Unclassified
cg03747016	chr1	169764319	0.0299	0.0408	0.0299	4.11E-04	0.3454	Island	Promoter_Associated	C1orf112;METTL18;C1orf112;C1orf112;C1orf112;METTL18;C1orf112;C1orf112	TSS1500;TSS1500;1stExon;5'UTR;1stExon;TSS1500;5'UTR;5'UTR
cg02393727	chr16	89690088	0.3052	0.2536	-0.0907	4.12E-04	0.3454	OpenSea		DPEP1;DPEP1	5'UTR;5'UTR
cg08561469	chr16	81944150	0.9103	0.8606	-0.0620	4.12E-04	0.3454	OpenSea
cg26561406	chr22	50895783	0.8949	0.8761	-0.0562	4.12E-04	0.3454	N_Shore	Unclassified_Cell_type_specific	SBF1;SBF1	TSS200;3'UTR
cg24413431	chr16	9031090	0.7049	0.7314	0.0967	4.13E-04	0.3454	OpenSea		USP7;USP7;USP7;USP7	TSS1500;TSS1500;TSS1500;5'UTR
cg05493509	chr10	134041783	0.9084	0.9271	0.0490	4.13E-04	0.3454	Island		STK32C;STK32C	3'UTR;5'UTR
cg03137131	chr4	2366672	0.3555	0.2782	-0.1609	4.14E-04	0.3454	Island	Promoter_Associated_Cell_type_specific	ZFYVE28;ZFYVE28	TSS200;TSS200
cg08203192	chr2	45880618	0.7317	0.7461	0.0959	4.14E-04	0.3454	S_Shore	Unclassified_Cell_type_specific
cg04894958	chr3	140271994	0.8209	0.8394	0.1011	4.14E-04	0.3454	OpenSea
cg14721171	chr9	98225980	0.5415	0.5531	0.0805	4.14E-04	0.3454	OpenSea
cg01320920	chr3	12597236	0.8737	0.8627	-0.0613	4.15E-04	0.3454	N_Shore		MKRN2;MKRN2;MKRN2;MKRN2-AS1	TSS1500;TSS1500;TSS1500;3'UTR
cg22226568	chr15	41059847	0.7643	0.7890	0.0541	4.15E-04	0.3454	S_Shelf		GCHFR;GCHFR	3'UTR;3'UTR
cg02540477	chr6	168842035	0.0409	0.0488	0.0279	4.16E-04	0.3454	Island		SMOC2;SMOC2	5'UTR;1stExon
cg07291889	chr8	11471712	0.8581	0.9006	0.0382	4.16E-04	0.3454	S_Shore
cg05046026	chr11	61559981	0.0258	0.0457	0.0346	4.17E-04	0.3454	Island	Promoter_Associated	C11orf10;C11orf10;FADS2;FEN1;MIR611	5'UTR;1stExon;TSS1500;TSS200;1stExon
cg14103113	chr19	54663522	0.0462	0.0700	0.0545	4.18E-04	0.3454	Island	Promoter_Associated	LENG1;LENG1	1stExon;5'UTR
cg05539617	chr19	50016413	0.0958	0.0886	-0.0595	4.18E-04	0.3454	N_Shore	Unclassified_Cell_type_specific	FCGRT;FCGRT;FCGRT;FCGRT	TSS1500;TSS1500;5'UTR;TSS200
cg09822863	chr3	141086119	0.9147	0.8901	-0.0373	4.19E-04	0.3454	OpenSea		RP11-438D8.2	TSS200
cg06574495	chr1	16766694	0.6752	0.7154	0.1086	4.20E-04	0.3454	N_Shore	Promoter_Associated	NECAP2;NECAP2;NECAP2;NECAP2;NECAP2;NECAP2	TSS1500;TSS1500;TSS1500;TSS1500;TSS1500;TSS1500
cg03115547	chr19	32836416	0.0379	0.0487	0.0317	4.20E-04	0.3454	Island	Promoter_Associated	ZNF507;ZNF507	TSS200;TSS200
cg14611750	chr20	30102125	0.0590	0.0811	0.0267	4.21E-04	0.3454	Island	Promoter_Associated	HM13;HM13	TSS200;TSS200
cg23302774	chr8	142319214	0.6621	0.6882	0.0548	4.21E-04	0.3454	S_Shore	Promoter_Associated	SLC45A4	TSS1500
cg06179105	chr3	197232402	0.8607	0.8877	0.0569	4.21E-04	0.3454	OpenSea
cg05545167	chr14	99729281	0.5447	0.5141	-0.0908	4.21E-04	0.3454	OpenSea		AL109767.1	TSS200
cg15515843	chr17	22191802	0.6738	0.7002	0.0510	4.21E-04	0.3454	Island
cg22538505	chr6	31600453	0.5741	0.5992	0.0567	4.21E-04	0.3454	S_Shore
cg06815910	chr16	67043406	0.7570	0.7840	0.0606	4.21E-04	0.3454	OpenSea		CES4A;CES4A;CES4A;CES4A;CES4A;CES4A	5'UTR;3'UTR;3'UTR;3'UTR;3'UTR;3'UTR
cg11090352	chr3	96532043	0.0570	0.0825	0.0287	4.23E-04	0.3461	Island	Unclassified	EPHA6;EPHA6	TSS1500;TSS1500
cg14157019	chr2	65541214	0.9573	0.9427	-0.0236	4.24E-04	0.3465	Island
cg21455534	chr6	170101504	0.0602	0.0826	0.0388	4.24E-04	0.3465	N_Shore	Promoter_Associated	C6orf120;C6orf120;WDR27;WDR27;WDR27	TSS1500;TSS1500;5'UTR;5'UTR;5'UTR
cg04734949	chr11	44160362	0.8214	0.8325	0.0505	4.25E-04	0.3465	OpenSea
cg14279205	chr14	91066738	0.8219	0.7819	-0.0642	4.27E-04	0.3478	OpenSea		TTC7B	3'UTR
cg15128334	chr3	185215532	0.3992	0.4277	0.1316	4.27E-04	0.3479	N_Shore		TMEM41A	3'UTR
cg20340596	chr10	100206925	0.7802	0.8117	0.0633	4.28E-04	0.3479	OpenSea	Promoter_Associated_Cell_type_specific	HPS1;HPS1;HPS1;HPS1;HPS1	TSS1500;TSS1500;TSS1500;TSS1500;TSS1500
cg24180635	chr8	81947855	0.7227	0.7599	0.0670	4.29E-04	0.3479	OpenSea		RP11-172E10.1;PAG1	TSS1500;5'UTR
cg01105337	chr20	2308707	0.7009	0.7336	0.0542	4.29E-04	0.3479	N_Shore
cg13319975	chr6	146136371	0.0481	0.0486	0.0326	4.29E-04	0.3479	Island		FBXO30;RP11-545I5.3	TSS1500;TSS200
cg02998038	chr5	43302481	0.7565	0.7855	0.0786	4.29E-04	0.3479	OpenSea		HMGCS1;HMGCS1;HMGCS1	5'UTR;5'UTR;5'UTR
cg19152508	chr10	28034044	0.0733	0.1084	0.0549	4.30E-04	0.3480	Island		MKX;MKX;RP11-360I20.2	5'UTR;5'UTR;5'UTR
cg18915452	chr10	133999471	0.3631	0.3028	-0.1333	4.31E-04	0.3485	Island		RP11-140A10.3;DPYSL4;DPYSL4;RP11-140A10.3	TSS1500;TSS1500;TSS1500;TSS200
cg22608269	chr6	166797429	0.4207	0.3740	-0.1036	4.32E-04	0.3491	S_Shore		BRP44L;RP1-168L15.5;BRP44L	TSS1500;5'UTR;TSS1500
cg26197924	chr10	105466801	0.5035	0.5229	0.0901	4.34E-04	0.3499	OpenSea
cg12074981	chr18	43547177	0.0628	0.0753	0.0300	4.34E-04	0.3499	Island	Promoter_Associated	EPG5	1stExon
cg00790307	chr17	17684042	0.5339	0.5429	0.0816	4.35E-04	0.3499	N_Shore	Unclassified_Cell_type_specific	SMCR5;RAI1	TSS1500;5'UTR
cg12210890	chr8	110988071	0.0528	0.0628	0.0449	4.36E-04	0.3505	Island		KCNV1;KCNV1;KCNV1;KCNV1	5'UTR;TSS1500;TSS1500;1stExon
cg25338339	chr22	36815406	0.3136	0.2464	-0.0677	4.36E-04	0.3506	OpenSea
cg03909314	chr20	49187628	0.8142	0.8356	0.0584	4.38E-04	0.3511	OpenSea	Promoter_Associated	RP4-530I15.9	3'UTR
cg03132015	chr8	144357016	0.7803	0.8094	0.0662	4.39E-04	0.3515	N_Shore		GLI4;GLI4;GLI4;ZFP41	5'UTR;3'UTR;3'UTR;3'UTR
cg03470190	chr2	150468274	0.7407	0.7625	0.0955	4.39E-04	0.3515	OpenSea		U6;AC144449.1	TSS1500;5'UTR
cg07050412	chr6	112525289	0.8143	0.7769	-0.0889	4.40E-04	0.3518	OpenSea		LAMA4	3'UTR
cg07965703	chr17	21175258	0.6223	0.6380	0.0841	4.43E-04	0.3538	N_Shelf
cg11793978	chr5	135188477	0.9673	0.9599	-0.0292	4.45E-04	0.3541	Island
cg09103769	chr1	5803246	0.8936	0.8914	-0.0466	4.46E-04	0.3541	OpenSea
cg08824610	chr11	123521346	0.8605	0.8977	0.0732	4.46E-04	0.3541	N_Shelf
cg15929513	chr1	205238321	0.8711	0.8980	0.0466	4.47E-04	0.3541	Island		TMCC2	5'UTR
cg15414638	chr6	28956731	0.0703	0.0931	0.0628	4.47E-04	0.3541	S_Shore	Promoter_Associated
cg03170725	chr2	27498214	0.9462	0.9331	-0.0412	4.47E-04	0.3541	OpenSea		DNAJC5G;DNAJC5G;DNAJC5G;SLC30A3	TSS200;TSS200;TSS200;TSS200
cg16771991	chr8	140779314	0.6963	0.7101	0.0538	4.48E-04	0.3541	OpenSea		TRAPPC9	3'UTR
cg01279908	chr1	58326034	0.6568	0.6915	0.0800	4.48E-04	0.3541	OpenSea		RP4-737A23.2;RP4-737A23.2;RP4-737A23.2;RP4-737A23.2;DAB1;DAB1;DAB1	TSS1500;TSS1500;TSS1500;TSS200;5'UTR;5'UTR;3'UTR
cg10606620	chr4	177824114	0.9104	0.8926	-0.0409	4.48E-04	0.3541	OpenSea
cg13830730	chr19	36208498	0.0348	0.0439	0.0204	4.49E-04	0.3541	Island	Promoter_Associated	MLL4	TSS1500
cg06660160	chr5	139018890	0.6695	0.6850	0.0507	4.50E-04	0.3541	S_Shore
cg05582099	chr16	1216876	0.8842	0.9080	0.0379	4.50E-04	0.3541	N_Shore
cg23884217	chr4	41147318	0.5824	0.6013	0.0719	4.50E-04	0.3541	OpenSea		APBB2;APBB2;APBB2;APBB2;APBB2	5'UTR;5'UTR;5'UTR;5'UTR;3'UTR
cg13393601	chr2	69534855	0.1423	0.1750	0.0986	4.50E-04	0.3541	S_Shore	Promoter_Associated
cg00721800	chr8	77618385	0.7520	0.7949	0.0750	4.50E-04	0.3541	OpenSea		ZFHX4	1stExon
cg07163389	chr14	104837363	0.9379	0.9218	-0.0340	4.51E-04	0.3541	OpenSea
cg07218275	chr5	180230146	0.1461	0.1135	-0.0529	4.52E-04	0.3541	Island	Promoter_Associated	MGAT1;MGAT1;MGAT1;MGAT1;MGAT1;MGAT1	TSS1500;TSS1500;5'UTR;5'UTR;5'UTR;5'UTR
cg00665505	chr10	26046844	0.6624	0.7350	0.0805	4.52E-04	0.3541	OpenSea
cg04149196	chr1	234690826	0.6114	0.6219	0.0462	4.53E-04	0.3541	OpenSea
cg07057989	chr8	123526780	0.8557	0.8766	0.0360	4.53E-04	0.3541	OpenSea
cg23987500	chr2	220309818	0.6830	0.7200	0.0505	4.54E-04	0.3541	Island		SPEG;SPEG	TSS1500;5'UTR
cg14191109	chr10	70287438	0.0523	0.0804	0.0409	4.55E-04	0.3541	S_Shore	Promoter_Associated	SLC25A16;SLC25A16;SLC25A16	TSS1500;TSS1500;TSS1500
cg19793598	chr3	133615597	0.5281	0.5593	0.0881	4.55E-04	0.3541	S_Shore		RAB6B;RAB6B;RAB6B;RAB6B	TSS1500;TSS1500;TSS1500;TSS1500
cg10664162	chr10	676761	0.6021	0.6269	0.0821	4.55E-04	0.3541	N_Shore		RP11-809C18.3	5'UTR
cg19511929	chr10	68802686	0.7835	0.8110	0.0536	4.56E-04	0.3541	OpenSea		CTNNA3;LRRTM3	3'UTR;5'UTR
cg19646551	chr7	139754661	0.8395	0.8427	0.0718	4.56E-04	0.3541	OpenSea
cg14122922	chr20	43343515	0.2912	0.2316	-0.0510	4.56E-04	0.3541	OpenSea	Unclassified_Cell_type_specific	WISP2;WISP2;WISP2;WISP2;RP11-445H22.4;RP11-445H22.4;RP11-445H22.4	TSS1500;TSS200;1stExon;5'UTR;3'UTR;3'UTR;3'UTR
cg27494086	chr20	3365025	0.8289	0.8555	0.0638	4.56E-04	0.3541	OpenSea		U3	5'UTR
cg21529010	chr16	68594802	0.9346	0.9127	-0.0271	4.57E-04	0.3541	OpenSea		RP11-615I2.7	TSS1500
cg15840022	chr17	7359155	0.0402	0.0681	0.0612	4.57E-04	0.3541	OpenSea	Promoter_Associated	CHRNB1;CHRNB1	1stExon;5'UTR
cg06072914	chr3	45730538	0.1319	0.1952	0.1105	4.57E-04	0.3541	S_Shore	Promoter_Associated	SACM1L;SACM1L;SACM1L;RP11-697K23.1;SACM1L	TSS1500;TSS1500;TSS200;TSS200;TSS200
cg01122716	chr1	156308611	0.0357	0.0486	0.0316	4.58E-04	0.3542	S_Shore	Promoter_Associated	C1orf182;CCT3;CCT3;CCT3;CCT3;C1orf182;C1orf182;C1orf182;C1orf182;CCT3;C1orf182;C1orf182	5'UTR;TSS1500;TSS1500;TSS1500;TSS1500;5'UTR;5'UTR;1stExon;5'UTR;TSS1500;5'UTR;TSS200
cg25198545	chr3	179280646	0.1405	0.0617	-0.0592	4.59E-04	0.3545	Island	Promoter_Associated	ACTL6A;ACTL6A;ACTL6A	TSS200;TSS200;TSS200
cg06905511	chr5	139062493	0.3995	0.5274	0.1692	4.60E-04	0.3551	S_Shore	Unclassified_Cell_type_specific	CXXC5;CXXC5;CXXC5	5'UTR;3'UTR;3'UTR
cg07864639	chr4	6511467	0.5669	0.5926	0.0565	4.63E-04	0.3563	OpenSea		PPP2R2C	3'UTR
cg09018609	chr20	43325173	0.6260	0.6400	0.0750	4.63E-04	0.3563	OpenSea		RP11-445H22.4;RP11-445H22.3;RP11-445H22.4;RP11-445H22.4	TSS1500;TSS1500;3'UTR;3'UTR
cg05804513	chr14	104736460	0.9017	0.8713	-0.0504	4.63E-04	0.3563	OpenSea		RP11-260M19.2;RP11-260M19.2	5'UTR;5'UTR
cg02989521	chr11	107462437	0.0486	0.0722	0.0347	4.63E-04	0.3563	Island		ELMOD1;ELMOD1;ELMOD1;ELMOD1	TSS200;5'UTR;5'UTR;5'UTR
cg18588768	chr13	108520827	0.0567	0.0764	0.0438	4.65E-04	0.3563	Island	Unclassified_Cell_type_specific
cg26312998	chr6	43337775	0.5281	0.5407	0.1228	4.66E-04	0.3563	Island	Promoter_Associated	ZNF318	TSS1500
cg02686259	chr13	95145294	0.7842	0.7911	0.0772	4.66E-04	0.3563	OpenSea
cg16618003	chr1	65432492	0.0243	0.0378	0.0254	4.66E-04	0.3563	Island	Promoter_Associated	JAK1	TSS1500
cg01453551	chr8	144213544	0.7494	0.7793	0.0666	4.67E-04	0.3563	OpenSea
cg17772342	chr5	134871686	0.1864	0.2452	0.1295	4.67E-04	0.3563	Island		NEUROG1	TSS200
cg02888838	chr2	128459936	0.0821	0.0640	-0.0297	4.67E-04	0.3563	Island	Promoter_Associated	WDR33;SFT2D3;SFT2D3	3'UTR;1stExon;3'UTR
cg12751941	chr16	30023851	0.8641	0.8372	-0.0532	4.68E-04	0.3563	S_Shore		DOC2A;DOC2A;DOC2A;DOC2A	TSS1500;TSS1500;TSS1500;3'UTR
cg25796062	chr10	127511723	0.0717	0.1169	0.0908	4.69E-04	0.3563	Island	Promoter_Associated	UROS;UROS;BCCIP;UROS;UROS;UROS	5'UTR;5'UTR;TSS1500;1stExon;1stExon;TSS200
cg11306428	chr19	56136210	0.1700	0.0645	-0.0874	4.70E-04	0.3563	S_Shore	Promoter_Associated	ZNF784	TSS1500
cg26216513	chr5	60921729	0.0556	0.0745	0.0322	4.71E-04	0.3563	Island
cg08756735	chr12	123339114	0.7660	0.8109	0.0721	4.72E-04	0.3563	OpenSea	Unclassified_Cell_type_specific
cg15454110	chr6	33384380	0.8046	0.8295	0.0530	4.73E-04	0.3563	N_Shore		CUTA;CUTA;CUTA;CUTA;CUTA	3'UTR;3'UTR;3'UTR;3'UTR;3'UTR
cg18899758	chr14	96460138	0.7478	0.7765	0.0639	4.73E-04	0.3563	OpenSea	Unclassified
cg02830545	chr8	15094487	0.0989	0.1544	0.0835	4.74E-04	0.3563	Island
cg11897909	chr13	102570476	0.0689	0.0837	0.0490	4.74E-04	0.3563	S_Shore		FGF14	TSS1500
cg26565099	chr1	166846182	0.7256	0.7610	0.0786	4.74E-04	0.3563	S_Shore		TADA1	TSS1500
cg14119137	chr6	24477147	0.8493	0.8668	0.0651	4.74E-04	0.3563	OpenSea		GPLD1	3'UTR
cg12669161	chr6	3170832	0.9268	0.9044	-0.0354	4.75E-04	0.3563	OpenSea
cg15587571	chr2	181849325	0.5792	0.5910	0.1151	4.75E-04	0.3563	S_Shelf
cg17282910	chr5	89825494	0.0583	0.0933	0.0527	4.76E-04	0.3563	Island	Promoter_Associated	LYSMD3;LYSMD3;AC027323.1	TSS200;TSS200;TSS200
cg14823087	chr14	68928966	0.6984	0.7078	0.0743	4.76E-04	0.3563	OpenSea		RAD51B	5'UTR
cg02246190	chr13	61989859	0.1388	0.1630	0.0881	4.77E-04	0.3563	OpenSea		PCDH20;PCDH20;PCDH20	TSS1500;TSS1500;5'UTR
cg05527918	chr6	131949098	0.1938	0.2794	0.1268	4.78E-04	0.3563	Island	Promoter_Associated	ENPP3;MED23	TSS1500;5'UTR
cg16709233	chr5	123980199	0.8007	0.8059	0.0607	4.79E-04	0.3563	OpenSea		ZNF608	TSS200
cg13847853	chr17	39696336	0.8016	0.8345	0.0547	4.79E-04	0.3563	OpenSea
cg25720264	chr12	19389751	0.4973	0.5139	0.1181	4.80E-04	0.3563	OpenSea		PLEKHA5;PLEKHA5	5'UTR;5'UTR
cg13534386	chr12	69326692	0.0430	0.0480	0.0289	4.80E-04	0.3563	N_Shore	Promoter_Associated	CPM;CPM;CPM	5'UTR;TSS200;5'UTR
cg08553284	chr12	4381997	0.2518	0.2949	0.0895	4.81E-04	0.3563	Island		CCND2;RP11-264F23.3;RP11-264F23.4	TSS1500;3'UTR;3'UTR
cg24131262	chr3	4549756	0.8896	0.8711	-0.0385	4.81E-04	0.3563	OpenSea		ITPR1;ITPR1;ITPR1;ITPR1	5'UTR;5'UTR;5'UTR;5'UTR
cg16616348	chr7	100489982	0.9371	0.9288	-0.0270	4.81E-04	0.3563	Island		ACHE	3'UTR
cg12899034	chr5	64557881	0.9074	0.9302	0.0351	4.82E-04	0.3563	OpenSea
cg23227454	chr10	131075247	0.7244	0.7675	0.0428	4.82E-04	0.3563	OpenSea		RP11-168C9.1	TSS1500
cg20692684	chr10	32735158	0.1073	0.0354	-0.0457	4.83E-04	0.3563	OpenSea	Promoter_Associated	CCDC7;CCDC7;CCDC7;CCDC7;CCDC7;CCDC7	1stExon;5'UTR;1stExon;1stExon;5'UTR;TSS200
cg08806622	chr17	27279525	0.0767	0.1020	0.0529	4.83E-04	0.3563	Island	Promoter_Associated	PHF12;PHF12	TSS1500;TSS1500
cg05371663	chr11	71941662	0.7583	0.7894	0.0444	4.83E-04	0.3563	OpenSea
cg03252605	chr2	141662876	0.8103	0.8328	0.0506	4.83E-04	0.3563	OpenSea
cg07192082	chr14	75981936	0.5727	0.4759	-0.2413	4.83E-04	0.3563	OpenSea	Unclassified
cg27112795	chr16	56885517	0.9046	0.8935	-0.0373	4.83E-04	0.3563	OpenSea
cg20869266	chr12	3716770	0.6016	0.6243	0.1393	4.84E-04	0.3563	OpenSea
cg09502715	chr4	89567760	0.7252	0.7434	0.0895	4.84E-04	0.3563	OpenSea
cg12899673	chr17	39913952	0.8934	0.9137	0.0455	4.84E-04	0.3563	Island
cg21559527	chr11	2012198	0.4235	0.3756	-0.0634	4.85E-04	0.3563	N_Shore		MRPL23-AS1;AC051649.6	TSS1500;TSS200
cg03587597	chr8	144105055	0.7427	0.7792	0.0604	4.85E-04	0.3563	N_Shore		LY6E	5'UTR
cg23100590	chr7	68437340	0.8143	0.8273	0.0457	4.85E-04	0.3563	OpenSea
cg25204172	chr13	113774379	0.6284	0.6639	0.0601	4.85E-04	0.3563	S_Shore		F7	3'UTR
cg10696787	chr17	65242740	0.1977	0.2648	0.1109	4.85E-04	0.3563	S_Shore		HELZ;HELZ	TSS1500;TSS1500
cg03400242	chr1	27318728	0.7641	0.7983	0.0664	4.86E-04	0.3563	N_Shore		TRNP1	TSS1500
cg16391866	chr21	44886090	0.9483	0.9409	-0.0224	4.86E-04	0.3563	OpenSea		LINC00313;LINC00313;LINC00313;AP001048.4;LINC00313	TSS1500;TSS1500;TSS1500;5'UTR;3'UTR
cg00670017	chr17	47308301	0.0678	0.0823	0.0381	4.90E-04	0.3583	S_Shore	Promoter_Associated	PHOSPHO1;PHOSPHO1	TSS1500;TSS200
cg19679281	chr2	58468512	0.1201	0.0426	-0.0534	4.90E-04	0.3583	Island	Promoter_Associated	FANCL;FANCL;FANCL;FANCL	TSS200;TSS200;TSS200;TSS200
cg14614490	chr9	123637816	0.5129	0.5315	0.0589	4.92E-04	0.3596	N_Shore		PHF19;PHF19	5'UTR;5'UTR
cg26759943	chr6	97729294	0.8311	0.8572	0.0977	4.93E-04	0.3601	N_Shore
cg20136959	chr13	49821950	0.0425	0.0483	0.0251	4.94E-04	0.3602	Island	Promoter_Associated	CDADC1;CDADC1;CDADC1;CDADC1	TSS200;TSS200;TSS200;TSS200
cg24060551	chr19	13125988	0.4937	0.5452	0.1697	4.94E-04	0.3602	S_Shore
cg24984358	chr11	131361559	0.6794	0.6971	0.0815	4.96E-04	0.3606	OpenSea
cg26331172	chr1	151118299	0.1920	0.2295	0.1358	4.96E-04	0.3606	Island	Promoter_Associated	SEMA6C;SEMA6C;SEMA6C;SEMA6C;SEMA6C	5'UTR;5'UTR;5'UTR;TSS1500;1stExon
cg14783567	chr1	244211067	0.0431	0.0502	0.0348	4.97E-04	0.3606	Island	Promoter_Associated_Cell_type_specific
cg10802680	chr12	122712075	0.8323	0.8748	0.0579	4.97E-04	0.3606	S_Shore		DIABLO;DIABLO;DIABLO;DIABLO;DIABLO;DIABLO;DIABLO	5'UTR;3'UTR;TSS1500;TSS1500;1stExon;1stExon;TSS200
cg00344577	chr17	79504745	0.3677	0.3012	-0.0568	4.97E-04	0.3606	S_Shore	Unclassified
cg03953246	chr15	47967175	0.7482	0.7611	0.0764	4.99E-04	0.3615	OpenSea		SEMA6D;SEMA6D	5'UTR;5'UTR
cg24360993	chr15	50534287	0.7578	0.7802	0.1072	5.00E-04	0.3615	OpenSea		HDC;HDC	3'UTR;3'UTR
cg24551777	chr1	86822092	0.8390	0.8315	-0.0538	5.00E-04	0.3615	OpenSea		ODF2L	3'UTR
cg02078083	chr20	61753561	0.8772	0.8988	0.0535	5.01E-04	0.3615	N_Shore
cg27623397	chr20	620765	0.8632	0.8837	0.0391	5.01E-04	0.3615	N_Shelf
cg15006404	chr7	27238005	0.0756	0.0924	0.0649	5.01E-04	0.3615	N_Shore		HOTTIP	TSS200
cg01036164	chr15	40545324	0.1678	0.1059	-0.0620	5.02E-04	0.3615	Island	Unclassified_Cell_type_specific	C15orf56;PAK6;C15orf56;PAK6;PAK6;PAK6;PAK6	TSS200;TSS200;TSS1500;5'UTR;5'UTR;5'UTR;5'UTR
cg12279125	chr8	2129970	0.7760	0.7348	-0.0920	5.02E-04	0.3615	Island		RP11-1049H7.1	5'UTR
cg13136972	chr8	96610357	0.9117	0.8833	-0.0442	5.03E-04	0.3616	OpenSea		U6;KB-1047C11.2	TSS1500;5'UTR
cg08217285	chr17	27917879	0.1542	0.1635	0.0858	5.04E-04	0.3620	N_Shore	Unclassified	GIT1;GIT1;GIT1;ANKRD13B	TSS1500;TSS1500;TSS1500;5'UTR
cg21122725	chr4	123843781	0.0246	0.0313	0.0211	5.05E-04	0.3621	Island	Promoter_Associated	SPATA5;SPATA5;NUDT6;NUDT6	TSS1500;TSS1500;TSS200;5'UTR
cg27665188	chr6	168168453	0.8768	0.9037	0.0598	5.06E-04	0.3621	OpenSea
cg26127943	chr3	22417573	0.8501	0.8318	-0.0630	5.06E-04	0.3621	S_Shelf
cg13552867	chr1	160053689	0.1589	0.1790	0.1251	5.07E-04	0.3624	N_Shore	Unclassified_Cell_type_specific	KCNJ9;KCNJ9	5'UTR;ExonBnd
cg01810471	chr13	114086994	0.9440	0.9156	-0.0453	5.07E-04	0.3624	S_Shore
cg09422291	chr19	7586940	0.1267	0.0822	-0.0619	5.08E-04	0.3624	N_Shore	Promoter_Associated	MCOLN1	TSS1500
cg15202102	chr11	6341867	0.4272	0.3406	-0.1256	5.08E-04	0.3624	Island		PRKCDBP;PRKCDBP;PRKCDBP	1stExon;5'UTR;TSS200
cg26359857	chr17	31348513	0.6253	0.6305	0.0736	5.09E-04	0.3624	OpenSea
cg07088064	chr1	177905658	0.7842	0.8147	0.0507	5.10E-04	0.3624	OpenSea	Unclassified_Cell_type_specific	SEC16B;SEC16B	TSS200;3'UTR
cg02927949	chr13	103426033	0.0292	0.0398	0.0255	5.11E-04	0.3624	Island	Promoter_Associated	TEX30;TEX30;TEX30;TEX30;TEX30;TEX30;TEX30	5'UTR;5'UTR;5'UTR;TSS200;1stExon;1stExon;1stExon
cg00912518	chr18	74772337	0.7540	0.7650	0.0736	5.11E-04	0.3624	S_Shore		MBP	3'UTR
cg14265321	chr11	118076885	0.6482	0.6554	0.0603	5.11E-04	0.3624	OpenSea
cg22784589	chr14	73359812	0.0259	0.0305	0.0215	5.11E-04	0.3624	Island		DPF3	5'UTR
cg25736517	chr13	103049754	0.8209	0.8565	0.0551	5.12E-04	0.3624	N_Shelf
cg16062565	chr20	42159476	0.6106	0.6257	0.0686	5.13E-04	0.3624	OpenSea		L3MBTL1;L3MBTL1;L3MBTL1	1stExon;5'UTR;TSS200
cg19264533	chr19	18451241	0.0602	0.0654	0.0450	5.13E-04	0.3624	N_Shore	Promoter_Associated	PGPEP1;PGPEP1	TSS200;TSS200
cg26238975	chr14	101520662	0.9546	0.9437	-0.0194	5.14E-04	0.3624	OpenSea		MIR134;MIR668;MIR485;MIR382	TSS1500;TSS1500;TSS1500;5'UTR
cg06603096	chr17	72879149	0.4294	0.3828	-0.0451	5.14E-04	0.3624	OpenSea		FADS6	TSS200
cg22655975	chr13	44453408	0.0408	0.0576	0.0346	5.16E-04	0.3624	Island		LACC1;LACC1;CCDC122	TSS1500;TSS200;5'UTR
cg11079525	chr12	50418837	0.0369	0.0265	-0.0289	5.17E-04	0.3624	N_Shore	Promoter_Associated	RACGAP1;RACGAP1;RACGAP1;RACGAP1;RACGAP1	5'UTR;5'UTR;5'UTR;5'UTR;5'UTR
cg08400475	chr1	158390842	0.8787	0.8631	-0.0570	5.18E-04	0.3624	OpenSea		OR10K2	TSS200
cg15771432	chr7	157477308	0.0706	0.0982	0.0549	5.18E-04	0.3624	Island	Unclassified_Cell_type_specific
cg20795117	chr1	155232251	0.0465	0.0653	0.0417	5.18E-04	0.3624	Island	Promoter_Associated	SCAMP3;SCAMP3	TSS200;TSS1500
cg25943661	chr11	122662714	0.6638	0.7002	0.1250	5.19E-04	0.3624	OpenSea
cg20849824	chr1	110166093	0.7578	0.7856	0.0521	5.19E-04	0.3624	S_Shelf		AMPD2;AMPD2	5'UTR;TSS1500
cg22644979	chr1	45805261	0.0704	0.1181	0.0618	5.19E-04	0.3624	N_Shore	Promoter_Associated	MUTYH;MUTYH;MUTYH;MUTYH;MUTYH;MUTYH;MUTYH;TOE1;TOE1;TOE1	5'UTR;5'UTR;5'UTR;5'UTR;5'UTR;5'UTR;5'UTR;TSS1500;TSS1500;TSS200
cg04096039	chr9	132043537	0.6423	0.6606	0.0889	5.20E-04	0.3624	OpenSea		RP11-344B5.2	TSS1500
cg21745654	chr12	93147893	0.9102	0.8937	-0.0452	5.20E-04	0.3624	OpenSea
cg11569946	chr6	35227318	0.0302	0.0370	0.0247	5.20E-04	0.3624	Island	Promoter_Associated	ZNF76;ZNF76;ZNF76;ZNF76;ZNF76;ZNF76	TSS1500;TSS200;1stExon;TSS200;TSS200;5'UTR
cg21621104	chr3	66468921	0.4529	0.4061	-0.1110	5.20E-04	0.3624	OpenSea
cg00471400	chr20	61196900	0.8457	0.8652	0.0410	5.20E-04	0.3624	Island
cg17305500	chr19	55769138	0.0681	0.0817	0.0275	5.20E-04	0.3624	N_Shore	Promoter_Associated	PPP6R1;PPP6R1	5'UTR;5'UTR
cg17794358	chr6	32097257	0.8571	0.8839	0.0693	5.21E-04	0.3624	N_Shore		ATF6B;ATF6B;ATF6B;ATF6B	TSS1500;TSS1500;TSS1500;TSS1500
cg13381521	chr9	130675236	0.7576	0.6849	-0.0894	5.22E-04	0.3624	S_Shore		ST6GALNAC4;ST6GALNAC4;ST6GALNAC4	3'UTR;5'UTR;5'UTR
cg13982695	chr11	8099111	0.8702	0.8876	0.0672	5.22E-04	0.3624	N_Shelf
cg09042009	chr7	157641737	0.8254	0.8657	0.0430	5.22E-04	0.3624	OpenSea
cg13227697	chr19	58695106	0.0772	0.1130	0.0634	5.22E-04	0.3624	Island	Promoter_Associated	ZNF274;ZNF274	5'UTR;5'UTR
cg20893039	chr1	246117536	0.6092	0.5457	-0.1115	5.22E-04	0.3624	OpenSea		SMYD3	3'UTR
cg14203613	chr3	4714928	0.7952	0.8084	0.0794	5.23E-04	0.3627	OpenSea		ITPR1	5'UTR
cg16742090	chr16	55067650	0.9074	0.8345	-0.0707	5.25E-04	0.3627	OpenSea
cg09622621	chr2	39635929	0.5045	0.5021	0.0619	5.26E-04	0.3627	OpenSea
cg03241471	chr17	1549681	0.9225	0.8995	-0.0325	5.26E-04	0.3627	N_Shelf		SCARF1;SCARF1;RILP	TSS1500;TSS1500;3'UTR
cg07882213	chr8	21541227	0.7674	0.8059	0.0746	5.27E-04	0.3627	OpenSea
cg08403821	chr2	143688943	0.9147	0.9217	0.0314	5.28E-04	0.3627	OpenSea
cg25852472	chr11	2017664	0.7223	0.7430	0.0665	5.28E-04	0.3627	Island		H19;H19;H19;H19;H19;H19;H19;H19;H19;H19;H19;H19	3'UTR;3'UTR;3'UTR;3'UTR;3'UTR;3'UTR;3'UTR;3'UTR;3'UTR;3'UTR;1stExon;TSS1500
cg18459189	chr15	35261784	0.0229	0.0384	0.0270	5.28E-04	0.3627	Island	Promoter_Associated	AQR	1stExon
cg18887483	chr15	74422572	0.0804	0.1127	0.0589	5.29E-04	0.3627	Island	Unclassified_Cell_type_specific	RP11-247C2.2;ISLR2;ISLR2;RP11-247C2.2;ISLR2;ISLR2;ISLR2;ISLR2;ISLR2	TSS1500;5'UTR;5'UTR;TSS1500;5'UTR;TSS1500;TSS200;TSS200;5'UTR
cg18652121	chr3	179322868	0.0306	0.0434	0.0235	5.30E-04	0.3627	S_Shore	Promoter_Associated	MRPL47;MRPL47;MRPL47;NDUFB5	TSS1500;TSS1500;TSS1500;5'UTR
cg17695462	chr10	133999320	0.3872	0.3387	-0.0765	5.30E-04	0.3627	Island		RP11-140A10.3;RP11-140A10.3;DPYSL4;DPYSL4	3'UTR;TSS1500;TSS1500;TSS1500
cg09643151	chr2	201981873	0.0659	0.0574	-0.0335	5.31E-04	0.3627	N_Shore	Promoter_Associated	CFLAR;CFLAR;CFLAR;CFLAR;CFLAR;CFLAR;CFLAR;CFLAR	5'UTR;5'UTR;5'UTR;5'UTR;5'UTR;5'UTR;5'UTR;TSS1500
cg07699351	chr15	31175400	0.9152	0.8957	-0.0312	5.31E-04	0.3627	Island
cg02380821	chr15	69879060	0.7303	0.7533	0.0645	5.31E-04	0.3627	OpenSea
cg14031414	chr20	13765665	0.0302	0.0356	0.0200	5.31E-04	0.3627	Island	Promoter_Associated	C20orf7;C20orf7;ESF1;C20orf7;C20orf7;C20orf7	TSS200;TSS200;TSS200;TSS200;5'UTR;1stExon
cg27003594	chr14	74177136	0.8494	0.8894	0.0493	5.32E-04	0.3627	N_Shelf
cg00245011	chr2	110281484	0.6292	0.6586	0.0526	5.32E-04	0.3627	OpenSea
cg21184699	chr9	96277131	0.8020	0.8407	0.0607	5.32E-04	0.3627	N_Shore
cg07389692	chr10	78874154	0.6587	0.6517	0.0473	5.32E-04	0.3627	OpenSea
cg08648047	chr1	11028561	0.5109	0.5490	0.0916	5.33E-04	0.3629	OpenSea		C1orf127	5'UTR
cg13291466	chr17	77758642	0.9633	0.9492	-0.0260	5.34E-04	0.3631	Island
cg04084600	chr2	235016302	0.6163	0.5815	-0.0787	5.34E-04	0.3631	OpenSea		AC006037.2	TSS1500
cg19726916	chr19	17420182	0.0723	0.1035	0.0617	5.35E-04	0.3631	N_Shore	Promoter_Associated	DDA1	TSS200
cg18582992	chr15	45479642	0.1268	0.1456	0.0612	5.35E-04	0.3631	Island	Unclassified_Cell_type_specific	SHF;SHF;RP11-519G16.2	3'UTR;ExonBnd;5'UTR
cg06851885	chr15	84588912	0.8279	0.8381	0.0696	5.35E-04	0.3631	OpenSea
cg24089932	chr14	105354889	0.9102	0.8877	-0.0277	5.36E-04	0.3635	N_Shore	Unclassified_Cell_type_specific	KIAA0284;KIAA0284	1stExon;5'UTR
cg18498739	chr21	30360186	0.8712	0.8969	0.0675	5.37E-04	0.3635	OpenSea		LTN1	TSS1500
cg24135685	chr5	180217700	0.9506	0.9386	-0.0207	5.38E-04	0.3642	N_Shore		MGAT1;MGAT1;MGAT1	3'UTR;3'UTR;3'UTR
cg25096079	chr5	172487922	0.8333	0.8390	0.0592	5.40E-04	0.3643	S_Shelf		CREBRF;CREBRF;CREBRF	5'UTR;5'UTR;5'UTR
cg02062326	chr14	75643727	0.1938	0.2390	0.0905	5.41E-04	0.3643	S_Shore	Promoter_Associated	TMED10	TSS1500
cg04030916	chr1	26349501	0.5759	0.6036	0.0543	5.41E-04	0.3643	OpenSea		EXTL1;EXTL1	1stExon;TSS200
cg03580568	chr4	148402748	0.0955	0.0800	-0.0463	5.41E-04	0.3643	Island		EDNRA;EDNRA;EDNRA	5'UTR;5'UTR;5'UTR
cg22746182	chr8	41749867	0.6761	0.6209	-0.1056	5.42E-04	0.3643	N_Shelf	Unclassified_Cell_type_specific
cg19877921	chr17	61904685	0.0546	0.0776	0.0519	5.42E-04	0.3643	N_Shore	Promoter_Associated	PSMC5;FTSJ3;FTSJ3;PSMC5	TSS1500;5'UTR;1stExon;TSS200
cg00748599	chr7	80548752	0.0327	0.0385	0.0225	5.42E-04	0.3643	S_Shore		SEMA3C;SEMA3C;SEMA3C;SEMA3C	5'UTR;TSS200;TSS1500;TSS1500
cg17705681	chr14	100759438	0.9055	0.8739	-0.0319	5.43E-04	0.3643	Island		RP11-638I2.6;SLC25A29;SLC25A29;SLC25A29;SLC25A29	5'UTR;5'UTR;5'UTR;5'UTR;5'UTR
cg00000924	chr11	2720463	0.5459	0.4888	-0.0564	5.43E-04	0.3643	Island		KCNQ1OT1	1stExon
cg16078886	chr18	29673278	0.0318	0.0404	0.0178	5.44E-04	0.3643	Island	Promoter_Associated	snoU13	TSS1500
cg17697739	chr6	1873340	0.7939	0.8172	0.0624	5.44E-04	0.3643	OpenSea
cg24266825	chr3	187684611	0.4215	0.4537	0.1194	5.45E-04	0.3643	OpenSea		RP11-132N15.3;RP11-132N15.3;RP11-132N15.3	3'UTR;1stExon;3'UTR
cg03170698	chr2	71694016	0.1976	0.1393	-0.0633	5.45E-04	0.3643	Island	Unclassified_Cell_type_specific	DYSF	1stExon
cg05105477	chr2	152906698	0.7558	0.7788	0.0738	5.46E-04	0.3643	OpenSea
cg25838968	chr1	208250847	0.3922	0.3925	0.0787	5.46E-04	0.3643	OpenSea
cg23081397	chr3	9291180	0.0234	0.0303	0.0183	5.47E-04	0.3643	OpenSea	Promoter_Associated	SRGAP3;SRGAP3	TSS200;TSS1500
cg08393192	chr1	226250381	0.0789	0.0994	0.0292	5.47E-04	0.3643	Island	Promoter_Associated	H3F3A;H3F3A;H3F3A;H3F3A;H3F3A	5'UTR;TSS1500;TSS200;1stExon;5'UTR
cg14765414	chr13	113652335	0.8267	0.7719	-0.0625	5.48E-04	0.3643	N_Shelf
cg13620799	chr4	54424280	0.6764	0.7041	0.1147	5.48E-04	0.3643	OpenSea		LNX1;LNX1	1stExon;5'UTR
cg00710862	chr2	85545908	0.6035	0.6290	0.0770	5.49E-04	0.3643	OpenSea		TGOLN2;TGOLN2	3'UTR;3'UTR
cg05964940	chr5	83602601	0.7691	0.7676	0.0750	5.50E-04	0.3643	OpenSea
cg27038755	chr16	31129307	0.0611	0.0792	0.0513	5.50E-04	0.3643	S_Shore	Promoter_Associated	RP11-196G11.4	TSS200
cg23966214	chr17	48203188	0.7580	0.7902	0.0805	5.50E-04	0.3643	N_Shelf		SAMD14;SAMD14	5'UTR;5'UTR
cg06203772	chr12	1655755	0.9056	0.9181	0.0368	5.50E-04	0.3643	OpenSea
cg21864845	chr1	1208426	0.0338	0.0441	0.0283	5.51E-04	0.3643	N_Shore	Promoter_Associated	UBE2J2;UBE2J2;UBE2J2;UBE2J2;UBE2J2;UBE2J2;UBE2J2	5'UTR;5'UTR;5'UTR;5'UTR;5'UTR;5'UTR;3'UTR
cg18632135	chr6	35996485	0.0886	0.1172	0.0754	5.51E-04	0.3643	S_Shore		MAPK14	5'UTR
cg26661640	chr11	64458846	0.7249	0.7588	0.0487	5.53E-04	0.3644	OpenSea
cg16232504	chr1	99127707	0.0644	0.0850	0.0384	5.53E-04	0.3644	Island	Unclassified_Cell_type_specific	SNX7;SNX7	5'UTR;5'UTR
cg07878017	chr6	98153362	0.8842	0.8573	-0.0569	5.54E-04	0.3644	OpenSea		RP1-104O17.1	5'UTR
cg23496358	chr8	12570769	0.9253	0.9054	-0.0366	5.54E-04	0.3644	OpenSea
cg07160044	chr13	24735301	0.0858	0.0932	0.0558	5.55E-04	0.3644	Island	Promoter_Associated	MIR2276;SPATA13;SPATA13;SPATA13	TSS1500;5'UTR;5'UTR;5'UTR
cg24733637	chr19	19050451	0.4722	0.4684	0.0528	5.55E-04	0.3644	N_Shore	Unclassified_Cell_type_specific	HOMER3;HOMER3;HOMER3;HOMER3;HOMER3;HOMER3	5'UTR;5'UTR;5'UTR;5'UTR;TSS1500;TSS200
cg16471600	chr8	143879727	0.6729	0.7003	0.0656	5.55E-04	0.3644	Island		RP11-706C16.8	5'UTR
cg17767319	chr12	121124020	0.1336	0.1785	0.0967	5.55E-04	0.3644	N_Shore	Promoter_Associated	MLEC;MLEC	TSS1500;TSS1500
cg13180811	chr1	60854239	0.6048	0.6096	0.0847	5.56E-04	0.3648	OpenSea
cg18587518	chr21	35759118	0.8906	0.8881	-0.0409	5.57E-04	0.3648	OpenSea		FAM165B;FAM165B;FAM165B	3'UTR;3'UTR;5'UTR
cg15170442	chr8	144521607	0.8376	0.8601	0.0445	5.57E-04	0.3648	Island		ZC3H3	3'UTR
cg20807111	chr7	100660595	0.0453	0.0604	0.0334	5.57E-04	0.3648	OpenSea	Promoter_Associated	RP11-395B7.4;RP11-395B7.4;MUC12;MUC12	3'UTR;3'UTR;1stExon;5'UTR
cg03084350	chr3	38065265	0.6374	0.6821	0.0552	5.58E-04	0.3648	N_Shore
cg02194398	chr4	142556368	0.7743	0.8035	0.0737	5.59E-04	0.3649	N_Shore		IL15;IL15	TSS1500;TSS1500
cg11684142	chr20	62572234	0.9731	0.9613	-0.0337	5.60E-04	0.3653	Island	Gene_Associated
cg04614459	chr10	104427770	0.9201	0.8970	-0.0321	5.61E-04	0.3655	OpenSea
cg04471375	chr16	58752165	0.8730	0.8551	-0.0448	5.61E-04	0.3655	OpenSea		GOT2	3'UTR
cg19568544	chr5	140514811	0.2190	0.2799	0.1128	5.62E-04	0.3660	N_Shore	NonGene_Associated_Cell_type_specific	PCDHB5;PCDHB5;PCDHB5	TSS1500;5'UTR;1stExon
cg24156905	chr11	6440470	0.1112	0.1374	0.0631	5.63E-04	0.3664	Island	Promoter_Associated_Cell_type_specific	APBB1;APBB1;APBB1	TSS200;TSS200;5'UTR
cg10018105	chr16	21610700	0.0523	0.0690	0.0358	5.65E-04	0.3672	Island	Promoter_Associated	METTL9;METTL9;METTL9	TSS200;TSS200;TSS1500
cg01423847	chr10	1721234	0.7872	0.8221	0.0564	5.66E-04	0.3675	OpenSea
cg22326463	chr15	66371153	0.6386	0.6714	0.0468	5.67E-04	0.3680	OpenSea		MEGF11	5'UTR
cg26303870	chr14	69443683	0.5704	0.6031	0.0798	5.68E-04	0.3680	N_Shore	Promoter_Associated_Cell_type_specific	ACTN1	5'UTR
cg24943066	chr21	27009142	0.8355	0.8649	0.0454	5.68E-04	0.3680	N_Shelf
cg20611349	chr5	36569433	0.9023	0.8680	-0.0472	5.69E-04	0.3680	OpenSea
cg12428624	chr1	70488880	0.6411	0.6682	0.0675	5.69E-04	0.3680	OpenSea		RP11-181B18.1;RP11-181B18.1	TSS1500;3'UTR
cg27583581	chr8	82062126	0.8004	0.8273	0.0726	5.70E-04	0.3680	OpenSea
cg18835320	chr5	108063601	0.1388	0.0973	-0.0494	5.71E-04	0.3680	Island	Unclassified
cg20351062	chr1	11866082	0.0894	0.1176	0.0805	5.71E-04	0.3680	Island	Promoter_Associated	MTHFR;CLCN6;CLCN6;CLCN6;MTHFR;MTHFR;CLCN6;CLCN6;CLCN6	5'UTR;TSS1500;TSS1500;TSS1500;TSS1500;1stExon;TSS200;TSS200;TSS200
cg02281208	chr15	27216008	0.0490	0.0589	0.0430	5.71E-04	0.3680	Island		GABRG3;GABRG3	TSS1500;TSS1500
cg16445190	chr13	110174307	0.9505	0.9370	-0.0252	5.72E-04	0.3680	OpenSea
cg09884451	chr4	2366831	0.3851	0.3017	-0.1412	5.72E-04	0.3680	Island	Promoter_Associated_Cell_type_specific	ZFYVE28;ZFYVE28	TSS1500;TSS1500
cg06540015	chr1	32203668	0.6405	0.6774	0.0464	5.73E-04	0.3680	OpenSea		BAI2	TSS1500
cg02493153	chr12	22617488	0.8531	0.8705	0.0464	5.73E-04	0.3680	OpenSea		RP11-359J14.2	TSS1500
cg04845332	chr5	17414184	0.9145	0.8937	-0.0412	5.73E-04	0.3680	OpenSea		RP11-321E2.3;RP11-321E2.3	5'UTR;5'UTR
cg08830754	chr6	52860234	0.0770	0.1155	0.0750	5.74E-04	0.3682	S_Shore	Promoter_Associated	GSTA4;GSTA4;GSTA4;GSTA4;RN7SK	TSS1500;TSS1500;TSS1500;TSS200;TSS200
cg02238760	chr1	32236337	0.7251	0.7652	0.0762	5.75E-04	0.3682	N_Shore
cg06755992	chr3	123753198	0.0923	0.0961	0.0646	5.75E-04	0.3682	Island	Unclassified_Cell_type_specific
cg23979876	chr4	141299001	0.8322	0.8376	0.0515	5.76E-04	0.3682	S_Shelf		SCOC;SCOC;SCOC	5'UTR;5'UTR;5'UTR
cg02142754	chr16	88094006	0.8945	0.9069	0.0318	5.77E-04	0.3684	OpenSea
cg03684156	chr5	137514661	0.0354	0.0418	0.0252	5.77E-04	0.3684	Island	Promoter_Associated	BRD8;BRD8;KIF20A;BRD8;BRD8;BRD8;BRD8;KIF20A	1stExon;5'UTR;TSS200;TSS1500;TSS1500;TSS1500;TSS1500;TSS200
cg11576513	chr6	114663692	0.0203	0.0335	0.0289	5.78E-04	0.3685	Island		HS3ST5;HS3ST5	1stExon;5'UTR
cg27228191	chr1	156053525	0.6299	0.6571	0.0873	5.78E-04	0.3685	S_Shore		LMNA	5'UTR
cg14369893	chr21	46501109	0.6772	0.6433	-0.1140	5.79E-04	0.3685	OpenSea	Unclassified_Cell_type_specific	ADARB1;ADARB1;ADARB1	5'UTR;5'UTR;5'UTR
cg22668002	chr7	5429036	0.8942	0.8740	-0.0370	5.79E-04	0.3685	Island		TNRC18	5'UTR
cg04803994	chr11	1592587	0.0497	0.0592	0.0370	5.79E-04	0.3685	Island		RP13-25N22.1;DUSP8	TSS1500;5'UTR
cg12496710	chr17	8030076	0.0623	0.0827	0.0496	5.81E-04	0.3689	Island	Promoter_Associated
cg04662123	chr2	128177317	0.6775	0.7115	0.0864	5.81E-04	0.3689	S_Shelf		PROC;PROC;PROC;PROC	5'UTR;5'UTR;TSS1500;TSS200
cg13931887	chr8	145738926	0.7218	0.7576	0.0666	5.81E-04	0.3689	Island		RECQL4	3'UTR
cg12587954	chr1	200993200	0.2518	0.2957	0.1132	5.83E-04	0.3691	S_Shore		KIF21B;KIF21B;KIF21B;RP11-168O16.1;RP11-168O16.1	TSS1500;TSS1500;TSS1500;1stExon;5'UTR
cg02497290	chr21	30244689	0.8992	0.8687	-0.0441	5.83E-04	0.3691	OpenSea		N6AMT1	3'UTR
cg11341711	chr19	47290532	0.0554	0.0676	0.0411	5.84E-04	0.3691	N_Shore	Promoter_Associated	SLC1A5;SLC1A5	5'UTR;1stExon
cg16431543	chr12	130923001	0.9458	0.9375	-0.0309	5.85E-04	0.3691	OpenSea
cg00352872	chr17	9695137	0.7751	0.7216	-0.0484	5.85E-04	0.3691	OpenSea		DHRS7C	TSS1500
cg04140596	chr1	228404239	0.6291	0.6406	0.0676	5.86E-04	0.3691	Island		OBSCN;OBSCN	5'UTR;5'UTR
cg21678540	chr4	13929921	0.7728	0.7986	0.0423	5.88E-04	0.3691	OpenSea		RP11-341G5.1;RP11-341G5.1	5'UTR;5'UTR
cg16263129	chr3	194844174	0.7632	0.7765	0.0512	5.88E-04	0.3691	OpenSea	Unclassified_Cell_type_specific	XXYLT1	TSS1500
cg09184808	chr11	77070140	0.8543	0.8756	0.0359	5.88E-04	0.3691	OpenSea		PAK1	TSS200
cg09600096	chr14	61114550	0.0468	0.0571	0.0280	5.89E-04	0.3691	Island
cg03687650	chr11	3144685	0.2475	0.2525	0.1318	5.89E-04	0.3691	S_Shelf		OSBPL5;OSBPL5	5'UTR;5'UTR
cg08731760	chr11	15959742	0.8799	0.9099	0.0427	5.89E-04	0.3691	N_Shore
cg03822052	chr5	150585210	0.8696	0.8423	-0.0473	5.89E-04	0.3691	OpenSea		CCDC69;CCDC69	TSS1500;3'UTR
cg20989630	chr8	125619605	0.4640	0.4763	0.0830	5.90E-04	0.3691	OpenSea	Unclassified_Cell_type_specific	MTSS1	5'UTR
cg10864970	chr7	122025659	0.8752	0.8337	-0.0618	5.90E-04	0.3691	OpenSea
cg08964693	chr10	358063	0.6417	0.6490	0.0578	5.90E-04	0.3691	OpenSea
cg13642600	chr5	93126401	0.7728	0.7876	0.0815	5.91E-04	0.3691	OpenSea
cg00676246	chr1	240254997	0.0570	0.1395	0.0885	5.91E-04	0.3691	Island		FMN2	TSS200
cg14934821	chr9	139228820	0.8597	0.8124	-0.0538	5.91E-04	0.3691	Island		GPSM1	TSS200
cg21737016	chr11	7652220	0.8674	0.8837	0.0826	5.91E-04	0.3691	OpenSea		PPFIBP2;PPFIBP2	TSS200;5'UTR
cg12598163	chr13	111806585	0.0333	0.0454	0.0252	5.94E-04	0.3703	S_Shore	Promoter_Associated	ARHGEF7;ARHGEF7;ARHGEF7	5'UTR;5'UTR;5'UTR
cg01512638	chr20	47895370	0.0617	0.1053	0.0721	5.95E-04	0.3703	S_Shore	NonGene_Associated	ZNFX1-AS1;ZNFX1;ZNFX1;ZNFX1;SNORD12C;SNORD12B	5'UTR;TSS1500;TSS1500;TSS1500;TSS200;TSS1500
cg08222662	chr7	138794752	0.0920	0.1582	0.0799	5.95E-04	0.3703	S_Shore	Promoter_Associated	ZC3HAV1;ZC3HAV1;ZC3HAV1	TSS1500;TSS1500;TSS1500
cg01836954	chr14	91037167	0.8382	0.8428	-0.0525	5.95E-04	0.3703	OpenSea		TTC7B	3'UTR
cg14223671	chr16	857981	0.2440	0.1847	-0.2185	5.96E-04	0.3703	Island	Promoter_Associated
cg08920810	chr15	27215457	0.8071	0.7735	-0.1020	5.96E-04	0.3703	N_Shore		GABRG3;GABRG3	TSS1500;TSS1500
cg00801339	chr3	14593796	0.8565	0.8792	0.0662	5.98E-04	0.3704	N_Shelf
cg09526469	chr5	14277668	0.7532	0.8102	0.1731	5.99E-04	0.3704	OpenSea
cg25691060	chr12	67663875	0.0422	0.0685	0.0344	5.99E-04	0.3704	Island
cg07817208	chr4	20006267	0.8807	0.8185	-0.0895	6.00E-04	0.3704	OpenSea
cg09363128	chr16	85478932	0.5772	0.5923	0.0501	6.00E-04	0.3704	OpenSea	Unclassified_Cell_type_specific
cg06528584	chr19	40314899	0.1110	0.1520	0.0821	6.00E-04	0.3704	N_Shore	Promoter_Associated
cg10710607	chr3	59237913	0.7358	0.7629	0.0834	6.01E-04	0.3704	OpenSea
cg04295991	chr13	21348012	0.0643	0.0849	0.0418	6.01E-04	0.3704	Island	Promoter_Associated	N6AMT2;N6AMT2;N6AMT2;N6AMT2	1stExon;3'UTR;5'UTR;5'UTR
cg22078284	chr6	37635331	0.6753	0.7017	0.1017	6.01E-04	0.3704	OpenSea
cg21655307	chr3	141030761	0.0702	0.1010	0.0372	6.02E-04	0.3704	Island	Promoter_Associated	RP11-438D8.2	3'UTR
cg08836984	chr1	210410529	0.2347	0.1906	-0.0496	6.03E-04	0.3704	S_Shelf		SERTAD4;SERTAD4	5'UTR;TSS200
cg10125661	chr10	38027755	0.6077	0.6243	0.0567	6.03E-04	0.3704	OpenSea
cg16889669	chr6	113787498	0.8819	0.9020	0.0559	6.03E-04	0.3704	OpenSea
cg08214142	chr12	56623826	0.7395	0.6736	-0.0606	6.03E-04	0.3704	OpenSea		SLC39A5;SLC39A5	TSS200;TSS1500
cg01119777	chr10	11936173	0.9119	0.9282	0.0327	6.04E-04	0.3704	Island		RP11-401F24.4	3'UTR
cg27486742	chr2	44935762	0.6527	0.5850	-0.0981	6.04E-04	0.3704	OpenSea
cg22985355	chr5	14908492	0.6897	0.6901	0.0691	6.05E-04	0.3704	OpenSea
cg15571353	chr1	24528833	0.5617	0.5603	0.1271	6.06E-04	0.3709	OpenSea	Unclassified	RP11-10N16.2	5'UTR
cg24555348	chr7	7781798	0.8304	0.7977	-0.0625	6.06E-04	0.3709	OpenSea		AC007161.4;AC006465.3	TSS200;5'UTR
cg20173334	chr8	42698483	0.0730	0.1234	0.0577	6.08E-04	0.3716	Island	Promoter_Associated	THAP1;THAP1;THAP1	TSS1500;TSS200;TSS200
cg05521717	chr6	166826097	0.9050	0.8561	-0.0607	6.08E-04	0.3716	Island		RPS6KA2;RPS6KA2;RPS6KA2;RPS6KA2	3'UTR;3'UTR;3'UTR;3'UTR
cg18472787	chr17	48071988	0.0890	0.0911	0.0540	6.10E-04	0.3717	Island		DLX3	TSS1500
cg22278106	chr2	169746720	0.0592	0.0851	0.0626	6.10E-04	0.3717	Island	Promoter_Associated	SPC25;SPC25	5'UTR;3'UTR
cg09447105	chr12	15126020	0.6400	0.6417	0.0565	6.10E-04	0.3717	OpenSea		PDE6H	5'UTR
cg20695297	chr19	3178844	0.4402	0.3858	-0.1408	6.12E-04	0.3726	Island	Promoter_Associated	S1PR4	1stExon
cg02342092	chr2	44314396	0.1265	0.1996	0.0923	6.14E-04	0.3732	Island	Unclassified
cg05959932	chr6	2382734	0.8246	0.7890	-0.0751	6.14E-04	0.3732	OpenSea
cg26615127	chr1	65731432	0.0396	0.0549	0.0266	6.16E-04	0.3739	Island	Unclassified	DNAJC6;DNAJC6	5'UTR;5'UTR
cg05593162	chr1	243577377	0.8429	0.8524	0.0605	6.17E-04	0.3739	OpenSea
cg09159022	chr8	4849522	0.0799	0.1077	0.0565	6.17E-04	0.3739	Island
cg06902607	chr1	247511400	0.1381	0.1628	0.0491	6.18E-04	0.3739	OpenSea
cg01837320	chr14	74960001	0.0445	0.0740	0.0491	6.19E-04	0.3739	Island	Promoter_Associated	ISCA2;ISCA2;ISCA2;NPC2;NPC2;NPC2;NPC2;NPC2;NPC2;NPC2;NPC2	TSS1500;TSS1500;TSS1500;1stExon;1stExon;1stExon;5'UTR;5'UTR;5'UTR;TSS200;TSS200
cg03935228	chr7	104771546	0.7941	0.8241	0.0582	6.19E-04	0.3739	OpenSea
cg01886125	chr2	110054030	0.8070	0.7844	-0.0802	6.19E-04	0.3739	OpenSea
cg05726003	chr1	150995619	0.5152	0.5341	0.0635	6.19E-04	0.3739	OpenSea		U6;PRUNE;PRUNE;PRUNE;PRUNE	TSS1500;5'UTR;5'UTR;5'UTR;5'UTR
cg02434478	chr7	1110859	0.8582	0.8700	0.0489	6.20E-04	0.3741	OpenSea		C7orf50	3'UTR
cg12559179	chr19	5337225	0.5391	0.5636	0.0824	6.20E-04	0.3741	N_Shore	Unclassified_Cell_type_specific	PTPRS;PTPRS	5'UTR;5'UTR
cg08913813	chr9	116766288	0.5574	0.5883	0.1156	6.21E-04	0.3743	OpenSea
cg20809157	chr5	87029303	0.6826	0.7113	0.0889	6.22E-04	0.3744	OpenSea		CTD-2316B1.2	TSS1500
cg19934989	chr6	157980339	0.6650	0.7004	0.1311	6.23E-04	0.3744	OpenSea
cg09827588	chr1	31353769	0.6280	0.6562	0.0642	6.24E-04	0.3744	OpenSea		SDC3	3'UTR
cg25362050	chr17	38470900	0.6668	0.7036	0.0602	6.24E-04	0.3744	N_Shelf	Unclassified	RARA	5'UTR
cg07128021	chr10	80824237	0.5756	0.6145	0.0779	6.25E-04	0.3744	N_Shelf	Unclassified_Cell_type_specific	RP11-202P11.1	3'UTR
cg11893652	chr9	131102639	0.0348	0.0382	0.0228	6.25E-04	0.3744	Island		SLC27A4;SLC27A4	TSS1500;TSS1500
cg00960197	chr1	16161098	0.0282	0.0302	0.0175	6.25E-04	0.3744	N_Shore	Promoter_Associated	RP11-169K16.9	3'UTR
cg25136709	chr7	143599409	0.0503	0.0644	0.0312	6.26E-04	0.3744	Island	Promoter_Associated	FAM115A;FAM115A	TSS200;TSS200
cg21787369	chr16	89373297	0.8442	0.7899	-0.0678	6.26E-04	0.3744	Island		ANKRD11	3'UTR
cg21532103	chr2	238535538	0.6403	0.6716	0.0830	6.27E-04	0.3744	N_Shore	Unclassified_Cell_type_specific	LRRFIP1	TSS1500
cg14087856	chr1	188826889	0.9039	0.9285	0.0357	6.27E-04	0.3744	OpenSea
cg08902483	chr4	10099231	0.6614	0.6673	0.0495	6.28E-04	0.3744	OpenSea	Promoter_Associated
cg12339760	chr15	72108326	0.7569	0.7686	0.0677	6.30E-04	0.3744	S_Shelf	Unclassified_Cell_type_specific	CTD-2524L6.2	TSS1500
cg02933404	chr1	176283088	0.5487	0.4955	-0.1176	6.30E-04	0.3744	OpenSea
cg18027295	chr19	1876334	0.0413	0.0589	0.0333	6.30E-04	0.3744	Island	Promoter_Associated	CTB-31O20.2	TSS200
cg13531204	chr8	30170049	0.6620	0.6362	-0.0651	6.31E-04	0.3744	OpenSea
cg01186321	chr4	93760188	0.8000	0.8201	0.0441	6.31E-04	0.3744	OpenSea		RP11-428L21.1;GRID2	TSS200;5'UTR
cg23808297	chr1	70605800	0.7322	0.7484	0.0716	6.31E-04	0.3744	OpenSea		RP4-677H15.6	TSS1500
cg04228924	chr20	60752588	0.7775	0.7962	0.0485	6.31E-04	0.3744	OpenSea
cg20811236	chr18	46501400	0.5719	0.6145	0.1158	6.32E-04	0.3744	N_Shore
cg12815355	chr2	75894077	0.7066	0.7522	0.0819	6.32E-04	0.3744	OpenSea		MRPL19;MRPL19;GCFC2;GCFC2	5'UTR;3'UTR;3'UTR;3'UTR
cg04293180	chr8	144700367	0.0399	0.0637	0.0402	6.32E-04	0.3744	Island		TSTA3;TSTA3	TSS1500;TSS1500
cg16337783	chr7	42971921	0.0269	0.0290	0.0177	6.33E-04	0.3744	Island	Promoter_Associated	RP11-111K18.1;PSMA2;MRPL32;MRPL32;PSMA2	TSS200;TSS200;5'UTR;1stExon;TSS200
cg20704957	chr5	87140414	0.5319	0.6332	0.1520	6.33E-04	0.3744	OpenSea
cg08513123	chr6	30121930	0.7556	0.7821	0.0470	6.34E-04	0.3744	OpenSea
cg05544793	chr3	111431367	0.5492	0.5682	0.0548	6.35E-04	0.3749	OpenSea		PLCXD2	TSS1500
cg12811797	chr3	156392549	0.0402	0.0515	0.0323	6.35E-04	0.3749	Island		TIPARP;TIPARP-AS1;TIPARP;TIPARP;TIPARP-AS1;TIPARP	5'UTR;TSS1500;1stExon;5'UTR;TSS1500;TSS200
cg19643841	chr6	79944399	0.0334	0.0404	0.0263	6.37E-04	0.3751	Island	Promoter_Associated	HMGN3;HMGN3	1stExon;5'UTR
cg08923054	chr8	41654455	0.9127	0.9355	0.0457	6.37E-04	0.3751	N_Shore		ANK1	3'UTR
cg24550369	chr7	142487589	0.6146	0.6151	0.0707	6.38E-04	0.3751	OpenSea
cg17543885	chr6	151562429	0.0511	0.0627	0.0338	6.38E-04	0.3751	Island
cg12604850	chr6	119150349	0.8488	0.8769	0.0446	6.39E-04	0.3752	OpenSea		MCM9	3'UTR
cg19893178	chr5	118692011	0.0654	0.1219	0.0620	6.39E-04	0.3752	S_Shore
cg24693982	chr6	144508735	0.9210	0.9207	-0.0223	6.40E-04	0.3752	S_Shore		STX11	3'UTR
cg06229337	chr14	103628465	0.7837	0.8243	0.0791	6.40E-04	0.3752	OpenSea
cg23176317	chr1	109704161	0.8491	0.8751	0.0516	6.41E-04	0.3752	OpenSea
cg22461221	chr5	153196627	0.6800	0.7136	0.0560	6.41E-04	0.3752	OpenSea
cg10097458	chr10	59866772	0.9568	0.9392	-0.0218	6.42E-04	0.3754	Island
cg08386886	chr17	41277274	0.0783	0.1154	0.0765	6.42E-04	0.3754	N_Shore	Promoter_Associated	NBR2;BRCA1;BRCA1;BRCA1;BRCA1;NBR2;BRCA1;BRCA1;BRCA1;BRCA1	TSS1500;5'UTR;5'UTR;5'UTR;5'UTR;TSS1500;TSS1500;5'UTR;5'UTR;5'UTR
cg18057851	chr7	108082703	0.5504	0.5625	0.0799	6.43E-04	0.3757	OpenSea		NRCAM;NRCAM;NRCAM;NRCAM	5'UTR;5'UTR;5'UTR;5'UTR
cg00115313	chr1	193029121	0.0403	0.0576	0.0281	6.44E-04	0.3757	Island	Promoter_Associated	UCHL5;UCHL5;UCHL5;UCHL5;UCHL5;UCHL5;UCHL5;UCHL5;TROVE2;TROVE2;TROVE2;UCHL5;TROVE2;TROVE2;TROVE2	TSS1500;TSS1500;TSS1500;TSS1500;TSS1500;TSS1500;1stExon;TSS1500;TSS200;TSS200;1stExon;5'UTR;5'UTR;5'UTR;5'UTR
cg16696472	chr11	67792289	0.8637	0.8367	-0.0573	6.44E-04	0.3757	S_Shelf		ALDH3B1;RP5-901A4.1	5'UTR;3'UTR
cg25940917	chr1	211930040	0.8667	0.8849	0.0403	6.45E-04	0.3757	OpenSea
cg03026923	chr20	55764572	0.9361	0.9127	-0.0246	6.45E-04	0.3757	OpenSea		BMP7	3'UTR
cg06041759	chr11	528924	0.6637	0.6800	0.0690	6.46E-04	0.3757	OpenSea		RP13-46H24.1;RP13-46H24.1	1stExon;5'UTR
cg26313349	chr1	145589328	0.0580	0.0782	0.0442	6.46E-04	0.3757	Island	Promoter_Associated	NUDT17;NUDT17;NUDT17	1stExon;1stExon;3'UTR
cg00530740	chr6	53409368	0.0364	0.0532	0.0275	6.47E-04	0.3761	Island		GCLC;GCLC	1stExon;1stExon
cg20227471	chr2	25065550	0.9390	0.9214	-0.0390	6.49E-04	0.3765	OpenSea		ADCY3	TSS1500
cg01400454	chr16	1111708	0.7705	0.8189	0.0479	6.49E-04	0.3765	S_Shore	Unclassified_Cell_type_specific
cg04774358	chr4	1808646	0.5779	0.5935	0.0507	6.50E-04	0.3765	S_Shore		FGFR3;FGFR3	ExonBnd;TSS200
cg09615353	chr4	187026710	0.0782	0.1007	0.0717	6.50E-04	0.3765	Island	Unclassified	FAM149A;FAM149A	1stExon;5'UTR
cg21230309	chr3	52861574	0.6982	0.7195	0.0550	6.51E-04	0.3765	OpenSea		ITIH4	5'UTR
cg20670292	chr2	131099506	0.1949	0.0946	-0.0887	6.52E-04	0.3765	Island	Promoter_Associated	IMP4;IMP4;CCDC115	TSS1500;TSS1500;ExonBnd
cg04400841	chr2	208988863	0.8032	0.7394	-0.1452	6.52E-04	0.3765	Island
cg13946929	chr1	205477308	0.5745	0.5879	0.0577	6.52E-04	0.3765	S_Shelf		CDK18;CDK18;CDK18	5'UTR;5'UTR;5'UTR
cg03097389	chr13	45008447	0.4837	0.5166	0.1120	6.52E-04	0.3765	N_Shelf		TSC22D1;TSC22D1	3'UTR;3'UTR
cg02155360	chr15	83519898	0.7063	0.7398	0.1313	6.54E-04	0.3767	OpenSea	Unclassified_Cell_type_specific	HOMER2	ExonBnd
cg07721872	chr16	87735256	0.9213	0.9052	-0.0473	6.54E-04	0.3767	N_Shore		AC010536.1	1stExon
cg21270228	chr10	62184989	0.8256	0.8367	0.0730	6.54E-04	0.3767	OpenSea
cg15463563	chr8	134224890	0.9296	0.9165	-0.0413	6.56E-04	0.3773	OpenSea
cg26669397	chr1	228889628	0.2685	0.2635	0.0574	6.57E-04	0.3778	N_Shore
cg06911974	chr5	172260464	0.7087	0.7400	0.0677	6.58E-04	0.3782	N_Shore	Promoter_Associated	ERGIC1;ERGIC1;ERGIC1	TSS1500;TSS1500;TSS1500
cg10146163	chr2	65310718	0.7138	0.7360	0.0850	6.61E-04	0.3792	OpenSea		CEP68;RAB1A	3'UTR;3'UTR
cg13711144	chr7	107218933	0.5975	0.6429	0.1522	6.61E-04	0.3792	N_Shore		BCAP29	TSS1500
cg09265392	chr16	49910216	0.1409	0.1873	0.0898	6.62E-04	0.3792	Island
cg21300993	chr2	237123218	0.4794	0.4534	-0.0839	6.62E-04	0.3792	Island
cg01800926	chr1	9884565	0.0792	0.0925	0.0488	6.63E-04	0.3792	Island		CLSTN1;CLSTN1;CLSTN1;CLSTN1	1stExon;5'UTR;TSS1500;TSS1500
cg07093454	chr3	197024441	0.1275	0.1897	0.0552	6.63E-04	0.3792	Island		AC092937.2;DLG1;DLG1;DLG1;DLG1;DLG1	TSS1500;TSS1500;5'UTR;5'UTR;5'UTR;TSS1500
cg00660693	chr1	2850737	0.8166	0.8612	0.0469	6.63E-04	0.3792	Island
cg03211964	chr5	74249582	0.9183	0.9289	0.0348	6.64E-04	0.3794	OpenSea		CTD-2503O16.4	3'UTR
cg25968799	chr10	89419375	0.0306	0.0397	0.0245	6.65E-04	0.3796	Island	Unclassified_Cell_type_specific	PAPSS2;PAPSS2;PAPSS2;PAPSS2;PAPSS2;RP11-57C13.3	TSS1500;TSS1500;TSS200;5'UTR;1stExon;3'UTR
cg11764846	chr10	52313502	0.8564	0.8792	0.0401	6.68E-04	0.3804	OpenSea		SGMS1	5'UTR
cg24208369	chr14	102701860	0.3846	0.3443	-0.0473	6.68E-04	0.3804	OpenSea	Unclassified	MOK;MOK;MOK;MOK;MOK;MOK;MOK;MOK;MOK	5'UTR;5'UTR;5'UTR;5'UTR;TSS200;TSS200;3'UTR;5'UTR;5'UTR
cg15519237	chr19	40910626	0.8454	0.9069	0.0819	6.69E-04	0.3804	S_Shore
cg03825390	chr6	33260851	0.7396	0.7627	0.0691	6.69E-04	0.3804	S_Shelf		RGL2	3'UTR
cg03706456	chr14	66295214	0.7770	0.7945	0.0471	6.70E-04	0.3804	OpenSea
cg20988565	chr8	106334333	0.7257	0.7892	0.1197	6.71E-04	0.3804	S_Shelf		ZFPM2	5'UTR
cg04640197	chr7	102718772	0.7710	0.6481	-0.2072	6.71E-04	0.3804	S_Shelf
cg13206794	chr2	242010703	0.7983	0.8141	0.0480	6.72E-04	0.3804	OpenSea
cg12866362	chr16	57496671	0.0504	0.0466	0.0277	6.72E-04	0.3804	Island	Promoter_Associated	POLR2C;POLR2C;POLR2C	1stExon;1stExon;5'UTR
cg16368664	chr15	30338903	0.8980	0.9083	0.0345	6.72E-04	0.3804	S_Shore		RP11-143J24.1	TSS1500
cg06980966	chr20	55379790	0.2028	0.1651	-0.0545	6.73E-04	0.3804	OpenSea
cg19509303	chr14	101318703	0.7591	0.8190	0.0489	6.74E-04	0.3804	OpenSea	Unclassified	MEG3;MEG3;MEG3;MEG3;MEG3;MEG3;MEG3;MEG3;MEG3;MEG3;MEG3;MEG3;MEG3;RP11-123M6.2;MEG3;MEG3;MEG3;MIR770	5'UTR;5'UTR;5'UTR;5'UTR;5'UTR;5'UTR;5'UTR;5'UTR;5'UTR;5'UTR;5'UTR;5'UTR;5'UTR;3'UTR;5'UTR;5'UTR;5'UTR;TSS200
cg25125488	chr2	180130591	0.7585	0.7674	0.0773	6.74E-04	0.3804	S_Shore		SESTD1	TSS1500
cg04888022	chr19	44096831	0.8693	0.8446	-0.0498	6.75E-04	0.3804	Island
cg01910527	chr17	72245578	0.9336	0.8993	-0.0508	6.75E-04	0.3804	OpenSea		TTYH2;TTYH2	5'UTR;TSS1500
cg24736764	chr14	23820337	0.8152	0.8546	0.0574	6.75E-04	0.3804	N_Shore	Unclassified_Cell_type_specific	SLC22A17	3'UTR
cg24681895	chr8	145743681	0.0637	0.0938	0.0690	6.75E-04	0.3804	Island	Promoter_Associated	LRRC14;LRRC14;RECQL4	5'UTR;5'UTR;TSS1500
cg22263405	chr18	42259244	0.0569	0.0702	0.0725	6.76E-04	0.3804	Island	Promoter_Associated	RP11-456K23.1;SETBP1	3'UTR;TSS1500
cg15017149	chr17	896404	0.6250	0.7349	0.1396	6.76E-04	0.3804	N_Shelf
cg04760471	chr1	68696499	0.0368	0.0453	0.0303	6.77E-04	0.3805	N_Shore
cg00634189	chr7	150884606	0.8057	0.8608	0.0695	6.78E-04	0.3812	OpenSea		ASB10;ASB10;ASB10	TSS1500;TSS200;1stExon
cg08493911	chr12	57082291	0.0365	0.0477	0.0357	6.79E-04	0.3812	Island	Promoter_Associated	PTGES3;PTGES3;PTGES3;PTGES3;PTGES3;PTGES3	TSS1500;TSS1500;TSS200;TSS1500;TSS1500;TSS1500
cg24470880	chr13	24279614	0.6822	0.6913	0.0638	6.79E-04	0.3812	OpenSea
cg24738497	chr19	36005395	0.3121	0.2626	-0.0570	6.81E-04	0.3813	OpenSea		DMKN;DMKN;DMKN;DMKN;DMKN	TSS1500;TSS1500;TSS1500;TSS1500;TSS1500
cg11484115	chr5	179335704	0.6680	0.7170	0.1390	6.81E-04	0.3813	S_Shore	Promoter_Associated	TBC1D9B;TBC1D9B	TSS1500;TSS1500
cg09090223	chr9	92251253	0.9345	0.9309	-0.0232	6.82E-04	0.3813	OpenSea
cg24150567	chr3	48733950	0.8590	0.8735	0.0638	6.82E-04	0.3813	OpenSea		IP6K2;IP6K2;IP6K2;IP6K2;IP6K2;IP6K2;IP6K2;IP6K2	TSS1500;3'UTR;5'UTR;5'UTR;5'UTR;5'UTR;5'UTR;5'UTR
cg10913777	chr10	99258443	0.0812	0.1552	0.1119	6.82E-04	0.3813	Island	Promoter_Associated	MMS19;MMS19;MMS19;MMS19;MMS19;MMS19;UBTD1;MMS19	1stExon;5'UTR;5'UTR;TSS1500;TSS1500;TSS1500;TSS200;3'UTR
cg01885906	chr5	179306815	0.7960	0.8170	0.0563	6.83E-04	0.3813	S_Shore	Gene_Associated_Cell_type_specific
cg19955019	chr3	143773022	0.9343	0.9237	-0.0251	6.83E-04	0.3813	OpenSea
cg17795611	chr8	144987450	0.9377	0.9118	-0.0488	6.84E-04	0.3813	N_Shelf
cg10188230	chr1	26759112	0.0362	0.0513	0.0344	6.85E-04	0.3813	S_Shore	Promoter_Associated	DHDDS;DHDDS;DHDDS;DHDDS;DHDDS;DHDDS;DHDDS;DHDDS;DHDDS	5'UTR;5'UTR;5'UTR;5'UTR;5'UTR;5'UTR;5'UTR;5'UTR;TSS200
cg04781638	chr15	83240791	0.0555	0.0683	0.0468	6.85E-04	0.3813	OpenSea		CPEB1;CPEB1;CPEB1;CPEB1;CPEB1;CPEB1	TSS1500;TSS1500;TSS1500;TSS1500;5'UTR;5'UTR
cg24892156	chr10	33625310	0.0826	0.1240	0.0739	6.86E-04	0.3813	Island		NRP1;NRP1	TSS1500;TSS200
cg01789478	chr2	182545485	0.1345	0.1648	0.1028	6.87E-04	0.3813	N_Shelf		NEUROD1;NEUROD1;CERKL;NEUROD1	5'UTR;1stExon;TSS200;TSS1500
cg17660890	chr1	3392473	0.6029	0.6194	0.0622	6.87E-04	0.3813	N_Shelf	Unclassified_Cell_type_specific
cg18976418	chr14	39735496	0.1404	0.1159	-0.0666	6.87E-04	0.3813	N_Shore		CTAGE5;CTAGE5;CTAGE5;CTAGE5;CTAGE5;CTAGE5;CTAGE5	TSS1500;TSS1500;TSS1500;TSS1500;1stExon;5'UTR;5'UTR
cg15338159	chr2	106055507	0.4287	0.4656	0.2141	6.88E-04	0.3813	OpenSea		FHL2;FHL2	TSS1500;TSS1500
cg20748791	chr6	15586071	0.6866	0.7310	0.1222	6.88E-04	0.3813	OpenSea		DTNBP1;DTNBP1	1stExon;5'UTR
cg09109996	chr11	123986094	0.2368	0.1800	-0.0808	6.89E-04	0.3813	OpenSea	Promoter_Associated	VWA5A;VWA5A;VWA5A;VWA5A	TSS200;TSS200;1stExon;5'UTR
cg23751035	chr7	29518387	0.5777	0.6488	0.1537	6.89E-04	0.3813	OpenSea		CHN2;CHN2;CHN2	TSS1500;TSS1500;TSS1500
cg19672982	chr11	2715154	0.6534	0.6668	0.0609	6.90E-04	0.3813	OpenSea		KCNQ1OT1	1stExon
cg25519609	chr15	72978757	0.0251	0.0287	0.0201	6.90E-04	0.3813	Island	Promoter_Associated_Cell_type_specific	BBS4;BBS4;HIGD2B;BBS4;BBS4	TSS1500;TSS200;TSS1500;5'UTR;5'UTR
cg11011602	chr9	136215029	0.0422	0.0623	0.0363	6.90E-04	0.3815	Island	Promoter_Associated	RPL7A;SNORD24;MED22;MED22;RPL7A;RPL7A;MED22;MED22	TSS1500;TSS1500;TSS1500;TSS1500;TSS200;TSS200;TSS200;TSS200
cg11726572	chr18	658602	0.0460	0.0625	0.0427	6.91E-04	0.3816	Island	Promoter_Associated	C18orf56	TSS1500
cg03164070	chr6	107987436	0.8241	0.7807	-0.1045	6.92E-04	0.3821	OpenSea
cg09514185	chr10	1712988	0.6294	0.6528	0.0528	6.95E-04	0.3828	OpenSea
cg21152671	chr9	123690586	0.6763	0.6406	-0.0992	6.95E-04	0.3828	N_Shore		TRAF1;TRAF1;TRAF1	5'UTR;5'UTR;1stExon
cg05506987	chr3	156892723	0.0605	0.0786	0.0586	6.96E-04	0.3828	Island	Promoter_Associated	RP11-550I24.2;RP11-550I24.2;RN5S146	TSS1500;TSS1500;TSS1500
cg15411034	chr11	1466891	0.8077	0.8360	0.0492	6.96E-04	0.3828	Island	Unclassified	BRSK2	ExonBnd
cg02884346	chr4	6271501	0.0254	0.0359	0.0218	6.97E-04	0.3828	Island	Promoter_Associated	WFS1;WFS1;WFS1	TSS200;TSS200;TSS200
cg20605886	chr10	77472147	0.2699	0.2665	0.1093	6.97E-04	0.3828	OpenSea
cg07103975	chr2	232759690	0.8165	0.8344	0.0611	6.98E-04	0.3828	OpenSea
cg08516222	chr3	153840255	0.1553	0.2420	0.1879	6.99E-04	0.3828	Island	Promoter_Associated	ARHGEF26-AS1;ARHGEF26-AS1;ARHGEF26-AS1	TSS1500;TSS1500;TSS1500
cg11667763	chr2	70330710	0.7611	0.7007	-0.0581	7.00E-04	0.3828	OpenSea		AC016700.3	TSS1500
cg26661034	chr1	18957335	0.0742	0.0919	0.0495	7.00E-04	0.3828	Island	Unclassified_Cell_type_specific	PAX7;PAX7;PAX7	TSS1500;TSS1500;TSS200
cg16828657	chr17	19551535	0.0319	0.0395	0.0261	7.01E-04	0.3828	Island		ALDH3A2;ALDH3A2;ALDH3A2	TSS1500;TSS1500;TSS1500
cg06298701	chr10	51566673	0.8139	0.8301	0.0454	7.01E-04	0.3828	S_Shore		NCOA4;NCOA4;NCOA4;NCOA4;NCOA4	5'UTR;5'UTR;5'UTR;5'UTR;5'UTR
cg08575693	chr1	183654396	0.4636	0.4254	-0.1220	7.01E-04	0.3828	OpenSea	Unclassified_Cell_type_specific	RGL1;RGL1;RGL1;RGL1	5'UTR;5'UTR;5'UTR;5'UTR
cg22614787	chr19	13919708	0.8045	0.8238	0.0513	7.03E-04	0.3828	Island		ZSWIM4	5'UTR
cg19362728	chr11	118810606	0.5355	0.5335	0.0465	7.03E-04	0.3828	OpenSea		UPK2	5'UTR
cg21757189	chr8	134462510	0.5651	0.6032	0.0734	7.03E-04	0.3828	OpenSea	Unclassified
cg11789595	chr20	33872629	0.0746	0.0939	0.0436	7.04E-04	0.3828	Island	Promoter_Associated	FAM83C-AS1;EIF6;EIF6;EIF6;EIF6;EIF6	TSS1500;5'UTR;TSS200;TSS200;1stExon;TSS200
cg07743954	chr12	9794552	0.9371	0.9305	-0.0266	7.04E-04	0.3828	OpenSea		GOT2P3	TSS1500
cg02343715	chr5	177767740	0.8695	0.8320	-0.0725	7.04E-04	0.3828	S_Shelf
cg17743529	chr17	15903021	0.0319	0.0419	0.0151	7.05E-04	0.3828	Island	Promoter_Associated	TTC19;TTC19;TTC19;ZSWIM7;ZSWIM7;ZSWIM7	5'UTR;1stExon;TSS200;TSS200;TSS200;TSS200
cg02536320	chr1	59921149	0.5952	0.6005	0.0789	7.05E-04	0.3828	OpenSea		FGGY	5'UTR
cg27555352	chr15	33992204	0.6816	0.6422	-0.0657	7.05E-04	0.3828	OpenSea
cg20398120	chr2	219696690	0.8231	0.8608	0.0451	7.05E-04	0.3828	OpenSea		PRKAG3;PRKAG3;PRKAG3;PRKAG3;PRKAG3	1stExon;5'UTR;TSS200;TSS200;TSS200
cg20145221	chr11	62230011	0.9014	0.9277	0.0352	7.06E-04	0.3828	OpenSea		AP003064.1;AHNAK	TSS1500;3'UTR
cg24963443	chr5	180673122	0.1507	0.2223	0.1108	7.07E-04	0.3830	Island	Promoter_Associated	CTC-338M12.4;CTC-338M12.4;CTC-338M12.4	TSS1500;TSS1500;TSS1500
cg19684083	chr4	54424596	0.6056	0.6210	0.0870	7.07E-04	0.3831	OpenSea		LNX1	TSS1500
cg06148656	chr5	147808721	0.6314	0.6990	0.1468	7.08E-04	0.3833	OpenSea		CTD-2283N19.1	TSS1500
cg20659463	chr18	9102542	0.0260	0.0400	0.0217	7.10E-04	0.3833	Island	Promoter_Associated	NDUFV2;NDUFV2	TSS200;TSS200
cg12256812	chr19	58110209	0.8437	0.8576	0.0574	7.10E-04	0.3833	N_Shore		ZNF530	TSS1500
cg23053624	chr3	19188740	0.0458	0.0567	0.0397	7.10E-04	0.3833	Island	Unclassified	KCNH8	TSS1500
cg26694028	chr1	244212908	0.0507	0.0602	0.0566	7.10E-04	0.3833	N_Shore	Promoter_Associated
cg05310898	chr1	45241014	0.0432	0.0730	0.0327	7.12E-04	0.3837	Island	Promoter_Associated	RPS8;RPS8;SNORD46;RPS8;RP11-269F19.2	TSS1500;TSS1500;TSS1500;TSS200;3'UTR
cg05932079	chr14	103397374	0.7481	0.7673	0.0671	7.14E-04	0.3837	S_Shore		AMN	3'UTR
cg23852354	chr12	47630075	0.8780	0.8262	-0.0614	7.15E-04	0.3837	S_Shore
cg15404570	chr10	96943130	0.0593	0.0733	0.0582	7.16E-04	0.3837	N_Shore	Promoter_Associated
cg26780915	chr7	105519144	0.6858	0.7161	0.0663	7.16E-04	0.3837	S_Shore		CDHR3	5'UTR
cg11718443	chr14	75052737	0.8119	0.8256	0.0318	7.16E-04	0.3837	Island		LTBP2	3'UTR
cg13721589	chr17	17716006	0.5178	0.5297	0.0395	7.16E-04	0.3837	Island	Unclassified
cg03320646	chr16	70613332	0.8462	0.8657	0.0425	7.17E-04	0.3837	OpenSea		IL34	TSS1500
cg10801060	chr5	43044703	0.5957	0.6352	0.1147	7.17E-04	0.3837	S_Shore		AC025171.1;ANXA2R	5'UTR;TSS1500
cg26132490	chr5	175816261	0.0819	0.1081	0.0338	7.17E-04	0.3837	Island	Promoter_Associated	NOP16;NOP16;NOP16;NOP16;NOP16;NOP16	TSS1500;TSS1500;TSS1500;TSS1500;TSS1500;TSS1500
cg09564133	chr5	176738847	0.0814	0.0958	0.0514	7.17E-04	0.3837	Island	Promoter_Associated	MXD3;MXD3;MXD3;MXD3;MXD3;MXD3;MXD3	1stExon;1stExon;1stExon;5'UTR;5'UTR;5'UTR;5'UTR
cg18023666	chr5	173148154	0.7524	0.7819	0.0489	7.18E-04	0.3837	OpenSea		CTB-43E15.3;CTB-43E15.3;CTB-43E15.3	TSS1500;3'UTR;3'UTR
cg06156900	chr15	34658157	0.6500	0.6868	0.0550	7.18E-04	0.3837	N_Shore		LPCAT4	3'UTR
cg04672769	chr5	140070921	0.0329	0.0445	0.0268	7.19E-04	0.3837	Island	Promoter_Associated	HARS2;HARS2;HARS;HARS;HARS;HARS;HARS;HARS2;HARS2;HARS2;HARS;HARS;HARS;HARS;HARS;HARS	TSS1500;TSS1500;1stExon;1stExon;1stExon;1stExon;1stExon;TSS200;TSS200;TSS200;5'UTR;5'UTR;5'UTR;5'UTR;5'UTR;TSS200
cg10101463	chr1	202780506	0.0236	0.0386	0.0285	7.19E-04	0.3837	Island		KDM5B-AS1;KDM5B-AS1;RP11-480I12.10	5'UTR;5'UTR;TSS1500
cg25178913	chr11	19301951	0.8670	0.8397	-0.0577	7.20E-04	0.3837	OpenSea		RP11-428C19.4	5'UTR
cg11471767	chr1	981226	0.7746	0.8023	0.0709	7.20E-04	0.3837	Island
cg01870569	chr3	12526052	0.0533	0.0647	0.0461	7.21E-04	0.3837	Island	Promoter_Associated	TSEN2;TSEN2;TSEN2;TSEN2;TSEN2;TSEN2;TSEN2	TSS200;5'UTR;5'UTR;1stExon;5'UTR;1stExon;5'UTR
cg22149137	chr17	46804414	0.1463	0.1820	0.0780	7.21E-04	0.3837	Island
cg14772684	chr8	125698676	0.3956	0.3911	0.1310	7.22E-04	0.3837	OpenSea		MTSS1	5'UTR
cg22947676	chr14	104029489	0.0890	0.1113	0.0688	7.22E-04	0.3837	Island		BAG5;BAG5;APOPT1;BAG5	TSS1500;TSS1500;TSS200;TSS1500
cg26081339	chr4	155312746	0.9180	0.9235	-0.0427	7.22E-04	0.3837	OpenSea		DCHS2	TSS1500
cg26591364	chr7	1045411	0.8714	0.9089	0.0515	7.22E-04	0.3837	N_Shore		C7orf50	3'UTR
cg10478799	chr19	54249098	0.5820	0.5397	-0.0540	7.24E-04	0.3840	OpenSea		U6	TSS1500
cg13256912	chr3	11211081	0.6431	0.6540	0.0493	7.25E-04	0.3840	OpenSea		HRH1;HRH1	5'UTR;5'UTR
cg14895029	chr7	2775587	0.6721	0.6971	0.1137	7.25E-04	0.3840	S_Shore		GNA12;AMZ1	3'UTR;5'UTR
cg27392173	chr4	114567926	0.8273	0.8621	0.0692	7.25E-04	0.3840	OpenSea
cg06062490	chr9	124855899	0.1717	0.2406	0.0920	7.26E-04	0.3843	S_Shore	Promoter_Associated	TTLL11;TTLL11;TTLL11	TSS1500;TSS1500;TSS200
cg08903381	chr16	30103528	0.0352	0.0450	0.0252	7.27E-04	0.3844	Island	Promoter_Associated	TBX6;TBX6;TBX6;RP11-455F5.2	TSS1500;TSS1500;TSS1500;TSS200
cg01833436	chr1	243653490	0.7046	0.7423	0.0595	7.30E-04	0.3844	S_Shore	Unclassified_Cell_type_specific	AKT3	3'UTR
cg00135874	chr2	210493473	0.7950	0.8181	0.0428	7.31E-04	0.3844	OpenSea		MAP2;MAP2;MAP2;MAP2	5'UTR;5'UTR;5'UTR;5'UTR
cg27560055	chr11	66794033	0.5613	0.6912	0.1723	7.31E-04	0.3844	S_Shelf		SYT12;SYT12;SYT12;SYT12	5'UTR;5'UTR;5'UTR;5'UTR
cg06895436	chr8	82434543	0.9022	0.8321	-0.1139	7.31E-04	0.3844	Island		RP11-257P3.3;RP11-257P3.3	5'UTR;5'UTR
cg04840148	chr2	134169820	0.5991	0.6306	0.1068	7.31E-04	0.3844	OpenSea		NCKAP5	5'UTR
cg14686012	chr2	40679086	0.0404	0.0556	0.0326	7.31E-04	0.3844	S_Shore		SLC8A1;SLC8A1;SLC8A1;SLC8A1;SLC8A1	1stExon;5'UTR;5'UTR;5'UTR;5'UTR
cg22194495	chr19	34412377	0.8960	0.9078	0.0214	7.31E-04	0.3844	OpenSea
cg25800166	chr12	113375896	0.5854	0.5199	-0.1369	7.31E-04	0.3844	N_Shore	Promoter_Associated	OAS3;OAS3;OAS3;OAS3;OAS3;RP1-71H24.1	TSS1500;TSS1500;TSS1500;TSS1500;TSS1500;3'UTR
cg03925425	chr13	111768023	0.0570	0.0788	0.0495	7.32E-04	0.3844	OpenSea	Unclassified_Cell_type_specific	ARHGEF7-AS2;ARHGEF7;ARHGEF7;ARHGEF7;ARHGEF7-AS2;ARHGEF7	3'UTR;1stExon;1stExon;1stExon;1stExon;ExonBnd
cg14401614	chr15	74031640	0.7301	0.7524	0.0543	7.32E-04	0.3844	OpenSea
cg14010075	chr9	124969852	0.8810	0.9028	0.0355	7.33E-04	0.3848	OpenSea
cg10008731	chr10	116619335	0.5856	0.6274	0.0957	7.34E-04	0.3849	OpenSea
cg16410186	chr6	165474538	0.8782	0.8745	-0.0474	7.34E-04	0.3849	OpenSea
cg14491169	chr17	17481059	0.9745	0.9667	-0.0186	7.35E-04	0.3850	OpenSea		PEMT;U6;PEMT	5'UTR;TSS1500;TSS1500
cg23197473	chr20	61747863	0.2296	0.1760	-0.0661	7.37E-04	0.3856	OpenSea	Unclassified_Cell_type_specific
cg19390314	chr11	65569281	0.6574	0.6697	0.0722	7.37E-04	0.3856	OpenSea
cg26142094	chr14	21303263	0.7869	0.8480	0.0695	7.38E-04	0.3856	OpenSea
cg07336964	chr16	8806359	0.5524	0.5643	0.0702	7.39E-04	0.3862	OpenSea		ABAT;ABAT;ABAT;ABAT	TSS1500;TSS1500;TSS1500;5'UTR
cg05751066	chr17	2601824	0.6073	0.6480	0.0756	7.40E-04	0.3862	Island
cg05917537	chr7	117270621	0.8433	0.7425	-0.1275	7.41E-04	0.3868	OpenSea		AC000111.6	3'UTR
cg01804627	chr6	49431037	0.0538	0.0648	0.0490	7.42E-04	0.3868	Island	Promoter_Associated	CENPQ;MUT;CENPQ	TSS200;TSS200;TSS200
cg02987853	chr19	2702871	0.0396	0.0507	0.0306	7.43E-04	0.3871	Island	Unclassified	GNG7	TSS200
cg18445088	chr22	40081812	0.3715	0.3179	-0.0702	7.45E-04	0.3877	Island	Unclassified_Cell_type_specific
cg13911862	chr1	214557497	0.8393	0.8722	0.0428	7.46E-04	0.3877	S_Shore		PTPN14	3'UTR
cg08922338	chr7	559053	0.0624	0.0846	0.0440	7.46E-04	0.3877	Island		AC147651.3;PDGFA;PDGFA	TSS1500;TSS200;TSS200
cg12050728	chr17	2265392	0.9275	0.9209	-0.0229	7.48E-04	0.3880	N_Shore		SGSM2;SGSM2;SGSM2	3'UTR;5'UTR;ExonBnd
cg16195615	chr18	13364998	0.6587	0.7027	0.0590	7.48E-04	0.3880	OpenSea		C18orf1	5'UTR
cg16571007	chr8	143538590	0.6353	0.6581	0.0776	7.48E-04	0.3880	S_Shelf		BAI1	5'UTR
cg14630164	chr4	153462842	0.8062	0.7604	-0.0670	7.49E-04	0.3880	OpenSea
cg11266493	chr1	223911279	0.7822	0.8094	0.0664	7.49E-04	0.3880	OpenSea
cg01512026	chr1	27718277	0.0395	0.0497	0.0411	7.49E-04	0.3880	N_Shore	Promoter_Associated	GPR3	TSS1500
cg03050810	chr15	52311221	0.0911	0.1239	0.0758	7.50E-04	0.3883	Island	Promoter_Associated	CTD-2650P22.1;MAPK6;CTD-2650P22.1;MAPK6	3'UTR;TSS1500;1stExon;TSS200
cg16781647	chr2	73151595	0.2004	0.1563	-0.0866	7.52E-04	0.3887	Island	Unclassified_Cell_type_specific	EMX1;EMX1	1stExon;5'UTR
cg13103564	chr7	100459287	0.8857	0.9126	0.0422	7.53E-04	0.3887	OpenSea
cg00036279	chr8	101245317	0.8576	0.8797	0.0335	7.53E-04	0.3887	OpenSea
cg09850739	chr20	37294670	0.6090	0.6227	0.0783	7.53E-04	0.3887	OpenSea
cg07698901	chr4	55094580	0.0583	0.0424	-0.0339	7.55E-04	0.3892	Island	Unclassified	PDGFRA;PDGFRA	TSS1500;TSS1500
cg24679077	chr6	28101227	0.6931	0.7387	0.0565	7.55E-04	0.3892	N_Shelf
cg16138024	chr12	50068554	0.3818	0.3879	0.1006	7.56E-04	0.3893	OpenSea
cg17340357	chr10	126219867	0.6332	0.6564	0.0603	7.58E-04	0.3899	OpenSea
cg12616553	chr11	73742601	0.6933	0.7252	0.0570	7.59E-04	0.3899	OpenSea		C2CD3	3'UTR
cg06859735	chr3	64012970	0.5658	0.6096	0.1543	7.60E-04	0.3899	S_Shelf
cg04608330	chr12	45269318	0.1232	0.1493	0.0739	7.60E-04	0.3899	N_Shore		NELL2	1stExon
cg13677785	chr22	42548868	0.8029	0.7976	-0.1086	7.60E-04	0.3899	Island
cg25680990	chr14	101543122	0.7211	0.7387	0.0451	7.60E-04	0.3899	OpenSea		AL132709.1;AL132709.1;AL132709.1;AL132709.1;AL132709.1	3'UTR;3'UTR;3'UTR;3'UTR;TSS200
cg15773716	chr6	44355950	0.0628	0.0768	0.0443	7.62E-04	0.3899	S_Shore	Promoter_Associated
cg06337342	chr7	27963567	0.8386	0.8518	0.0559	7.63E-04	0.3899	OpenSea	Unclassified_Cell_type_specific
cg17663907	chr2	16081485	0.0741	0.0605	-0.0394	7.63E-04	0.3899	Island		MYCNOS;MYCNOS;MYCNOS;MYCN;MYCNOS;MYCNOS	3'UTR;3'UTR;3'UTR;5'UTR;TSS200;TSS200
cg23968383	chr8	125984927	0.8320	0.8886	0.0743	7.63E-04	0.3899	OpenSea		ZNF572	TSS1500
cg25867009	chr17	17666436	0.7462	0.7732	0.0817	7.64E-04	0.3899	OpenSea		RAI1-AS1;RAI1	3'UTR;5'UTR
cg02796548	chr1	92372096	0.9329	0.9256	-0.0232	7.64E-04	0.3899	OpenSea		TGFBR3	TSS1500
cg10172675	chr8	104132683	0.7376	0.7534	0.0968	7.64E-04	0.3899	OpenSea		KB-1639H6.4	TSS1500
cg19489423	chr19	17653011	0.9218	0.9400	0.0214	7.65E-04	0.3905	S_Shore	Unclassified_Cell_type_specific
cg23055707	chr2	1681153	0.8924	0.8993	0.0358	7.67E-04	0.3907	OpenSea		PXDN	TSS1500
cg04892170	chr10	128076910	0.0778	0.1334	0.0691	7.67E-04	0.3907	Island		ADAM12;ADAM12	1stExon;5'UTR
cg04787407	chr4	99916511	0.0249	0.0355	0.0180	7.68E-04	0.3907	Island	Promoter_Associated	METAP1	TSS1500
cg00301192	chr2	242179299	0.9545	0.9469	-0.0256	7.68E-04	0.3907	Island		HDLBP	ExonBnd
cg04069351	chr22	46732972	0.6712	0.6902	0.0503	7.68E-04	0.3908	S_Shore		TRMU	5'UTR
cg17811497	chr3	194068140	0.8934	0.8862	-0.0391	7.69E-04	0.3910	OpenSea		CPN2;CPN2	5'UTR;5'UTR
cg22577984	chr11	118981363	0.6351	0.6642	0.0791	7.70E-04	0.3911	S_Shelf		C2CD2L	TSS1500
cg27037021	chr18	11908652	0.0970	0.1246	0.0812	7.71E-04	0.3911	Island	Promoter_Associated	MPPE1;MPPE1;MPPE1;MPPE1;MPPE1	5'UTR;1stExon;TSS1500;TSS1500;TSS200
cg24211292	chr2	203499264	0.0632	0.0756	0.0488	7.74E-04	0.3922	N_Shore	Promoter_Associated	FAM117B;FAM117B	TSS1500;TSS1500
cg26559162	chr2	231773501	0.5500	0.5756	0.0488	7.75E-04	0.3922	OpenSea		GPR55;AC012507.4	3'UTR;TSS200
cg08639029	chr1	17742901	0.7566	0.7757	0.0583	7.75E-04	0.3922	N_Shelf
cg21741679	chr2	2176774	0.9158	0.8926	-0.0465	7.75E-04	0.3922	OpenSea		MYT1L;MYT1L;MYT1L;MYT1L	ExonBnd;5'UTR;5'UTR;5'UTR
cg03569564	chr8	144659492	0.8527	0.7960	-0.0632	7.77E-04	0.3922	N_Shore		RP11-661A12.9;NAPRT1	5'UTR;TSS1500
cg15403660	chr14	102482777	0.9044	0.9216	0.0357	7.77E-04	0.3922	S_Shore
cg00562088	chr1	3473186	0.9032	0.9230	0.0306	7.77E-04	0.3922	OpenSea
cg17113124	chr7	105925972	0.0289	0.0307	0.0224	7.77E-04	0.3922	Island	Promoter_Associated	NAMPT;NAMPT;NAMPT	TSS1500;TSS1500;TSS1500
cg27521109	chr1	41892144	0.9063	0.8748	-0.0330	7.77E-04	0.3922	S_Shelf	Unclassified_Cell_type_specific
cg16119246	chr1	210502114	0.0647	0.0758	0.0387	7.78E-04	0.3924	N_Shore	Promoter_Associated_Cell_type_specific	HHAT;HHAT;HHAT;HHAT;HHAT	TSS200;TSS200;TSS200;TSS1500;5'UTR
cg14958905	chr12	110939242	0.0463	0.0429	0.0431	7.79E-04	0.3924	N_Shore	Promoter_Associated	VPS29;RAD9B;RAD9B;RAD9B;RAD9B;RAD9B;VPS29;VPS29	3'UTR;TSS1500;TSS1500;TSS1500;TSS1500;TSS1500;5'UTR;5'UTR
cg07962360	chr12	58024176	0.8880	0.8466	-0.0490	7.80E-04	0.3926	N_Shore
cg16241188	chr10	76969779	0.0354	0.0534	0.0301	7.81E-04	0.3929	N_Shore	Unclassified	VDAC2;VDAC2;VDAC2;VDAC2;VDAC2	TSS1500;TSS1500;TSS1500;TSS1500;TSS200
cg06245181	chr16	89186403	0.9528	0.9376	-0.0236	7.82E-04	0.3930	Island
cg27333612	chr16	29819363	0.1022	0.1095	0.0925	7.84E-04	0.3938	Island	Promoter_Associated_Cell_type_specific	MAZ;MAZ;AC009133.15;MAZ	TSS200;TSS200;TSS1500;TSS200
cg08411582	chr20	1539016	0.8924	0.9217	0.0431	7.84E-04	0.3940	OpenSea		SIRPD;SIRPD;SIRPD	1stExon;5'UTR;TSS1500
cg03593757	chr7	94139752	0.0706	0.1140	0.0802	7.87E-04	0.3941	Island	Promoter_Associated
cg08742246	chr10	134862901	0.7925	0.8277	0.0670	7.87E-04	0.3941	S_Shore
cg03856109	chr11	44087712	0.0426	0.0540	0.0470	7.88E-04	0.3941	Island	Promoter_Associated	ACCS;ACCS;ACCS	TSS200;TSS200;5'UTR
cg00417424	chr5	179224563	0.6506	0.6650	0.0731	7.88E-04	0.3941	N_Shore
cg06976096	chr3	87138510	0.1573	0.0886	-0.0539	7.88E-04	0.3941	Island
cg16786274	chr13	102865555	0.7423	0.7601	0.0693	7.88E-04	0.3941	OpenSea
cg20451566	chr12	54867454	0.9274	0.9055	-0.0705	7.89E-04	0.3941	OpenSea		GTSF1;GTSF1;GTSF1	TSS1500;TSS200;TSS200
cg14263118	chr20	57463787	0.5258	0.4978	-0.0671	7.89E-04	0.3941	Island		GNAS;GNAS;GNAS;RP1-309F20.3;RP1-309F20.3	3'UTR;3'UTR;5'UTR;3'UTR;3'UTR
cg17471487	chr5	10063192	0.6591	0.6691	0.0506	7.89E-04	0.3941	OpenSea
cg24942458	chr19	33723713	0.6812	0.6384	-0.0756	7.92E-04	0.3950	N_Shelf
cg03765206	chr11	19429376	0.7023	0.7213	0.1254	7.95E-04	0.3960	OpenSea
cg25027312	chr7	23251690	0.8771	0.8425	-0.0479	7.95E-04	0.3960	OpenSea
cg22193736	chr11	18127676	0.0361	0.0432	0.0278	7.96E-04	0.3962	Island	Unclassified	SAAL1;SAAL1;SAAL1;SAAL1	TSS200;TSS200;TSS200;TSS200
cg26009363	chr10	25465263	0.0754	0.0911	0.0561	7.96E-04	0.3963	Island		RP11-80K21.1	TSS200
cg07778837	chr19	55996461	0.0303	0.0427	0.0356	7.97E-04	0.3963	Island	Promoter_Associated	NAT14	TSS200
cg27127927	chr7	155088332	0.7676	0.8015	0.0911	7.99E-04	0.3963	N_Shore	Promoter_Associated	INSIG1;INSIG1	TSS1500;TSS1500
cg10779909	chr9	706773	0.0650	0.0514	-0.0332	7.99E-04	0.3963	N_Shore	Unclassified_Cell_type_specific	KANK1;KANK1;KANK1	TSS200;5'UTR;5'UTR
cg24210478	chr20	62733486	0.1040	0.0612	-0.0499	7.99E-04	0.3963	Island	Unclassified_Cell_type_specific
cg23409403	chr5	135701184	0.0488	0.0589	0.0357	7.99E-04	0.3963	OpenSea		TRPC7;TRPC7;TRPC7	1stExon;5'UTR;TSS200
cg11406875	chr3	122283150	0.0765	0.1200	0.0501	8.00E-04	0.3963	Island	Promoter_Associated	PARP9;PARP9;PARP9;DTX3L;DTX3L;DTX3L;PARP9;PARP9	5'UTR;5'UTR;1stExon;TSS200;5'UTR;1stExon;TSS200;TSS200
cg04916466	chr1	203318454	0.9330	0.9381	0.0308	8.00E-04	0.3965	OpenSea		FMOD;FMOD;FMOD;FMOD	3'UTR;5'UTR;TSS1500;TSS1500
cg08424446	chr12	133381374	0.9655	0.9518	-0.0357	8.01E-04	0.3967	S_Shelf
cg12480034	chr1	57890488	0.0520	0.0638	0.0354	8.02E-04	0.3967	Island	Unclassified_Cell_type_specific	DAB1;DAB1;DAB1;DAB1	TSS1500;5'UTR;5'UTR;3'UTR
cg11074192	chr13	78494442	0.8004	0.8197	0.0768	8.03E-04	0.3967	S_Shore		EDNRB;EDNRB;EDNRB;EDNRB	TSS1500;TSS1500;TSS1500;TSS1500
cg17353812	chr11	15959621	0.8927	0.8641	-0.0466	8.04E-04	0.3967	N_Shore
cg03870762	chr5	149139559	0.9046	0.8951	-0.0374	8.04E-04	0.3967	OpenSea		PPARGC1B	5'UTR
cg04954994	chr17	74921243	0.8483	0.8186	-0.0586	8.04E-04	0.3967	OpenSea
cg05026033	chr8	27950972	0.0314	0.0353	0.0229	8.05E-04	0.3967	S_Shore	Promoter_Associated	ELP3;ELP3;ELP3;ELP3;ELP3;ELP3	5'UTR;5'UTR;5'UTR;5'UTR;5'UTR;5'UTR
cg04140267	chr17	21030030	0.0939	0.0702	-0.0626	8.05E-04	0.3967	N_Shore	Promoter_Associated	DHRS7B	TSS1500
cg16970596	chr17	29685221	0.6525	0.6282	0.0947	8.06E-04	0.3967	OpenSea		NF1	3'UTR
cg06069205	chr1	3411048	0.6788	0.7105	0.0734	8.08E-04	0.3967	OpenSea		MEGF6;MEGF6	TSS1500;ExonBnd
cg00995147	chr1	221135452	0.5918	0.5548	-0.0860	8.08E-04	0.3967	OpenSea
cg23694605	chr11	120044146	0.6790	0.7283	0.1147	8.08E-04	0.3967	S_Shelf
cg20475380	chr2	25378651	0.9016	0.9188	0.0257	8.08E-04	0.3967	OpenSea		RP11-509E16.1	TSS1500
cg06445972	chr8	2024679	0.9093	0.8791	-0.0598	8.09E-04	0.3967	OpenSea		MYOM2	5'UTR
cg12927641	chr6	109611667	0.8542	0.8563	-0.1594	8.09E-04	0.3967	Island
cg01046376	chr16	11367509	0.8783	0.8923	0.0368	8.10E-04	0.3967	N_Shelf		PRM3;RMI2	TSS200;5'UTR
cg23303685	chr6	157521999	0.9038	0.8687	-0.0513	8.11E-04	0.3967	OpenSea
cg27185819	chr4	73434820	0.0581	0.0939	0.0685	8.11E-04	0.3967	N_Shore		ADAMTS3;ADAMTS3	TSS1500;TSS1500
cg05634584	chr2	201996899	0.7149	0.7945	0.1287	8.12E-04	0.3967	OpenSea		CFLAR;CFLAR;CFLAR	TSS1500;5'UTR;5'UTR
cg00750917	chr8	139507782	0.7500	0.7790	0.0632	8.12E-04	0.3967	N_Shore		FAM135B	5'UTR
cg17177074	chr1	10834922	0.7472	0.7845	0.0770	8.12E-04	0.3967	OpenSea	Unclassified_Cell_type_specific	CASZ1;CASZ1	5'UTR;5'UTR
cg18068919	chr6	30180962	0.0749	0.0878	0.0241	8.12E-04	0.3967	Island	Promoter_Associated	TRIM26;TRIM26;TRIM26	3'UTR;5'UTR;5'UTR
cg20198224	chr15	27788243	0.6867	0.7041	0.0695	8.13E-04	0.3967	S_Shore		RP11-100M12.3	TSS1500
cg18975661	chr11	126312505	0.7589	0.7938	0.0501	8.13E-04	0.3967	OpenSea
cg07842677	chr14	45556680	0.5315	0.5455	0.0725	8.14E-04	0.3969	S_Shelf		SNORD58;PRPF39	TSS1500;5'UTR
cg22723675	chr13	95358092	0.4723	0.3876	-0.2459	8.16E-04	0.3975	N_Shore
cg09752936	chr10	71709884	0.7937	0.8439	0.0732	8.17E-04	0.3975	OpenSea
cg02976190	chr17	74084167	0.8611	0.8915	0.0434	8.18E-04	0.3975	OpenSea		EXOC7	3'UTR
cg20567337	chr7	154882550	0.7557	0.7824	0.0519	8.18E-04	0.3975	OpenSea
cg12373979	chr5	173525952	0.6246	0.6506	0.0665	8.18E-04	0.3975	OpenSea		HMP19	5'UTR
cg09143221	chr17	3794657	0.6737	0.7094	0.0585	8.19E-04	0.3975	N_Shore		CAMKK1;CAMKK1;CAMKK1	5'UTR;5'UTR;TSS1500
cg11980791	chr9	131084797	0.0587	0.0807	0.0434	8.19E-04	0.3975	Island	Promoter_Associated	COQ4;TRUB2;COQ4;TRUB2;TRUB2;TRUB2	TSS1500;1stExon;TSS200;5'UTR;TSS200;TSS1500
cg08458292	chr1	57890610	0.0964	0.1465	0.0947	8.20E-04	0.3975	Island	Unclassified_Cell_type_specific	DAB1;DAB1;DAB1;DAB1	TSS1500;5'UTR;5'UTR;3'UTR
cg04060561	chr6	127663200	0.7447	0.7811	0.0677	8.20E-04	0.3975	N_Shore		ECHDC1;ECHDC1;ECHDC1;ECHDC1;ECHDC1;ECHDC1;ECHDC1;ECHDC1;ECHDC1;RP11-73O6.4	5'UTR;5'UTR;5'UTR;5'UTR;5'UTR;5'UTR;5'UTR;5'UTR;5'UTR;5'UTR
cg02269943	chr21	47878975	0.0511	0.0450	0.0225	8.21E-04	0.3975	Island	Promoter_Associated	DIP2A;DIP2A;DIP2A;DIP2A;DIP2A;DIP2A;DIP2A;DIP2A;DIP2A;DIP2A;DIP2A;DIP2A;DIP2A	5'UTR;1stExon;TSS200;5'UTR;1stExon;5'UTR;1stExon;5'UTR;1stExon;5'UTR;1stExon;5'UTR;1stExon
cg12463857	chr14	102229093	0.1892	0.2082	0.0820	8.21E-04	0.3975	S_Shore		PPP2R5C	5'UTR
cg14793427	chr3	122419908	0.6879	0.7020	0.0820	8.22E-04	0.3975	OpenSea		PARP14;PARP14	TSS1500;5'UTR
cg25516235	chr5	151172969	0.8546	0.8663	0.0317	8.22E-04	0.3975	OpenSea		G3BP1	5'UTR
cg12089249	chr2	179345200	0.0198	0.0218	0.0147	8.23E-04	0.3975	Island	Promoter_Associated	PLEKHA3;PLEKHA3;PLEKHA3	TSS1500;5'UTR;1stExon
cg12446153	chr15	42116798	0.7997	0.8430	0.0385	8.24E-04	0.3975	N_Shelf
cg07917528	chr7	55412268	0.9027	0.8707	-0.0358	8.24E-04	0.3975	Island
cg18959473	chr18	159310	0.0338	0.0491	0.0323	8.25E-04	0.3975	Island	Promoter_Associated
cg21005948	chr18	46065258	0.0788	0.0950	0.0595	8.25E-04	0.3975	Island		CTIF;CTIF	TSS200;TSS200
cg08474748	chr5	74350214	0.1428	0.1841	0.0604	8.26E-04	0.3975	Island
cg01133348	chr8	48574512	0.6123	0.6470	0.0585	8.26E-04	0.3975	OpenSea		KIAA0146;KIAA0146	5'UTR;5'UTR
cg26207766	chr2	242763794	0.8894	0.8588	-0.0471	8.28E-04	0.3975	N_Shelf
cg24419784	chr5	58473471	0.8172	0.8367	0.0377	8.29E-04	0.3975	OpenSea		PDE4D	3'UTR
cg09247695	chr7	157644273	0.4621	0.4839	0.1095	8.29E-04	0.3975	N_Shelf	Unclassified_Cell_type_specific
cg08378306	chr11	115846975	0.8657	0.8892	0.0560	8.29E-04	0.3975	OpenSea
cg10893370	chr17	30228961	0.0299	0.0384	0.0211	8.29E-04	0.3975	Island	Promoter_Associated	UTP6;UTP6	TSS1500;TSS1500
cg26667236	chr16	75227017	0.9008	0.8628	-0.0490	8.29E-04	0.3975	OpenSea
cg15773539	chr17	61520112	0.6331	0.6630	0.0592	8.30E-04	0.3977	N_Shelf	Unclassified_Cell_type_specific	CYB561;CYB561;CYB561	5'UTR;5'UTR;5'UTR
cg27469019	chr8	1501458	0.8516	0.7848	-0.1097	8.30E-04	0.3978	Island
cg08109873	chr9	131710161	0.0331	0.0405	0.0189	8.31E-04	0.3978	Island	Promoter_Associated	NUP188;DOLK;DOLK	TSS200;TSS1500;TSS1500
cg06203560	chr11	43597542	0.0508	0.0590	0.0397	8.32E-04	0.3978	S_Shore
cg05606948	chr13	24408286	0.9059	0.8782	-0.0678	8.34E-04	0.3982	OpenSea
cg27407667	chr19	33977968	0.5400	0.5422	0.0580	8.34E-04	0.3982	OpenSea
cg06045225	chr5	65892993	0.0656	0.0893	0.0388	8.34E-04	0.3982	Island	Unclassified_Cell_type_specific
cg18042079	chr17	30229074	0.0438	0.0503	0.0320	8.34E-04	0.3982	S_Shore	Promoter_Associated	UTP6;UTP6	TSS1500;TSS1500
cg20225648	chr2	170682287	0.8991	0.9196	0.0321	8.35E-04	0.3983	N_Shore		METTL5;METTL5;METTL5;METTL5;METTL5;METTL5;METTL5	TSS1500;TSS1500;TSS1500;TSS1500;TSS1500;TSS1500;TSS1500
cg21592087	chr3	72610809	0.8615	0.9157	0.0754	8.38E-04	0.3993	OpenSea
cg04533881	chr14	50583218	0.0704	0.0892	0.0306	8.38E-04	0.3993	Island	Promoter_Associated	METTL21D;METTL21D;METTL21D	1stExon;1stExon;TSS1500
cg00792420	chr13	28429735	0.6767	0.6901	0.0939	8.40E-04	0.3994	OpenSea		PDX1-AS1	3'UTR
cg07166707	chr20	50241097	0.4547	0.4429	0.0901	8.41E-04	0.3994	OpenSea	Unclassified
cg20422968	chr6	31852322	0.7490	0.7869	0.0450	8.41E-04	0.3994	OpenSea		EHMT2;EHMT2	ExonBnd;3'UTR
cg16147633	chr19	1010864	0.7088	0.7507	0.0551	8.42E-04	0.3994	Island		C19orf6	3'UTR
cg21771660	chr17	96672	0.9688	0.9537	-0.0228	8.42E-04	0.3994	N_Shelf		RPH3AL	3'UTR
cg25884488	chr4	153601388	0.1173	0.1397	0.0799	8.42E-04	0.3994	OpenSea	Promoter_Associated	TMEM154;TMEM154	TSS200;TSS1500
cg00858941	chr11	100702777	0.5397	0.5488	0.0856	8.42E-04	0.3994	OpenSea		ARHGAP42	5'UTR
cg27267377	chr8	142336170	0.6645	0.6832	0.0722	8.43E-04	0.3994	OpenSea	Unclassified	RP11-10J21.6	TSS200
cg22373770	chr1	9224198	0.3856	0.3342	-0.0678	8.43E-04	0.3994	OpenSea	Unclassified
cg27042226	chr1	36591913	0.6265	0.6513	0.0559	8.44E-04	0.3996	S_Shore		COL8A2	TSS1500
cg17792379	chr10	71574343	0.9280	0.9139	-0.0334	8.45E-04	0.3996	OpenSea
cg01856887	chr6	36812436	0.5139	0.5275	0.1077	8.45E-04	0.3996	S_Shelf		PI16	5'UTR
cg26955579	chr4	3443683	0.8567	0.8743	0.0398	8.46E-04	0.3996	OpenSea	Unclassified_Cell_type_specific	HGFAC;HGFAC;HGFAC	TSS200;5'UTR;1stExon
cg04896048	chr11	119993780	0.9393	0.9217	-0.0406	8.48E-04	0.3998	OpenSea		TRIM29;TRIM29;TRIM29	TSS1500;5'UTR;ExonBnd
cg04819959	chr7	130135065	0.7003	0.7294	0.0665	8.49E-04	0.3998	S_Shore		MEST;MEST;MEST;MIR335	5'UTR;5'UTR;5'UTR;TSS1500
cg14680730	chr12	49213370	0.6948	0.7239	0.0536	8.49E-04	0.3998	S_Shore	Unclassified	CACNB3	5'UTR
cg18068862	chr22	32342699	0.3592	0.3731	0.0798	8.49E-04	0.3998	S_Shore		YWHAH;C22orf24;C22orf24	5'UTR;TSS1500;TSS1500
cg18406792	chr18	13620807	0.5614	0.5946	0.0677	8.49E-04	0.3998	OpenSea		C18orf1	TSS200
cg26077062	chr8	110661013	0.5671	0.5850	0.0627	8.50E-04	0.3998	S_Shelf		SYBU;SYBU;SYBU;SYBU;SYBU;SYBU;SYBU;SYBU;SYBU	1stExon;1stExon;TSS200;5'UTR;5'UTR;5'UTR;5'UTR;5'UTR;5'UTR
cg11180638	chr11	17948881	0.5863	0.5898	0.0765	8.51E-04	0.3998	OpenSea
cg07001734	chr14	102829788	0.0348	0.0461	0.0255	8.51E-04	0.3998	Island	Promoter_Associated	CINP;CINP;CINP;TECPR2;TECPR2;TECPR2;TECPR2;TECPR2	TSS1500;TSS1500;TSS1500;1stExon;5'UTR;5'UTR;5'UTR;5'UTR
cg02461460	chr11	77962471	0.6396	0.6923	0.0939	8.51E-04	0.3998	OpenSea		GAB2	3'UTR
cg12376086	chr15	68260520	0.0589	0.0925	0.0445	8.52E-04	0.3998	Island
cg04193484	chr12	57620856	0.0493	0.0524	0.0350	8.52E-04	0.3998	S_Shore		Y_RNA	TSS1500
cg12146158	chr9	135820115	0.0785	0.0961	0.0565	8.53E-04	0.4001	Island	Promoter_Associated	GFI1B;GFI1B;TSC1;TSC1;TSC1	TSS1500;TSS1500;TSS200;TSS200;TSS200
cg19852286	chr5	173237320	0.9195	0.8956	-0.0330	8.54E-04	0.4002	OpenSea		CTB-43E15.4	TSS1500
cg08475266	chr3	63845057	0.7428	0.7641	0.0563	8.56E-04	0.4003	N_Shelf	Unclassified_Cell_type_specific	THOC7-AS1;THOC7	TSS1500;3'UTR
cg01319763	chr10	82274197	0.8881	0.9056	0.0339	8.56E-04	0.4003	OpenSea		TSPAN14	TSS1500
cg18500192	chr3	19189930	0.0458	0.0504	0.0401	8.56E-04	0.4003	Island	Unclassified_Cell_type_specific	KCNH8	TSS200
cg14658948	chr6	31708287	0.1098	0.1166	0.0439	8.57E-04	0.4003	Island	Promoter_Associated	CLIC1;MSH5;MSH5	TSS1500;5'UTR;5'UTR
cg13352750	chr7	27225123	0.0300	0.0424	0.0301	8.57E-04	0.4003	Island		HOXA11-AS;HOXA11-AS;HOXA11-AS;HOXA11-AS;HOXA11-AS;HOXA11-AS;HOXA11-AS;HOXA11	5'UTR;5'UTR;TSS200;1stExon;5'UTR;1stExon;5'UTR;TSS1500
cg17640388	chr2	72079603	0.4038	0.3567	-0.1132	8.58E-04	0.4003	Island
cg00986762	chr1	36107072	0.0411	0.0596	0.0385	8.58E-04	0.4003	Island	Unclassified	PSMB2;PSMB2	1stExon;5'UTR
cg06531007	chr1	207628110	0.0734	0.1114	0.0585	8.59E-04	0.4003	Island	Unclassified
cg22223969	chr13	96234082	0.8841	0.8612	-0.0343	8.60E-04	0.4003	OpenSea		DZIP1;DZIP1	3'UTR;3'UTR
cg00331032	chr22	38339972	0.9084	0.8922	-0.0485	8.61E-04	0.4003	OpenSea		C22orf23;C22orf23	3'UTR;3'UTR
cg11418620	chr20	10410150	0.7837	0.8039	0.0546	8.62E-04	0.4003	OpenSea		MKKS;MKKS	5'UTR;5'UTR
cg00897115	chr8	145234268	0.7012	0.7267	0.0532	8.62E-04	0.4003	N_Shore		HEATR7A;HEATR7A	TSS200;5'UTR
cg18895189	chr3	172166270	0.1088	0.1225	0.0559	8.62E-04	0.4003	Island		GHSR;GHSR	TSS200;TSS200
cg10023271	chr11	117062779	0.8696	0.8870	0.0436	8.63E-04	0.4003	OpenSea		SIDT2	TSS1500
cg00767644	chr1	174968745	0.0475	0.0631	0.0435	8.63E-04	0.4003	Island	Unclassified	CACYBP;CACYBP;CACYBP;CACYBP;CACYBP;CACYBP;CACYBP	TSS1500;TSS1500;1stExon;5'UTR;1stExon;5'UTR;TSS200
cg07829759	chr6	42090057	0.6455	0.6557	0.0596	8.64E-04	0.4003	OpenSea
cg01428953	chr1	155177237	0.2484	0.2649	0.0991	8.64E-04	0.4003	N_Shore	Promoter_Associated	MTX1;MTX1;THBS3;THBS3	TSS1500;TSS1500;3'UTR;5'UTR
cg25989375	chr22	42765436	0.0335	0.0445	0.0286	8.65E-04	0.4003	S_Shore		Z83851.1;Z83851.1;Z83851.1	TSS200;TSS1500;TSS1500
cg07241613	chr12	93690962	0.9077	0.8966	-0.0449	8.65E-04	0.4003	OpenSea	Unclassified_Cell_type_specific
cg08293408	chr5	1077731	0.9257	0.8998	-0.0280	8.66E-04	0.4003	N_Shore
cg12027636	chr11	104035136	0.0478	0.0634	0.0267	8.66E-04	0.4003	S_Shore	Unclassified_Cell_type_specific	PDGFD;PDGFD	TSS1500;TSS200
cg07371828	chr2	3187797	0.6780	0.6905	0.0498	8.66E-04	0.4003	S_Shelf
cg19581876	chr10	31630408	0.6978	0.7171	0.0563	8.67E-04	0.4003	OpenSea		RP11-192P3.4;ZEB1;ZEB1;ZEB1;ZEB1;ZEB1	3'UTR;5'UTR;5'UTR;5'UTR;5'UTR;5'UTR
cg09766379	chr1	145012822	0.6839	0.6822	0.1010	8.67E-04	0.4003	OpenSea
cg13443797	chr7	50133024	0.8763	0.9005	0.0573	8.67E-04	0.4003	S_Shore	Promoter_Associated_Cell_type_specific	ZPBP;ZPBP	TSS200;TSS200
cg18012350	chr15	74753669	0.0754	0.0953	0.0372	8.69E-04	0.4008	Island	Promoter_Associated	RP11-10O17.2;RP11-10O17.2;UBL7;UBL7;UBL7;RP11-10O17.2;RP11-10O17.2;UBL7;RP11-10O17.2;UBL7;RP11-10O17.2;RP11-10O17.2;RP11-10O17.2	TSS200;TSS200;TSS200;TSS200;TSS200;1stExon;1stExon;TSS1500;1stExon;TSS1500;5'UTR;5'UTR;5'UTR
cg23807500	chr11	2424287	0.9632	0.9392	-0.0368	8.71E-04	0.4016	S_Shore		TSSC4;AC124057.5	TSS200;TSS1500
cg05524387	chr8	141107113	0.7376	0.7893	0.0697	8.72E-04	0.4018	N_Shore
cg19735514	chr1	161762739	0.1491	0.1878	0.0923	8.72E-04	0.4018	OpenSea	Gene_Associated
cg13155188	chr11	30446044	0.6704	0.6989	0.0654	8.75E-04	0.4019	OpenSea		RP4-710M3.2;MPPED2	TSS1500;3'UTR
cg02824817	chr4	170265309	0.9153	0.8939	-0.0324	8.75E-04	0.4019	OpenSea
cg10958566	chr19	23084225	0.9181	0.9433	0.0258	8.76E-04	0.4019	Island
cg10767662	chr19	13127729	0.4029	0.4426	0.1169	8.76E-04	0.4019	S_Shelf
cg17461492	chr3	16412517	0.8251	0.8334	0.0531	8.77E-04	0.4019	OpenSea		RFTN1	TSS200
cg08095335	chr21	45079877	0.0428	0.0682	0.0475	8.77E-04	0.4019	S_Shore	Promoter_Associated_Cell_type_specific	HSF2BP	TSS1500
cg16977454	chr3	49240696	0.7664	0.7354	-0.0545	8.78E-04	0.4019	S_Shelf		CCDC36;CCDC36;CCDC36;CCDC36;CCDC36	5'UTR;5'UTR;5'UTR;5'UTR;5'UTR
cg05863911	chr16	2206254	0.0311	0.0365	0.0233	8.78E-04	0.4019	S_Shore		SNORD60;RP11-304L19.5;TRAF7	TSS1500;TSS1500;5'UTR
cg17168956	chr20	30297106	0.5884	0.6193	0.0554	8.78E-04	0.4019	OpenSea		RP11-243J16.7	5'UTR
cg27353361	chr6	108145420	0.4879	0.5099	0.0968	8.79E-04	0.4019	OpenSea	Promoter_Associated	SCML4;SCML4;SCML4;SCML4	1stExon;1stExon;5'UTR;5'UTR
cg11838380	chr2	204104259	0.0361	0.0469	0.0218	8.79E-04	0.4019	S_Shore	Promoter_Associated	CYP20A1	5'UTR
cg21498620	chr14	94158129	0.9296	0.9243	-0.0282	8.80E-04	0.4019	OpenSea
cg04036777	chr12	49942787	0.2437	0.1841	-0.0548	8.80E-04	0.4019	Island	Unclassified
cg12841561	chr10	33500134	0.7141	0.7275	0.0719	8.81E-04	0.4019	OpenSea		RP11-342D11.2;NRP1;NRP1	TSS200;3'UTR;5'UTR
cg03393862	chr2	149275796	0.8758	0.8989	0.0421	8.81E-04	0.4019	OpenSea
cg08687137	chr11	62389499	0.0421	0.0849	0.0930	8.82E-04	0.4019	Island	Promoter_Associated	B3GAT3;B3GAT3;B3GAT3;B3GAT3;B3GAT3	1stExon;1stExon;5'UTR;5'UTR;TSS200
cg25566312	chr5	135398944	0.9586	0.9561	-0.0278	8.82E-04	0.4019	OpenSea		TGFBI;TGFBI;TGFBI	3'UTR;3'UTR;3'UTR
cg19905802	chr11	62554200	0.0674	0.0886	0.0604	8.82E-04	0.4019	Island	Promoter_Associated	TMEM223;TMEM179B;TMEM179B	3'UTR;TSS1500;TSS1500
cg03970501	chr16	22202118	0.1024	0.0636	-0.0742	8.83E-04	0.4020	Island	Promoter_Associated
cg04169403	chr22	45098800	0.2187	0.1736	-0.0642	8.84E-04	0.4020	Island	Promoter_Associated	PRR5	5'UTR
cg05538077	chr7	151146402	0.7103	0.6972	-0.0490	8.84E-04	0.4020	S_Shore	Promoter_Associated
cg22218058	chr3	32021831	0.1082	0.1448	0.0962	8.85E-04	0.4020	N_Shore	Unclassified	ZNF860;ZNF860	TSS1500;TSS1500
cg00996377	chr16	89689757	0.9398	0.9305	-0.0486	8.85E-04	0.4020	OpenSea		DPEP1;DPEP1	5'UTR;5'UTR
cg07549449	chr5	139633815	0.7254	0.6653	-0.0915	8.86E-04	0.4022	OpenSea		PFDN1;PFDN1;CYSTM1	3'UTR;3'UTR;5'UTR
cg00027842	chr1	6912824	0.7936	0.7555	-0.0514	8.87E-04	0.4022	OpenSea		CAMTA1	5'UTR
cg01921382	chr5	1241848	0.7855	0.8105	0.0444	8.87E-04	0.4022	N_Shore
cg00647220	chr16	14013937	0.0562	0.0632	0.0313	8.88E-04	0.4025	Island	Promoter_Associated	ERCC4	TSS200
cg22151281	chr9	80850856	0.1544	0.2213	0.0836	8.90E-04	0.4027	Island	Promoter_Associated	CEP78;CEP78;CEP78;CEP78;CEP78;CEP78	TSS1500;TSS1500;TSS1500;TSS1500;TSS200;TSS200
cg19487465	chr6	25883715	0.8858	0.8491	-0.0775	8.91E-04	0.4027	S_Shore		SLC17A3	TSS1500
cg24840787	chr13	80077518	0.7029	0.7407	0.0534	8.91E-04	0.4027	OpenSea
cg25908198	chr21	33976787	0.5542	0.5787	0.0927	8.92E-04	0.4027	OpenSea
cg14071307	chr2	72022663	0.9244	0.9174	-0.0370	8.92E-04	0.4027	OpenSea
cg06799805	chr12	117486060	0.7263	0.6903	-0.1040	8.92E-04	0.4027	S_Shore		TESC	3'UTR
cg04166595	chr19	18636596	0.9388	0.9288	-0.0166	8.92E-04	0.4027	S_Shelf
cg00849990	chr8	86090773	0.2065	0.2794	0.0920	8.93E-04	0.4027	S_Shore		RP11-219B4.7;RP11-219B4.7;RP11-219B4.3;E2F5	TSS1500;TSS1500;TSS1500;5'UTR
cg04000056	chr21	44004288	0.7731	0.7849	0.0586	8.94E-04	0.4029	N_Shelf
cg03624449	chr22	45408588	0.8905	0.8632	-0.0549	8.95E-04	0.4029	S_Shelf
cg03573168	chr7	155897808	0.7250	0.7540	0.0496	8.96E-04	0.4029	N_Shore
cg13842639	chr9	38488083	0.7694	0.7455	-0.1985	8.96E-04	0.4029	Island
cg26881035	chr2	95831417	0.0296	0.0358	0.0210	8.97E-04	0.4029	Island	Promoter_Associated	ZNF2;ZNF2;ZNF2;ZNF2;ZNF2;ZNF2;ZNF2;ZNF2	1stExon;5'UTR;1stExon;5'UTR;1stExon;5'UTR;TSS200;TSS200
cg18047607	chr2	15701435	0.0852	0.1247	0.0761	8.97E-04	0.4029	Island	Promoter_Associated_Cell_type_specific	NBAS;NBAS	1stExon;5'UTR
cg18280558	chr8	27145435	0.9247	0.9018	-0.0319	8.97E-04	0.4029	Island		TRIM35	3'UTR
cg27068206	chr11	70559053	0.6965	0.7324	0.0447	8.98E-04	0.4029	OpenSea		SHANK2	3'UTR
cg04871092	chr7	100397523	0.5404	0.5106	-0.0532	8.98E-04	0.4029	OpenSea
cg20109058	chr11	38461360	0.8667	0.8927	0.0559	8.99E-04	0.4031	OpenSea
cg08522775	chr1	46686733	0.8853	0.8624	-0.0565	9.00E-04	0.4031	OpenSea		LURAP1;POMGNT1;POMGNT1	3'UTR;TSS1500;TSS1500
cg24404746	chr19	52098440	0.6722	0.7090	0.0685	9.01E-04	0.4031	S_Shore		AC018755.11	TSS1500
cg04846343	chr9	115649685	0.5574	0.5530	0.0648	9.01E-04	0.4031	N_Shelf	Unclassified	SLC46A2;SLC46A2	3'UTR;ExonBnd
cg01202296	chr5	148758970	0.6859	0.7187	0.0550	9.01E-04	0.4031	OpenSea		IL17B;IL17B	TSS200;3'UTR
cg01275830	chr10	104211749	0.7913	0.8199	0.0581	9.02E-04	0.4031	S_Shore		C10orf95;C10orf95	3'UTR;TSS1500
cg27482076	chr5	38556802	0.1291	0.1690	0.0706	9.02E-04	0.4031	Island	Unclassified	LIFR-AS1;LIFR;LIFR;LIFR	TSS200;TSS200;3'UTR;5'UTR
cg26904198	chr8	145533149	0.9244	0.9073	-0.0417	9.03E-04	0.4031	OpenSea		HSF1	ExonBnd
cg13195923	chr11	94502008	0.0477	0.0675	0.0279	9.03E-04	0.4031	Island	Unclassified_Cell_type_specific
cg23012527	chr1	201508712	0.0306	0.0517	0.0349	9.05E-04	0.4032	Island	Unclassified_Cell_type_specific
cg01975109	chr9	130971022	0.6829	0.7022	0.0808	9.05E-04	0.4032	OpenSea
cg16879052	chr1	160054270	0.5800	0.6000	0.0607	9.05E-04	0.4032	Island	Unclassified_Cell_type_specific
cg26096100	chr5	180111800	0.7476	0.7693	0.0300	9.06E-04	0.4036	OpenSea	Unclassified_Cell_type_specific	RP11-451H23.3;RP11-451H23.3	1stExon;5'UTR
cg27408765	chr12	63359135	0.9579	0.9271	-0.0498	9.07E-04	0.4036	OpenSea
cg23874391	chr1	41231571	0.7792	0.7989	0.0611	9.08E-04	0.4037	OpenSea		NFYC	TSS200
cg07757108	chr7	37758474	0.8019	0.8180	0.0728	9.08E-04	0.4037	OpenSea		GPR141;EPDR1;GPR141	5'UTR;5'UTR;5'UTR
cg08315187	chr6	138428131	0.0857	0.0989	0.0849	9.09E-04	0.4039	N_Shore
cg23142731	chr12	50899018	0.0431	0.0525	0.0298	9.10E-04	0.4039	Island	Promoter_Associated	DIP2B;DIP2B	1stExon;1stExon
cg22788109	chr1	225867346	0.8421	0.7557	-0.1101	9.10E-04	0.4039	S_Shelf
cg16981938	chr8	125622651	0.3529	0.4368	0.1433	9.11E-04	0.4039	OpenSea		MTSS1	5'UTR
cg17516963	chr15	42052629	0.8972	0.9094	0.0363	9.11E-04	0.4039	OpenSea
cg13849647	chr9	34123757	0.5506	0.5159	-0.1304	9.12E-04	0.4039	N_Shelf		DCAF12	3'UTR
cg10797257	chr3	35721391	0.7085	0.7481	0.0796	9.12E-04	0.4040	OpenSea		ARPP21;ARPP21;ARPP21;ARPP21;ARPP21;ARPP21;ARPP21;ARPP21;ARPP21;ARPP21;ARPP21;ARPP21;ARPP21;ARPP21;ARPP21	5'UTR;TSS1500;TSS1500;5'UTR;1stExon;5'UTR;5'UTR;5'UTR;1stExon;5'UTR;TSS1500;5'UTR;5'UTR;5'UTR;5'UTR
cg12305238	chr7	13948997	0.7269	0.7361	0.0736	9.14E-04	0.4041	OpenSea
cg07626398	chr14	45556650	0.6131	0.6411	0.0582	9.14E-04	0.4041	S_Shelf		SNORD58;PRPF39	TSS1500;5'UTR
cg12055422	chr13	78451332	0.8967	0.8894	-0.0294	9.15E-04	0.4041	OpenSea
cg15162922	chr5	132162758	0.8436	0.8771	0.0479	9.17E-04	0.4041	S_Shore		SHROOM1;SHROOM1;SHROOM1	5'UTR;TSS1500;TSS1500
cg01389871	chr14	101323536	0.6566	0.6748	0.0702	9.18E-04	0.4041	OpenSea		MEG3;MEG3;MEG3;MEG3;MEG3;MEG3;MEG3;MEG3;MEG3;MEG3;MEG3;MEG3;MEG3;MEG3;MEG3;RP11-123M6.2;MEG3;MEG3;MEG3	TSS1500;TSS200;5'UTR;5'UTR;5'UTR;5'UTR;5'UTR;5'UTR;5'UTR;5'UTR;5'UTR;5'UTR;5'UTR;5'UTR;5'UTR;3'UTR;5'UTR;5'UTR;5'UTR
cg06522063	chr2	190306158	0.0467	0.0672	0.0317	9.18E-04	0.4041	Island	Promoter_Associated	WDR75;WDR75	5'UTR;1stExon
cg02495413	chr17	73870723	0.9523	0.9427	-0.0247	9.18E-04	0.4041	Island
cg00725356	chr3	126074784	0.2082	0.1521	-0.0578	9.18E-04	0.4041	Island		KLF15	5'UTR
cg17546878	chr6	112060333	0.8174	0.8454	0.0537	9.19E-04	0.4041	OpenSea		FYN;FYN;FYN;FYN;FYN;FYN;FYN	5'UTR;5'UTR;5'UTR;5'UTR;5'UTR;5'UTR;5'UTR
cg13759852	chr17	8056985	0.0342	0.0440	0.0271	9.19E-04	0.4041	S_Shore		PER1;VAMP2	TSS1500;3'UTR
cg01732931	chr2	218487986	0.8760	0.9004	0.0327	9.19E-04	0.4041	OpenSea
cg14263486	chr15	89529784	0.7857	0.7472	-0.1268	9.20E-04	0.4041	OpenSea
cg06986489	chr16	47011839	0.7116	0.5927	-0.1384	9.21E-04	0.4041	S_Shelf		RP11-169E6.1	5'UTR
cg04996873	chr1	14925992	0.0522	0.0585	0.0298	9.21E-04	0.4041	Island
cg08052428	chr9	135996421	0.0475	0.0808	0.0493	9.21E-04	0.4041	Island	Promoter_Associated	RALGDS;RALGDS	1stExon;5'UTR
cg15155766	chr11	119865842	0.7128	0.7525	0.0914	9.23E-04	0.4041	OpenSea		RP11-831A10.2;RP11-831A10.2	TSS1500;TSS200
cg19179153	chr9	111577432	0.7715	0.8711	0.0976	9.23E-04	0.4041	OpenSea
cg03179500	chr7	42969969	0.8731	0.8879	0.0422	9.24E-04	0.4041	N_Shore		PSMA2	5'UTR
cg00992188	chr22	36018755	0.5912	0.6173	0.0668	9.25E-04	0.4041	OpenSea		MB;MB	5'UTR;TSS200
cg22223655	chr18	67872902	0.0225	0.0509	0.0456	9.25E-04	0.4041	Island	Promoter_Associated	RTTN;RTTN	1stExon;5'UTR
cg12484453	chr7	3198280	0.5656	0.6018	0.0933	9.26E-04	0.4041	OpenSea		AC091801.1	TSS200
cg22619719	chr1	1891578	0.0953	0.1223	0.0632	9.27E-04	0.4041	OpenSea	Unclassified	C1orf222	3'UTR
cg17715149	chr19	53497281	0.5045	0.4446	-0.0665	9.27E-04	0.4041	S_Shore	Unclassified_Cell_type_specific	ZNF702P	TSS1500
cg07759903	chr5	180545879	0.8217	0.8110	-0.0470	9.28E-04	0.4041	S_Shelf	Unclassified_Cell_type_specific
cg17264064	chr18	47322166	0.6834	0.5729	-0.1679	9.29E-04	0.4041	OpenSea
cg10018232	chr4	61522089	0.7728	0.7899	0.0815	9.29E-04	0.4041	OpenSea
cg04313788	chr5	81574714	0.1024	0.0750	-0.0622	9.29E-04	0.4041	S_Shore	Promoter_Associated	ATP6AP1L;RPS23;RPS23;RPS23;RPS23;RPS23;RPS23;RPS23	TSS1500;TSS1500;TSS1500;TSS1500;TSS1500;TSS1500;TSS1500;TSS1500
cg27453876	chr17	41387348	0.2215	0.1840	-0.0459	9.29E-04	0.4041	OpenSea	Unclassified
cg12456269	chr2	142887725	0.0406	0.0570	0.0308	9.29E-04	0.4041	Island
cg16079260	chr5	180055850	0.9275	0.9064	-0.0229	9.30E-04	0.4041	Island		FLT4	3'UTR
cg02666265	chr12	114367005	0.6933	0.7253	0.0691	9.30E-04	0.4041	OpenSea
cg08656082	chr1	156270253	0.9276	0.9272	-0.0210	9.32E-04	0.4041	OpenSea		VHLL	TSS1500
cg03517837	chr3	193106359	0.8699	0.8836	0.0426	9.32E-04	0.4041	OpenSea
cg25273081	chr12	7284910	0.6838	0.7318	0.0460	9.33E-04	0.4041	OpenSea		RP11-273B20.1;CLSTN3	TSS1500;TSS200
cg12545570	chr21	27108482	0.0450	0.0504	0.0349	9.33E-04	0.4041	S_Shore		GABPA;ATP5J;ATP5J;ATP5J;ATP5J;GABPA;ATP5J;ATP5J;ATP5J;GABPA	5'UTR;TSS1500;TSS1500;TSS1500;TSS1500;5'UTR;TSS1500;TSS1500;TSS1500;5'UTR
cg22819171	chr1	53742252	0.6340	0.6474	0.0982	9.34E-04	0.4041	N_Shore	Gene_Associated_Cell_type_specific	LRP8	5'UTR
cg18700339	chr11	128634547	0.5073	0.5585	0.1528	9.34E-04	0.4041	OpenSea		FLI1;FLI1	TSS200;5'UTR
cg05615150	chr3	35683815	0.6161	0.6766	0.1274	9.35E-04	0.4041	S_Shelf		ARPP21;ARPP21;ARPP21;ARPP21;ARPP21	1stExon;5'UTR;5'UTR;5'UTR;5'UTR
cg05341878	chr8	104831646	0.6227	0.6489	0.1046	9.35E-04	0.4041	OpenSea		RIMS2;RIMS2;RIMS2;RIMS2;RIMS2;RIMS2;RIMS2	1stExon;5'UTR;1stExon;5'UTR;1stExon;TSS200;5'UTR
cg18971647	chr4	83956927	0.0576	0.0627	0.0404	9.35E-04	0.4041	OpenSea	Promoter_Associated	COPS4;COPS4	1stExon;5'UTR
cg05349077	chr16	630159	0.9690	0.9581	-0.0315	9.36E-04	0.4041	S_Shore
cg18159289	chr3	140811608	0.5709	0.6134	0.0776	9.36E-04	0.4041	N_Shelf		SPSB4	5'UTR
cg09975561	chr16	71187554	0.6442	0.6488	0.0552	9.36E-04	0.4041	OpenSea
cg02913769	chr16	67259784	0.7041	0.7289	0.0532	9.36E-04	0.4041	N_Shore		TMEM208;TMEM208;TMEM208;LRRC29;LRRC29;LRRC29;LRRC29	TSS1500;TSS1500;TSS1500;5'UTR;5'UTR;5'UTR;3'UTR
cg00580022	chr22	17639482	0.0660	0.0813	0.0275	9.38E-04	0.4041	Island	Promoter_Associated	CECR5;CECR5-AS1;CECR5-AS1;CECR5	3'UTR;TSS1500;TSS1500;1stExon
cg07461795	chr19	15354054	0.7935	0.8405	0.0533	9.38E-04	0.4041	OpenSea	Gene_Associated_Cell_type_specific
cg17692125	chr11	129244505	0.0261	0.0326	0.0159	9.39E-04	0.4041	Island	Unclassified	BARX2	TSS1500
cg08106798	chr9	102066235	0.7342	0.7497	0.0356	9.39E-04	0.4041	OpenSea		KRT8P11	TSS1500
cg07045857	chr9	13323113	0.8494	0.8761	0.0443	9.39E-04	0.4041	Island
cg06762206	chr12	49687002	0.2376	0.1962	-0.0397	9.41E-04	0.4041	N_Shore		PRPH;PRPH;RP11-161H23.9	TSS1500;TSS200;3'UTR
cg25444386	chr4	55990944	0.2092	0.1359	-0.0678	9.41E-04	0.4041	N_Shore
cg00902140	chr11	119798798	0.6397	0.6732	0.1449	9.41E-04	0.4041	OpenSea
cg23407997	chr10	120746868	0.5451	0.6657	0.1845	9.42E-04	0.4041	OpenSea
cg15540094	chr2	201502838	0.8752	0.8814	0.0506	9.42E-04	0.4041	OpenSea		AOX1	5'UTR
cg03037684	chr6	152421333	0.6246	0.6629	0.0869	9.42E-04	0.4041	OpenSea		ESR1;ESR1	3'UTR;3'UTR
cg04963482	chr6	117747191	0.7139	0.7515	0.0989	9.42E-04	0.4041	OpenSea		ROS1;GOPC	TSS200;3'UTR
cg17737146	chr3	169530037	0.1388	0.2102	0.1171	9.43E-04	0.4041	Island	Promoter_Associated	LRRC34	5'UTR
cg04114143	chr12	52419282	0.0503	0.0632	0.0333	9.44E-04	0.4041	S_Shore	Promoter_Associated	NR4A1	5'UTR
cg11469264	chr4	23776774	0.6349	0.6537	0.0815	9.44E-04	0.4041	OpenSea		PPARGC1A	3'UTR
cg15352367	chr22	36236732	0.3933	0.4356	0.1509	9.45E-04	0.4041	OpenSea		RBFOX2;RBFOX2;RBFOX2;RBFOX2;RBFOX2	TSS1500;TSS1500;TSS200;TSS1500;5'UTR
cg20801110	chr15	75136007	0.3730	0.4985	0.1391	9.45E-04	0.4041	S_Shore	Promoter_Associated	ULK3;ULK3;ULK3	TSS1500;TSS1500;TSS1500
cg14154754	chr20	48014584	0.8379	0.8601	0.0706	9.45E-04	0.4041	OpenSea
cg17045523	chr17	49336911	0.0425	0.0506	0.0338	9.47E-04	0.4045	N_Shore		UTP18;UTP18;MBTD1	TSS1500;TSS1500;5'UTR
cg22547226	chr17	74090410	0.7011	0.7287	0.1108	9.47E-04	0.4045	OpenSea		EXOC7;EXOC7	3'UTR;3'UTR
cg13434278	chr19	1941928	0.0539	0.0598	0.0485	9.49E-04	0.4047	Island		CSNK1G2	5'UTR
cg25672062	chr1	143282540	0.4007	0.3423	-0.0834	9.50E-04	0.4047	OpenSea
cg01476739	chr2	241853884	0.2696	0.2226	-0.0501	9.50E-04	0.4047	N_Shore	Unclassified
cg04908254	chr16	50395801	0.6412	0.7331	0.1593	9.50E-04	0.4047	OpenSea		BRD7	3'UTR
cg27000497	chr9	116303444	0.6981	0.7228	0.0734	9.51E-04	0.4047	OpenSea		RGS3;RGS3	5'UTR;5'UTR
cg01916653	chr11	119211615	0.3104	0.2656	-0.0575	9.53E-04	0.4047	Island		C1QTNF5;C1QTNF5;C1QTNF5;MFRP	5'UTR;TSS200;TSS200;3'UTR
cg07258167	chr4	17514207	0.0982	0.1120	0.0616	9.53E-04	0.4047	S_Shore	Promoter_Associated	QDPR;QDPR;QDPR;QDPR	TSS1500;TSS1500;TSS1500;TSS1500
cg17044090	chr1	247550885	0.5125	0.5243	0.0588	9.53E-04	0.4047	OpenSea
cg15140798	chr21	46782485	0.6703	0.7043	0.0786	9.53E-04	0.4047	N_Shelf
cg08621441	chr1	1267745	0.6711	0.7060	0.0570	9.54E-04	0.4047	Island	Unclassified_Cell_type_specific
cg17502495	chr20	44114942	0.7085	0.6613	-0.0735	9.54E-04	0.4047	OpenSea		RP3-461P17.9	TSS1500
cg01593834	chr5	145718401	0.1328	0.1530	0.0600	9.54E-04	0.4047	Island		POU4F3;RBM27;CTC-359M8.1	TSS200;5'UTR;3'UTR
cg20846447	chr1	177140305	0.0771	0.0958	0.0455	9.55E-04	0.4047	Island		FAM5B;FAM5B;FAM5B	TSS1500;1stExon;5'UTR
cg24531825	chr1	31196423	0.7699	0.8009	0.0610	9.56E-04	0.4050	S_Shore		MATN1;MATN1;RP5-1166H10.2;RP5-1166H10.2	1stExon;5'UTR;5'UTR;5'UTR
cg07270696	chr17	7145701	0.1041	0.1308	0.0579	9.59E-04	0.4055	Island	Promoter_Associated	CTD-2545G14.7;GABARAP;GABARAP;GABARAP;GABARAP;GABARAP;GABARAP;GABARAP	3'UTR;TSS1500;1stExon;1stExon;TSS200;5'UTR;5'UTR;TSS1500
cg08290360	chr2	135926368	0.6450	0.6599	0.0571	9.59E-04	0.4055	OpenSea		RAB3GAP1;RAB3GAP1	3'UTR;5'UTR
cg13002945	chr7	23053827	0.0969	0.1484	0.0618	9.60E-04	0.4055	Island	Promoter_Associated	FAM126A;FAM126A;FAM126A	TSS200;TSS200;TSS200
cg10665065	chr15	93124343	0.9186	0.9362	0.0314	9.60E-04	0.4055	OpenSea		RP11-386M24.3	5'UTR
cg10852895	chr15	100520897	0.7114	0.7364	0.0730	9.61E-04	0.4055	OpenSea		CTD-3076O17.2	5'UTR
cg04859477	chr1	113249989	0.0472	0.0844	0.0484	9.61E-04	0.4055	Island	Unclassified	RHOC;RHOC;RHOC;RHOC;RHOC;RHOC;RHOC;RHOC;RHOC;RHOC	5'UTR;5'UTR;1stExon;1stExon;TSS1500;TSS1500;TSS1500;TSS1500;TSS1500;TSS1500
cg06245989	chr11	16828408	0.3218	0.3072	0.0561	9.61E-04	0.4055	OpenSea	Unclassified_Cell_type_specific
cg13946127	chr15	99564076	0.8262	0.8544	0.0512	9.63E-04	0.4061	OpenSea		RP11-654A16.3	3'UTR
cg17617599	chr14	73957530	0.1052	0.0374	-0.0478	9.63E-04	0.4061	N_Shore	Promoter_Associated	C14orf169	TSS200
cg01422252	chr17	26822120	0.7001	0.7415	0.0687	9.66E-04	0.4061	OpenSea	Unclassified	SLC13A2	5'UTR
cg15335273	chr15	57603845	0.9446	0.9392	-0.0186	9.66E-04	0.4061	OpenSea
cg02096368	chr10	134238127	0.8340	0.8436	0.0402	9.66E-04	0.4061	OpenSea
cg18933840	chr17	77721824	0.1245	0.0825	-0.0915	9.66E-04	0.4061	Island
cg24951800	chr15	100106207	0.0303	0.0416	0.0194	9.66E-04	0.4061	Island	Promoter_Associated	MEF2A;MEF2A;MEF2A;MEF2A;MEF2A;MEF2A;MEF2A;MEF2A;MEF2A;MEF2A;MEF2A	1stExon;TSS200;1stExon;1stExon;1stExon;5'UTR;5'UTR;5'UTR;5'UTR;5'UTR;5'UTR
cg22428867	chr8	66734463	0.5539	0.6238	0.1316	9.67E-04	0.4061	OpenSea
cg06552368	chr11	118972898	0.0597	0.0780	0.0455	9.67E-04	0.4061	S_Shore	Promoter_Associated	DPAGT1;DPAGT1;DPAGT1;DPAGT1	5'UTR;TSS1500;TSS1500;TSS200
cg04563438	chr8	42065244	0.1538	0.1069	-0.0472	9.67E-04	0.4061	OpenSea		PLAT;PLAT;PLAT	TSS200;TSS200;TSS200
cg21125296	chr12	30950752	0.8364	0.8675	0.0365	9.68E-04	0.4061	S_Shore	Unclassified_Cell_type_specific	RP11-77I22.3	5'UTR
cg07047589	chr15	40642998	0.5805	0.6068	0.0984	9.69E-04	0.4061	OpenSea		PHGR1	TSS1500
cg22207900	chr11	64072031	0.0761	0.0971	0.0624	9.70E-04	0.4061	N_Shore	Promoter_Associated	KCNK4;ESRRA;ESRRA;RP11-783K16.10	3'UTR;TSS1500;TSS1500;5'UTR
cg21180201	chr7	1983503	0.8016	0.8023	0.0811	9.70E-04	0.4061	OpenSea	Unclassified_Cell_type_specific
cg17343253	chr4	185016264	0.7275	0.7569	0.0614	9.70E-04	0.4061	N_Shelf
cg21178645	chr9	93375779	0.7149	0.7308	0.0491	9.72E-04	0.4064	OpenSea
cg21133613	chr2	234762614	0.0631	0.0742	0.0423	9.72E-04	0.4064	Island	Promoter_Associated_Cell_type_specific
cg22862480	chr10	7450355	0.0723	0.0779	0.0487	9.73E-04	0.4064	Island	Promoter_Associated	SFMBT2;SFMBT2;SFMBT2;SFMBT2	5'UTR;5'UTR;5'UTR;5'UTR
cg09200921	chr13	49867061	0.1177	0.0881	-0.0595	9.73E-04	0.4064	OpenSea		CDADC1	3'UTR
cg04077199	chr22	24989175	0.0455	0.0633	0.0418	9.75E-04	0.4069	Island	Unclassified	FAM211B;FAM211B;GGT1	TSS1500;TSS200;5'UTR
cg03784628	chr11	64059937	0.0731	0.0779	0.0445	9.76E-04	0.4070	Island	Unclassified_Cell_type_specific	KCNK4;KCNK4;KCNK4;KCNK4;KCNK4;KCNK4;RP11-783K16.10	5'UTR;5'UTR;5'UTR;TSS200;5'UTR;5'UTR;5'UTR
cg23970685	chr11	76405529	0.9110	0.9293	0.0308	9.76E-04	0.4070	OpenSea		RP11-672A2.3	5'UTR
cg10292376	chr12	52995070	0.2596	0.2234	-0.0598	9.77E-04	0.4073	Island	Unclassified_Cell_type_specific	KRT72;KRT72;KRT72;KRT72;RP11-641A6.2	5'UTR;1stExon;1stExon;1stExon;TSS200
cg12402495	chr1	154192844	0.0169	0.0231	0.0163	9.78E-04	0.4073	Island	Promoter_Associated	UBAP2L;UBAP2L;UBAP2L;C1orf43;C1orf43;C1orf43;C1orf43;C1orf43;C1orf43	TSS1500;TSS1500;5'UTR;1stExon;1stExon;1stExon;1stExon;1stExon;1stExon
cg20031198	chr5	92278053	0.7762	0.8029	0.1019	9.79E-04	0.4073	OpenSea
cg06197731	chr1	56645455	0.8348	0.8536	0.0457	9.80E-04	0.4073	OpenSea
cg23207527	chr6	17283113	0.7207	0.7498	0.0562	9.80E-04	0.4073	S_Shore		RBM24	1stExon
cg00601139	chr3	125744000	0.9067	0.9186	0.0538	9.81E-04	0.4073	OpenSea	Unclassified_Cell_type_specific	SLC41A3	3'UTR
cg23780421	chr20	1539008	0.8560	0.8769	0.0606	9.81E-04	0.4073	OpenSea		SIRPD;SIRPD;SIRPD	1stExon;5'UTR;TSS1500
cg22931642	chr1	23135043	0.5673	0.5912	0.0628	9.81E-04	0.4073	OpenSea		EPHB2	5'UTR
cg06215457	chr13	46190028	0.0361	0.0522	0.0251	9.82E-04	0.4076	OpenSea		FAM194B	TSS200
cg26537270	chr16	57980584	0.7651	0.7712	0.0378	9.84E-04	0.4076	OpenSea		CNGB1	TSS200
cg01884217	chr17	48736199	0.5264	0.5361	0.0532	9.84E-04	0.4076	OpenSea
cg11855175	chr20	36927355	0.2931	0.2401	-0.0580	9.84E-04	0.4076	OpenSea		CTD-2308N23.2	3'UTR
cg00342506	chr5	115756840	0.9239	0.9129	-0.0241	9.86E-04	0.4084	OpenSea
cg26122604	chr2	113299579	0.0558	0.0791	0.0514	9.88E-04	0.4087	Island	Promoter_Associated	POLR1B;POLR1B;POLR1B;POLR1B;POLR1B;POLR1B	TSS1500;TSS1500;TSS1500;TSS200;5'UTR;1stExon
cg17282769	chr12	11802362	0.0461	0.0568	0.0307	9.88E-04	0.4087	N_Shore	Promoter_Associated	ETV6;ETV6	TSS1500;TSS1500
cg14376836	chr9	94606638	0.2848	0.2844	0.0947	9.92E-04	0.4093	OpenSea		ROR2;ROR2	3'UTR;5'UTR
cg04543413	chr12	25055676	0.0973	0.1281	0.0728	9.92E-04	0.4093	Island	Unclassified	BCAT1;BCAT1	TSS1500;TSS1500
cg11012153	chr20	62313737	0.7764	0.7456	-0.0788	9.92E-04	0.4093	N_Shelf		TNFRSF6B	5'UTR
cg03812136	chr1	18217223	0.4531	0.4681	0.0718	9.92E-04	0.4093	OpenSea
cg14887921	chr18	77467567	0.7857	0.8301	0.0481	9.93E-04	0.4093	S_Shore
cg12312988	chr2	5832430	0.0443	0.0537	0.0194	9.93E-04	0.4093	Island		SOX11;AC108025.2;AC108025.2;AC107057.2	TSS1500;TSS1500;TSS1500;TSS1500
cg15730836	chr1	202008048	0.6808	0.7202	0.0602	9.95E-04	0.4093	OpenSea
cg06766273	chr11	62521983	0.0232	0.0491	0.0379	9.95E-04	0.4093	S_Shore	Promoter_Associated	ZBTB3	TSS1500
cg24861920	chr11	111169126	0.7831	0.8079	0.0658	9.95E-04	0.4093	N_Shore		C11orf92;C11orf92;C11orf93;C11orf93;C11orf92	5'UTR;5'UTR;TSS1500;TSS1500;3'UTR
cg07472806	chr14	101432887	0.7503	0.7821	0.1080	9.95E-04	0.4093	OpenSea		SNORD114-10;AL132709.8;AL132709.8	TSS1500;5'UTR;5'UTR
cg24377117	chr2	8937198	0.6899	0.7317	0.0558	9.95E-04	0.4093	OpenSea
cg25097567	chr5	39024284	0.0930	0.0691	-0.0407	9.97E-04	0.4096	OpenSea
cg04695699	chr6	91569436	0.6506	0.6764	0.0692	9.97E-04	0.4096	OpenSea
cg14325649	chr2	161350625	0.0466	0.0515	0.0380	9.9990E-04	0.4102	S_Shore		RBMS1;RBMS1;RBMS1	TSS1500;TSS1500;TSS1500
cg11313914	chr13	23331520	0.7290	0.7514	0.0906	9.9995E-04	0.4102	OpenSea
