# Supplementary material for: Dementia with Lewy bodies post-mortem brains reveal differentially methylated CpG sites with biomarker potential
Source: Commun Biol. 2022 Nov 22;5:1279. doi: 10.1038/s42003-022-03965-x (PMC9684551; doi:10.1038/s42003-022-03965-x)
Supplement: Supplementary file 8 — Supplementary Data 5 [file 42003_2022_3965_MOESM8_ESM.txt]

SNP	CHR	BP	P
cg26928153	1	10848	0.524782327221367
cg16269199	1	10850	0.015923128377915
cg13869341	1	15865	0.725741413043372
cg24669183	1	534242	0.459202238337529
cg26679879	1	564501	0.0290346024741199
cg22519184	1	564504	0.110890233024426
cg15560884	1	710097	0.826783896505555
cg01014490	1	714177	0.923476719867001
cg10692041	1	716245	0.364332326450874
cg02339369	1	720220	0.505680471181848
cg17505339	1	720865	0.0324468073807333
cg09499020	1	752495	0.0945237740475678
cg16535257	1	752696	0.866091127559617
cg15979415	1	753223	0.872057256849884
cg11954957	1	758829	0.811978682694885
cg04747364	1	769886	0.12555732452668
cg26304905	1	771962	0.871239160447097
cg20434134	1	778272	0.673389153888476
cg16736630	1	779995	0.643812201565883
cg06325811	1	796328	0.500179573117765
cg05898754	1	805102	0.844178747738753
cg03128332	1	805338	0.165010150779852
cg16619049	1	805541	0.735807742574217
cg23100540	1	805554	0.764848433768249
cg17698174	1	805746	0.0189503735625675
cg13832055	1	806051	0.497307867078281
cg05475702	1	812248	0.881561208033077
cg18147296	1	812539	0.210090377834263
cg05597748	1	812679	0.135839323376078
cg00111697	1	812760	0.515558968118344
cg10988531	1	813317	0.316294050068857
cg13938959	1	834183	0.42775377204266
cg12445832	1	834295	0.859029869994126
cg23999112	1	834356	0.292147920436888
cg11527153	1	837536	0.437154498705287
cg27573606	1	838379	0.0205658342381671
cg04195702	1	838486	0.55754549099683
cg08128007	1	839435	0.992568954304631
cg23733394	1	839752	0.805396782745192
cg13371836	1	840274	0.832074805052937
cg04407431	1	840618	0.188988702680955
cg13924672	1	840931	0.364083352022448
cg10847807	1	840944	0.904554167676168
cg20501011	1	841067	0.935211938664736
cg13565718	1	841289	0.950923084786288
cg01097950	1	843491	0.535346860730856
cg08900511	1	843581	0.552624454874417
cg04410003	1	844499	0.43882958000161
cg04364728	1	845810	0.452487615946198
cg05151709	1	846155	0.237771888932461
cg08546707	1	846195	0.747415395371943
cg01782097	1	846637	0.485091503998374
cg20825023	1	846742	0.562266763352695
cg12549180	1	847816	0.163967966361947
cg11851804	1	848379	0.733189570837419
cg06623778	1	848409	0.489185793869578
cg08186992	1	848523	0.90257303166342
cg17436295	1	848609	0.19500085388534
cg00613965	1	849447	0.788235618320803
cg18865112	1	849540	0.536799192983778
cg21407818	1	853925	0.0475130048581096
cg22226438	1	854766	0.802353675842719
cg08029603	1	854824	0.12689927657478
cg16347928	1	854838	0.787855072331918
cg22699361	1	854918	0.453623217963092
cg03890988	1	854951	0.168047785832801
cg21786289	1	854966	0.849846067796985
cg13897241	1	855046	0.120420864114932
cg12712429	1	855122	0.35286558050075
cg13176867	1	855425	0.581601646763231
cg15105996	1	855445	0.779094997942147
cg02565062	1	855544	0.111872586716761
cg09856436	1	855649	0.193617836341609
cg19159092	1	856059	0.370187785070183
cg27050229	1	856693	0.0419535831239147
cg06931612	1	856914	0.479551770443264
cg11407801	1	857657	0.983790980495988
cg01197763	1	858362	0.329223697710891
cg01789792	1	858547	0.766294166699056
cg16352085	1	859719	0.738714409423793
cg04839849	1	859844	0.13424835954711
cg03725447	1	860008	0.336905963676963
cg25215298	1	860022	0.199420225638576
cg04672450	1	860185	0.490786668081919
cg20341253	1	860469	0.313101120760969
cg27487046	1	860613	0.544226978471741
cg06091566	1	860621	0.0348522362707186
cg03735847	1	860925	0.785962853481591
cg27009105	1	860962	0.229366441201146
cg03180780	1	860965	0.417702244538896
cg04531633	1	861090	0.869647979502298
cg09166659	1	861177	0.645155316427196
cg05527507	1	861265	0.315166263084869
cg14324200	1	861317	0.246120432952013
cg13856810	1	861886	0.249827784191419
cg02896266	1	864879	0.0813108491912848
cg13806162	1	865013	0.105938431064544
cg00976181	1	865860	0.0102275216918445
cg10711230	1	867031	0.435416214917192
cg00145911	1	867938	0.811137659163826
cg13546858	1	869346	0.192649420192017
cg06531475	1	870791	0.725593363325332
cg14156792	1	870958	0.521667388485462
cg24997886	1	871033	0.230936286217789
cg01727431	1	871057	0.465409225928725
cg10146935	1	871308	0.347481652841487
cg02439789	1	871441	0.419052032971446
cg24362661	1	871546	0.638171972637341
cg05819296	1	871980	0.489026327746765
cg00582671	1	872235	0.69471943766279
cg22485363	1	872385	0.206923620527241
cg06036236	1	872737	0.679829738240775
cg03521652	1	874601	0.770125877849357
cg13904806	1	874697	0.0540254677639544
cg03269716	1	874896	0.484442273329683
cg04121631	1	875345	0.845499335202534
cg14183444	1	875606	0.889593020487687
cg23440882	1	875880	0.238622382382465
cg15896339	1	876249	0.0182038070189415
cg21801539	1	876320	0.44791455977404
cg02676653	1	876331	0.0287363504709595
cg19669771	1	876454	0.226173625658224
cg12454161	1	876551	0.983111075004604
cg26477748	1	876816	0.259274645352648
cg09180262	1	876870	0.654730466835209
cg24045482	1	876993	0.113705274907145
cg09988062	1	877489	0.20417148471537
cg19724344	1	877647	0.703234446165063
cg06838427	1	877876	0.25761934286404
cg10827460	1	879375	0.220848867291517
cg15742605	1	879383	0.141271644132769
cg09756115	1	879415	0.795209376591743
cg23731742	1	879958	0.725641997558554
cg24114126	1	881083	0.301764187261565
cg16952407	1	881269	0.897810951159027
cg06511482	1	882546	0.424120385949653
cg17153432	1	883538	0.405024429243396
cg00113194	1	884869	0.321160967457501
cg02968844	1	884964	0.299395943297934
cg16248916	1	886419	0.189400539880663
cg20322444	1	886441	0.364474472534637
cg07983659	1	886485	0.512188103449375
cg11733071	1	886543	0.202122162302907
cg01394461	1	887576	0.325059858119703
cg09555360	1	888413	0.863930974376824
cg07701223	1	888957	0.388172083960996
cg13060902	1	889215	0.498490450256579
cg16608242	1	889533	0.55608992219331
cg21830050	1	891193	0.0520533722105526
cg15684274	1	892857	0.0798072953476559
cg16005420	1	892914	0.75039974662748
cg02452688	1	893414	0.146255756975603
cg21362926	1	894026	0.0268303322181047
cg23430421	1	894037	0.968226790968924
cg24664590	1	894056	0.816363401557123
cg08472719	1	894108	0.890963123348617
cg03161767	1	894207	0.85326877275234
cg10207527	1	894257	0.00776429782635623
cg04485075	1	894587	0.708440340183276
cg16389252	1	894601	0.859559682567826
cg22114309	1	895869	0.982191532521805
cg17368944	1	895983	0.204669521071511
cg11132698	1	895988	0.22232523671664
cg09789536	1	896226	0.569486260042888
cg26866020	1	896305	0.710369807180775
cg17505193	1	896310	0.0380825771778636
cg13802035	1	896316	0.735473849700879
cg07582955	1	896763	0.535281675890185
cg16968662	1	897308	0.00629444582498026
cg07696918	1	897500	0.0882298146475948
cg04359978	1	897590	0.201807201064091
cg07236207	1	897949	0.304019317524384
cg08198173	1	898670	0.0830696848817138
cg01108617	1	898744	0.0709599076023266
cg03148373	1	898852	0.381739269870116
cg01930745	1	899182	0.485858847385363
cg14860707	1	899515	0.215301708984321
cg14997037	1	900550	0.489193581297232
cg15648958	1	900832	0.922143381110021
cg03041482	1	900945	0.491536511141849
cg00328058	1	901062	0.159297682018967
cg02835406	1	901287	0.549770128149575
cg25742326	1	901449	0.0463156647793881
cg12663811	1	901685	0.617697369643576
cg07390924	1	901725	0.558214572792746
cg10110857	1	901755	0.390287529091481
cg10375192	1	901799	0.707431369072628
cg02056921	1	901892	0.0557696316009319
cg21832150	1	902025	0.320694287616324
cg24076968	1	902549	0.464715321176843
cg12536471	1	902653	0.0384497135405229
cg06324192	1	903543	0.186687554301365
cg23493227	1	905250	0.588376041352208
cg23207077	1	905988	0.914291742896301
cg24396605	1	906122	0.719517714665052
cg22381068	1	906363	0.339251307257127
cg04865998	1	906965	0.684205197086196
cg07195057	1	907118	0.179869143581149
cg26679367	1	907618	0.272087214835381
cg06818851	1	907708	0.36716404298895
cg20691282	1	908754	0.474169940082525
cg23956473	1	909320	0.670088153424968
cg16352072	1	910223	0.175479711385041
cg25107893	1	911601	0.0110560284204774
cg05505459	1	911995	0.165930981945901
cg23635910	1	912055	0.055587807709501
cg08843537	1	914382	0.317190759690701
cg22348654	1	916058	0.176080902373729
cg18166741	1	916346	0.913580950275278
cg09582238	1	916663	0.22484593452719
cg10824915	1	916863	0.341949416561897
cg22599150	1	917118	0.714620412426254
cg20869814	1	917453	0.924561009793834
cg22579372	1	917548	0.139270255578168
cg22583825	1	917571	0.55176091408885
cg15526941	1	917655	0.915668400184237
cg10201533	1	917661	0.219230730139846
cg11235921	1	917819	0.351105286062666
cg11782208	1	917892	0.46302101528855
cg11143486	1	918415	0.696890107054494
cg12199972	1	918526	0.616695695194062
cg00380574	1	918689	0.734832347084366
cg10381813	1	918696	0.260993456701635
cg15628028	1	919200	0.4120678089823
cg14350158	1	919422	0.408404304860384
cg03394722	1	919916	0.303613416740893
cg26114254	1	920580	0.802014417568287
cg03801109	1	921989	0.116798446502367
cg10010734	1	922010	0.350260294261232
cg04983030	1	929243	0.724936363476737
cg03648020	1	931327	0.814586620851772
cg01729262	1	933306	0.8711797962151
cg15882305	1	933388	0.413940102963182
cg15713103	1	933685	0.671897061662095
cg23552821	1	934036	0.626777103590692
cg05095110	1	934390	0.70028025056496
cg15578015	1	934409	0.64720203622746
cg23205003	1	934662	0.211198599330812
cg17907238	1	934907	0.547046342771665
cg02397514	1	935139	0.54478548554725
cg00447632	1	935861	0.916508636939746
cg26339484	1	935863	0.314851020759695
cg27430493	1	936091	0.207196539168082
cg25066040	1	936229	0.89218001965677
cg27060622	1	936346	0.0325627008837789
cg08122545	1	936500	0.568999993326033
cg15825501	1	936610	0.822551708625725
cg13468764	1	936897	0.0220770381962501
cg26321643	1	936914	0.976771467245512
cg16578267	1	937048	0.603953294820746
cg18977839	1	937409	0.904630073805535
cg09332175	1	938905	0.584437390631755
cg16034521	1	939448	0.0410158853978259
cg10176463	1	940782	0.960487109218812
cg25350899	1	941382	0.91082436789508
cg06771789	1	941898	0.648369593695192
cg13219080	1	942161	0.785303876004313
cg09364122	1	942198	0.189314771109811
cg17142931	1	942295	0.760522594427728
cg17006413	1	942451	0.341223389937602
cg21472517	1	942471	0.514412279795868
cg18019572	1	942489	0.571248346210657
cg22673826	1	942498	0.703591582720511
cg01922485	1	942696	0.831578240446347
cg26155170	1	943064	0.175468829741817
cg26155520	1	943647	0.0538939207439903
cg23691733	1	944093	0.646528966610339
cg04985032	1	944439	0.558074408383264
cg24004483	1	944783	0.774485939192884
cg23281018	1	944789	0.738928254624699
cg25552017	1	945416	0.405495985257221
cg10984178	1	946099	0.578697471701515
cg26420561	1	946675	0.190245421661772
cg22020633	1	946683	0.744486889693446
cg01768082	1	946875	0.810334759785538
cg07589034	1	947003	0.0747662232709392
cg22367159	1	947018	0.288131626825424
cg26837773	1	947091	0.89793820126812
cg15825373	1	947153	0.805875541134034
cg22618402	1	947210	0.71446176879944
cg06538872	1	947343	0.631875856350299
cg22182593	1	947864	0.122258588992975
cg25610492	1	948625	0.787241626679318
cg08469540	1	948627	0.214645840997055
cg20022511	1	948740	0.623636184468975
cg21503301	1	948814	0.356287453247958
cg22115423	1	948819	0.139638783907495
cg23684711	1	948879	0.128414870908378
cg08067365	1	948893	0.179423355769331
cg20062691	1	949392	0.683911135855302
cg03811829	1	949449	0.664322813110977
cg11211792	1	949634	0.335929177532689
cg04788999	1	949850	0.444761359079328
cg16526047	1	949893	0.349194046102906
cg07123796	1	950971	0.252537214473772
cg09363892	1	954619	0.0928242636768141
cg03185752	1	954631	0.730621515331561
cg15153791	1	955083	0.830635041059673
cg04336684	1	955147	0.459982796108305
cg22482746	1	955163	0.109364782936326
cg25177113	1	955463	0.903207024666767
cg08223393	1	955701	0.23235513613903
cg07008945	1	955720	0.519539930177168
cg11726631	1	955757	0.127205011468109
cg19813362	1	956108	0.712119158436326
cg00299257	1	956217	0.866588464269089
cg10046671	1	956299	0.99670138647599
cg24704476	1	956799	0.583084861041522
cg17801765	1	958274	0.0666331179515824
cg13100600	1	958351	0.813827870229269
cg18272461	1	960761	0.266825776640177
cg07787977	1	962651	0.596945420704956
cg02632261	1	963599	0.293899491193752
cg25774148	1	964497	0.259827106353294
cg17021880	1	964506	0.887108410473964
cg02288964	1	967561	0.482273892734361
cg02341264	1	967967	0.43630116139736
cg06712559	1	968395	0.580972559366817
cg17928920	1	968558	0.905696264654823
cg14663984	1	969042	0.271055677865884
cg16318112	1	969254	0.873290522294134
cg09248054	1	969257	0.569248312084995
cg15840462	1	969744	0.155327745421576
cg24598973	1	969825	0.133045525309587
cg16502826	1	970237	0.043552439697657
cg18147233	1	970294	0.0458650753457527
cg20741620	1	972225	0.274215845986443
cg00525597	1	973595	0.115042350802919
cg26007962	1	973887	0.648029229024289
cg27541454	1	975551	0.84507180466115
cg25759916	1	975667	0.863026274975531
cg01150641	1	976168	0.23487919304352
cg23625715	1	976172	0.368529835561806
cg26222311	1	976227	0.452329616819629
cg20594982	1	976707	0.87567907994999
cg06819605	1	977003	0.104077437827209
cg14248627	1	977509	0.321583234398518
cg03790440	1	977896	0.335857318672045
cg15475967	1	978398	0.4013855944791
cg10983617	1	978664	0.331600528392742
cg24934837	1	979057	0.108368065922172
cg04029236	1	979063	0.623728556063824
cg16657578	1	979589	0.0425584613873337
cg09134969	1	980304	0.258305350108755
cg02635644	1	981164	0.193881011532921
cg01711077	1	981222	0.223118038250294
cg11471767	1	981226	0.00118747773517379
cg07501049	1	981392	0.0903578052790031
cg14253035	1	981566	0.0339158120187606
cg12469361	1	982189	0.0411717346056416
cg24685837	1	982225	0.0180698261019275
cg20988802	1	982491	0.824188234363911
cg02245706	1	982834	0.0223555316423054
cg22379708	1	982918	0.672312454746385
cg16026189	1	983039	0.625326968486453
cg18380070	1	983260	0.496580222892838
cg02494066	1	983386	0.654608373395717
cg09792712	1	983545	0.210614946322896
cg15469001	1	983611	0.626385077378497
cg02742603	1	983729	0.795605578486254
cg08387293	1	984383	0.844756917832432
cg24730157	1	984428	0.313343779222638
cg10309261	1	985075	0.700271346870096
cg13244315	1	985393	0.926600458301956
cg11708842	1	985752	0.809823855856822
cg08480609	1	986560	0.175189557216085
cg03120284	1	986894	0.43853330417712
cg27561293	1	987169	0.350727339451355
cg04391811	1	987181	0.302286191723863
cg12147785	1	987190	0.300462991806334
cg10490668	1	987502	0.671398902883908
cg22627753	1	988623	0.0551897417778792
cg04559824	1	989224	0.387652287303413
cg07912402	1	989305	0.453374787590918
cg04274259	1	989392	0.110089631053848
cg16903000	1	990293	0.491064643828339
cg01757980	1	990319	0.107713402244871
cg12483930	1	990341	0.0602004286222137
cg02415349	1	990470	0.0894664931800424
cg14252395	1	990557	0.148486871133828
cg02096324	1	991525	0.851428590330943
cg08262378	1	991533	0.547239861240827
cg13439946	1	991708	0.269239225047868
cg12184864	1	994498	0.165190714440764
cg21607076	1	994582	0.337419701504829
cg12647165	1	994637	0.798891292286703
cg02482614	1	995013	0.727195875635223
cg17098415	1	995021	0.0446935486628269
cg11308274	1	995026	0.0822966230591692
cg08459564	1	995180	0.545140621515889
cg04919596	1	996054	0.50664151028727
cg24678117	1	996294	0.0588873175927329
cg22169680	1	997269	0.612268236421357
cg10720997	1	997858	0.461679444104345
cg09908510	1	998347	0.481735582811665
cg09123721	1	998638	0.8926012098866
cg11405655	1	999599	0.874046292295295
cg25523405	1	999679	0.415467027209635
cg02105666	1	999724	0.658401263055199
cg21139076	1	999826	0.624588011383335
cg07549208	1	999888	0.426724284254684
cg21779088	1	1000856	0.839503463016088
cg04891761	1	1001973	0.714991326593091
cg15500259	1	1002068	0.939495172874439
cg10955566	1	1003126	0.636144338268485
cg08709360	1	1003376	0.407878236864832
cg01244934	1	1003417	0.786586209572125
cg15899727	1	1003529	0.748875457912558
cg18432292	1	1003755	0.887805902417267
cg24475622	1	1003851	0.743143145857852
cg07147720	1	1004260	0.0301283900921635
cg24047311	1	1004464	0.62843427199642
cg16095440	1	1004775	0.0579249595667736
cg08750554	1	1005100	0.572847577801824
cg26702212	1	1005170	0.098575060225863
cg24517686	1	1005398	0.111457803047271
cg27222785	1	1008091	0.693985489245665
cg09864227	1	1008207	0.938680993939504
cg26111997	1	1009281	0.698699630003389
cg07181843	1	1009445	0.449764635598768
cg25646531	1	1009741	0.83599124651828
cg00478379	1	1009781	0.540027288981406
cg10782557	1	1010139	0.331694007209243
cg10168544	1	1010769	0.530381247590894
cg15576492	1	1015447	0.646519425313655
cg11200797	1	1016470	0.663810021185898
cg16383573	1	1017019	0.682953255867499
cg00305285	1	1017115	0.313473264224957
cg24378253	1	1017383	0.716462731779269
cg04794393	1	1018118	0.00868584664867413
cg17840536	1	1018254	0.0216604216368092
cg19758750	1	1018479	0.609801214066599
cg16632098	1	1019524	0.104710575745466
cg18024260	1	1019860	0.235263495895527
cg12924059	1	1019902	0.5896247803226
cg15099245	1	1019953	0.298425256705306
cg08039585	1	1020002	0.43568918600654
cg19734301	1	1020365	0.857004308377676
cg08470135	1	1020738	0.538944697885878
cg05035248	1	1020820	0.187550602224649
cg05041517	1	1021029	0.761305741687236
cg15207999	1	1021210	0.512504913364012
cg26338735	1	1021299	0.948710257250996
cg24437834	1	1022530	0.962191094427315
cg15565004	1	1022642	0.345626544925594
cg19999567	1	1022900	0.23698988966506
cg19856606	1	1022932	0.00816437151516934
cg12743165	1	1022995	0.901935452089009
cg04065236	1	1023150	0.0834836055851206
cg04315086	1	1023163	0.0684803477884376
cg09358422	1	1023247	0.260694608130649
cg24523322	1	1023281	0.47665450473134
cg12612065	1	1023319	0.385758216313335
cg16060740	1	1023891	0.0216608905955861
cg13870982	1	1024212	0.685140288203801
cg14010231	1	1024413	0.765001071704283
cg22343299	1	1024513	0.437620790286788
cg17596279	1	1024608	0.24398029709382
cg15322667	1	1026255	0.535994268791557
cg00648573	1	1026410	0.0617402006637775
cg11144217	1	1027520	0.227044799095553
cg10782633	1	1027572	0.411296581087023
cg27169685	1	1027716	0.414988568524916
cg06727198	1	1027729	0.349476111526056
cg06375409	1	1028286	0.732004682066752
cg19307389	1	1028583	0.919353508509213
cg06444226	1	1028785	0.955638340460785
cg06181703	1	1028878	0.17848517159968
cg23812948	1	1030656	0.511009599095547
cg17539962	1	1031460	0.45749568808636
cg24165743	1	1041884	0.847827925959654
cg05007472	1	1042420	0.483818261375804
cg19860160	1	1045382	0.245364000564742
cg26405545	1	1045506	0.87075041176713
cg20961824	1	1046086	0.122711520299744
cg11754357	1	1046230	0.159949525580992
cg05527091	1	1046324	0.145932755729275
cg24709745	1	1049864	0.0232944375492095
cg08927102	1	1050110	0.613738243982982
cg27302190	1	1050210	0.494771951551195
cg18025136	1	1050579	0.650769688993688
cg24638131	1	1050690	0.222246236102261
cg14981312	1	1050737	0.44543242836247
cg09383789	1	1051364	0.575939036194048
cg27053169	1	1051523	0.449036627856032
cg26541516	1	1051657	0.001929295066402
cg03956833	1	1051711	0.1290558047732
cg08881995	1	1051895	0.525062848882762
cg03705284	1	1051907	0.888567284866844
cg15030799	1	1052094	0.883162305086328
cg20156053	1	1052297	0.242868321034156
cg10126324	1	1052600	0.190478850317453
cg06036677	1	1052664	0.408476389521626
cg10579718	1	1052886	0.870925616060191
cg16679343	1	1052949	0.537697735503236
cg19626656	1	1053027	0.782118022696739
cg10026356	1	1053900	0.381915908543431
cg10177439	1	1055533	0.893745304973589
cg00918900	1	1057335	0.816620918594111
cg27582017	1	1057683	0.857277265948754
cg10113217	1	1058077	0.00358957517117188
cg08899471	1	1058439	0.351988044063261
cg11920144	1	1060947	0.271060753728792
cg20619296	1	1061521	0.749881281101656
cg18329352	1	1061585	0.824633071870358
cg25973293	1	1061647	0.128095321886177
cg27582546	1	1062237	0.573033888734269
cg03520879	1	1062793	0.888644363470122
cg06798288	1	1063186	0.584712695111361
cg23035597	1	1063527	0.00632044252871927
cg02838683	1	1063857	0.589333501181968
cg08131937	1	1064069	0.789739673637189
cg22512779	1	1064122	0.635878686762914
cg23622235	1	1064942	0.657874310226833
cg17094363	1	1065864	0.773163207019106
cg09146328	1	1065894	0.285134923136969
cg07179016	1	1066277	0.668962745332257
cg07203151	1	1066544	0.149192567310239
cg11750929	1	1067099	0.625478958550773
cg01776299	1	1067163	0.747459059677558
cg00300303	1	1067223	0.993446753054412
cg09032281	1	1067397	0.133570978764619
cg02852398	1	1068089	0.335218428278958
cg18272703	1	1069929	0.50316742385854
cg05528516	1	1070040	0.372079020621043
cg13361271	1	1070325	0.412148755262762
cg09914843	1	1071435	0.118082753319997
cg15822328	1	1072197	0.86960561464138
cg07304255	1	1072259	0.638504345923158
cg19925558	1	1072370	0.92953142387149
cg22433276	1	1072642	0.999243843677369
cg06615380	1	1072902	0.787300528459148
cg11071912	1	1073424	0.903223752326725
cg00812770	1	1073510	0.627141713634331
cg16254267	1	1073529	0.223553001494496
cg12274407	1	1074226	0.703178123304717
cg16639967	1	1074382	0.625968618873616
cg14824543	1	1076166	0.301003894682271
cg21862126	1	1076296	0.781093370438012
cg12097325	1	1076431	0.594784174242504
cg15207968	1	1078147	0.379347218962527
cg12755103	1	1078519	0.977910427097351
cg19708306	1	1078901	0.450845520970549
cg24158844	1	1079561	0.954410371386491
cg25772221	1	1079622	0.768694944733686
cg16140890	1	1082406	0.0993828168896176
cg13395069	1	1082951	0.719229416294799
cg03228985	1	1083642	0.913727644383936
cg16989340	1	1084147	0.7597519339376
cg20254790	1	1084473	0.00470897118835964
cg11811960	1	1085580	0.457239274774178
cg04311266	1	1086777	0.0467782100083972
cg05929553	1	1086836	0.650570629572374
cg10399850	1	1089668	0.862022544971559
cg08803531	1	1090812	0.468200287963932
cg12806826	1	1091669	0.779267449607324
cg15988843	1	1092940	0.883226493484752
cg23891858	1	1093212	0.0698803266471855
cg14288281	1	1093457	0.962360344849899
cg07213830	1	1093940	0.533902717785351
cg09661118	1	1094764	0.156458675370497
cg02971920	1	1095607	0.0494237273766278
cg06767191	1	1095737	0.971189179139038
cg15688253	1	1096717	0.520497091846247
cg22864340	1	1096765	0.716985947367228
cg10335452	1	1097027	0.299313205203101
cg06193359	1	1097179	0.643172893191795
cg13560058	1	1097233	0.140663714531495
cg00082285	1	1097270	0.500807927852389
cg21778193	1	1098070	0.327333853518024
cg15489799	1	1098380	0.815095708027444
cg22521151	1	1098900	0.508305062958648
cg00207921	1	1098992	0.747643330171251
cg20544808	1	1099051	0.878889108486627
cg18792131	1	1099166	0.117503077077926
cg08090385	1	1099583	0.199201355815216
cg08474826	1	1099630	0.012434566961862
cg20185617	1	1099651	0.762005650641364
cg04972348	1	1100035	0.733473976986834
cg06618740	1	1100126	0.0102625883830503
cg15414773	1	1100360	0.769268004579859
cg21475076	1	1100493	0.278457615375495
cg14476334	1	1100557	0.44520971651537
cg13449535	1	1101348	0.322158623343301
cg07123481	1	1101431	0.508002363085518
cg01537494	1	1102276	0.504245676690016
cg02825344	1	1102294	0.308118134271117
cg02331673	1	1102389	0.0356026512487787
cg11203990	1	1102417	0.813545059498974
cg13362546	1	1102960	0.319181126278136
cg21810793	1	1103225	0.204274839101739
cg25101291	1	1103235	0.469248122727178
cg16561256	1	1103266	0.236633786277051
cg26330479	1	1104257	0.159720911548097
cg06967105	1	1104265	0.211081173019982
cg23651812	1	1104366	0.0999722523475759
cg03528302	1	1104399	0.755455274926767
cg18348086	1	1104526	0.915924522509462
cg23731501	1	1105317	0.483348982890857
cg14287724	1	1105518	0.74165270884617
cg25605174	1	1106175	0.99321667422937
cg23857983	1	1108690	0.162859588329181
cg27631599	1	1108820	0.067526324550659
cg14709479	1	1108924	0.0880116880951216
cg21288685	1	1109244	0.989960566191583
cg10143960	1	1109486	0.403906516288923
cg01511231	1	1109676	0.21097025661563
cg03278726	1	1109832	0.888203953032529
cg15417666	1	1109840	0.626065699789524
cg18770446	1	1109983	0.70914844126402
cg22047469	1	1110107	0.766216155778565
cg08933284	1	1111095	0.900854296907392
cg18382926	1	1113624	0.11741517890236
cg08844387	1	1114172	0.321972298586469
cg16043700	1	1114523	0.0458935184916866
cg19584957	1	1114579	0.269830410360426
cg07173112	1	1114698	0.156582622855128
cg07841371	1	1114912	0.126538686929745
cg23275914	1	1114914	0.00799763771153667
cg14220262	1	1114963	0.263258188640232
cg05555852	1	1115054	0.551493165745385
cg02848157	1	1115070	0.761711201200806
cg24884961	1	1115083	0.101329301595752
cg03340606	1	1115575	0.057000197811165
cg17510786	1	1115729	0.0328093307411997
cg19724260	1	1115858	0.786814899629544
cg05706898	1	1115920	0.861413218889258
cg14008593	1	1117473	0.204572412398505
cg00699898	1	1117562	0.429961441091891
cg16366262	1	1118157	0.370840887084789
cg08886036	1	1118934	0.309569790055225
cg06440474	1	1118965	0.706114519605046
cg16053440	1	1119429	0.268753816376404
cg14278226	1	1120395	0.124186715575895
cg23087108	1	1120617	0.696174011270555
cg06910084	1	1121086	0.102950384039437
cg04808954	1	1124420	0.175685742489632
cg10333212	1	1126163	0.0743124588449448
cg05652547	1	1131983	0.655382732239187
cg02852923	1	1132852	0.0365399853056639
cg00146669	1	1132962	0.648253180067781
cg18411941	1	1132976	0.915528201057461
cg09021712	1	1133215	0.692624349511352
cg04154653	1	1133248	0.412625480380456
cg14000174	1	1133255	0.142483469733973
cg13089299	1	1133550	0.203344381434086
cg22723960	1	1134018	0.80451533424243
cg13360866	1	1135492	0.50593774287894
cg24807889	1	1135955	0.451795842293412
cg05952202	1	1136401	0.521964356995544
cg04172501	1	1136430	0.841941082954202
cg23400617	1	1137099	0.840825277679374
cg06778273	1	1137117	0.148483681842635
cg19413397	1	1139061	0.442216499412699
cg12810734	1	1139603	0.91566290526794
cg16046810	1	1140664	0.673168131635116
cg22345205	1	1141084	0.529273578326374
cg21038584	1	1141226	0.94429019460293
cg19237691	1	1141617	0.4212152292855
cg08641866	1	1141790	0.988788097748867
cg14886269	1	1141927	0.362986300325781
cg15706223	1	1141934	0.770566827341259
cg06097659	1	1141991	0.472281872986573
cg04343794	1	1142132	0.0505027518067404
cg07671976	1	1142215	0.390359942615025
cg00086243	1	1142405	0.379457338273006
cg10583942	1	1142892	0.752398307372162
cg07119157	1	1142932	0.788324985983279
cg19092396	1	1143751	0.118176872387018
cg12701018	1	1144005	0.752248393386834
cg25144135	1	1144012	0.82185388819856
cg20996124	1	1144203	0.31358460760647
cg16266669	1	1144558	0.339509742829586
cg02296931	1	1144658	0.0394653826866667
cg15924570	1	1144724	0.681509439514343
cg15993652	1	1145618	0.272362486707166
cg25625296	1	1145848	0.48907859170652
cg09503311	1	1146777	0.322854598613081
cg20544186	1	1146903	0.741885332473557
cg01437515	1	1148315	0.33350202125625
cg12759096	1	1148973	0.773942588206361
cg22335801	1	1149091	0.521746960974731
cg14661234	1	1149192	0.35774052813717
cg23166857	1	1149501	0.165306208222513
cg09586191	1	1149661	0.596167172894483
cg01341040	1	1149724	0.204888895765162
cg21815220	1	1150410	0.48176068208655
cg17084044	1	1150416	0.914017537447476
cg16252905	1	1150936	0.339135311863729
cg09315878	1	1152580	0.21179380991585
cg01075305	1	1152914	0.372370882096679
cg03058163	1	1153338	0.863479397754904
cg03580801	1	1153690	0.845167079966166
cg19862782	1	1153924	0.699506580696748
cg12219387	1	1154157	0.0936479791735067
cg11727921	1	1154318	0.275229737894119
cg01783406	1	1154347	0.791871191033894
cg14531564	1	1154853	0.221160803587982
cg09276842	1	1155026	0.1978441733158
cg07548512	1	1155472	0.127469436733386
cg27477059	1	1156876	0.604088910523288
cg25578497	1	1156891	0.238635676540508
cg00656410	1	1157541	0.504047089793499
cg10206039	1	1157637	0.650310901602414
cg05818515	1	1158081	0.623989146755228
cg03467014	1	1158648	0.145143095472038
cg23082845	1	1159282	0.940332326589301
cg04559485	1	1159328	0.77502110476828
cg21837391	1	1159412	0.990283490495465
cg05329510	1	1160657	0.347716463124002
cg17414873	1	1160713	0.316078859119925
cg03935783	1	1161069	0.830209042722613
cg20300707	1	1162156	0.596187190998754
cg23963070	1	1162176	0.243866479403703
cg09812885	1	1162996	0.782983726131462
cg13470499	1	1163192	0.815908763683889
cg27310827	1	1163671	0.220576683585167
cg11257497	1	1163886	0.156625148027998
cg14965611	1	1163894	0.528460480555349
cg20014591	1	1165393	0.65233637263132
cg02224920	1	1166824	0.329390163385857
cg20871445	1	1166916	0.082556448028455
cg14394203	1	1167497	0.580971745557022
cg13924635	1	1168432	0.702125411869925
cg08701814	1	1168528	0.39606484695855
cg22220310	1	1168541	0.197724569310364
cg14477263	1	1168550	0.251869816310474
cg08706355	1	1168984	0.700215685031571
cg07146103	1	1170069	0.997102788777923
cg25731959	1	1171952	0.180364516168545
cg14830045	1	1173264	0.423118813935765
cg10784110	1	1173356	0.81928815348135
cg06964912	1	1173622	0.974046756609026
cg12108798	1	1173916	0.284187026909057
cg00657094	1	1174190	0.99223514315529
cg20411340	1	1175370	0.551216691012612
cg24034746	1	1175851	0.571699287835304
cg09331144	1	1176376	0.0438535206958508
cg10483828	1	1177703	0.219655153703881
cg00211609	1	1178039	0.568502555647657
cg10378904	1	1178045	0.236444146321326
cg22512888	1	1178191	0.753283224509743
cg21664227	1	1178654	0.694221187523044
cg26362806	1	1178961	0.454322574777117
cg19666520	1	1179014	0.386305814752467
cg14329010	1	1179054	0.709929754013951
cg12345380	1	1180061	0.729706194778812
cg02279987	1	1181757	0.383610064502843
cg19236794	1	1181769	0.277283239786017
cg04719903	1	1181956	0.190631796484709
cg25594899	1	1182226	0.665360384142629
cg06136878	1	1182228	0.962026280801592
cg14089984	1	1182418	0.424568826550242
cg06443533	1	1182424	0.198045276904744
cg26314055	1	1182658	0.396026469047756
cg02751993	1	1183186	0.564111361754369
cg20747739	1	1183257	0.0168414329656985
cg13440692	1	1186357	0.803004283790181
cg10664344	1	1186506	0.784430155124251
cg19869091	1	1188173	0.093641431233212
cg08643618	1	1189466	0.405355497186072
cg24701867	1	1189640	0.0393503988471676
cg06361835	1	1189797	0.0728628900916173
cg16176300	1	1190080	0.619764008955181
cg17469240	1	1190096	0.603623523876474
cg19081571	1	1190137	0.34292290043771
cg13689260	1	1190238	0.724848310320255
cg10518155	1	1190541	0.502621288645978
cg17784606	1	1190558	0.849956421970141
cg18153662	1	1190669	0.0826104768144487
cg08733913	1	1190778	0.571747377897249
cg02334770	1	1190798	0.179710656272642
cg03583709	1	1190932	0.320247548922409
cg13152599	1	1191774	0.412878063999505
cg23880637	1	1192492	0.388212721803149
cg22699977	1	1193746	0.137419389072937
cg10245314	1	1194603	0.519323651039798
cg21583518	1	1195531	0.234376491705529
cg14661139	1	1195569	0.711095723183086
cg17177602	1	1196457	0.189373732630633
cg08884932	1	1196725	0.612341449865248
cg11225330	1	1196747	0.926179650089985
cg17869799	1	1197095	0.787101970316224
cg03525583	1	1197536	0.451616141997102
cg04026747	1	1197551	0.623294985380438
cg19709095	1	1198047	0.0919646491345748
cg17848797	1	1198269	0.738471988776927
cg21680388	1	1199037	0.114686902466851
cg22725197	1	1199718	0.0579150860694745
cg02823370	1	1200452	0.725150030130617
cg08486042	1	1200662	0.800202530141846
cg07269843	1	1200858	0.718692357060337
cg01341249	1	1201553	0.0656189810885964
cg09906735	1	1202622	0.750653273248518
cg25674129	1	1202728	0.903399116799364
cg13375638	1	1202768	0.871761924772183
cg04296903	1	1203256	0.781811442796684
cg26527092	1	1203337	0.0799083299261437
cg19816994	1	1203436	0.186674015784452
cg24658349	1	1203450	0.869926266049149
cg02859098	1	1203564	0.47227467235695
cg22009470	1	1203660	0.0126178989288413
cg16045223	1	1206372	0.172696269834677
cg23891364	1	1207789	0.199542126781541
cg21864845	1	1208426	0.000222945445772422
cg02913364	1	1208573	0.478305792695901
cg16717690	1	1208709	0.0391945070775717
cg09094385	1	1209130	0.903348098179593
cg02581421	1	1209196	0.472182875006911
cg03322129	1	1209673	0.402890048640777
cg01794932	1	1209696	0.269695734642499
cg26163375	1	1209720	0.0975562879120998
cg22670128	1	1210100	0.851255353287066
cg10410269	1	1210545	0.532949281807543
cg19933051	1	1210611	0.871068810744305
cg16626107	1	1211705	0.869099514391045
cg06294324	1	1213332	0.754406403888573
cg27530087	1	1214164	0.880337547394451
cg14436909	1	1214313	0.540545778144513
cg06198843	1	1214315	0.638055911232905
cg16343995	1	1214354	0.0952008268867463
cg00942814	1	1214601	0.823753705689245
cg07812848	1	1214622	0.0711207157024481
cg24457425	1	1215155	0.960413667110484
cg10784146	1	1215296	0.799310903645294
cg06002705	1	1215902	0.94624064617073
cg12120973	1	1215925	0.8620348863201
cg19861048	1	1216347	0.928535137503743
cg13587552	1	1216441	0.569233675469994
cg11229611	1	1217103	0.79234610013404
cg06909630	1	1217130	0.127797074777486
cg17645946	1	1217455	0.357278823593094
cg27651942	1	1217467	0.110350763388044
cg15419710	1	1217509	0.239900448954451
cg00825734	1	1217511	0.151867674651101
cg22421766	1	1217658	0.633936468946715
cg24576260	1	1217664	0.482251674194506
cg21203719	1	1218665	0.0940141353793711
cg24852892	1	1220092	0.805835749991002
cg22225577	1	1221823	0.0649638754862629
cg10119342	1	1222184	0.289041774657877
cg06679168	1	1222370	0.618111559413933
cg16995668	1	1222895	0.938902056531644
cg09870910	1	1222942	0.0438178791573338
cg25151559	1	1223442	0.50515264923279
cg20674014	1	1225219	0.818663166429182
cg18224942	1	1225781	0.0466652766930898
cg15683497	1	1226929	0.838756401728117
cg20978193	1	1227307	0.31578361968824
cg13681826	1	1227616	0.74171574030969
cg16380285	1	1228011	0.988168106597355
cg15994839	1	1228289	0.0228096845647122
cg21265287	1	1228383	0.706138613088756
cg02506501	1	1228990	0.962195387372331
cg14728174	1	1229004	0.035022045323044
cg06818047	1	1229105	0.0519767986895248
cg22161575	1	1229112	0.377993847617578
cg03003335	1	1229351	0.219673312177768
cg01937247	1	1229534	0.0150169968421807
cg01515136	1	1229589	0.00974420730221122
cg17026072	1	1229790	0.0124836564290258
cg13452079	1	1230146	0.300560454682587
cg25106100	1	1230919	0.201781952566575
cg27543922	1	1231878	0.154960806290751
cg18163062	1	1232482	0.0726636898256757
cg14529643	1	1233542	0.702036600624238
cg25021451	1	1233658	0.834025704253148
cg04584842	1	1233709	0.0787046852550355
cg18538985	1	1233799	0.43958842496678
cg19414302	1	1234354	0.558043945129587
cg22675767	1	1234367	0.667102319891199
cg06759632	1	1235430	0.110091664814129
cg17405058	1	1237203	0.112678888867844
cg17712416	1	1238436	0.327090484157893
cg25203980	1	1238595	0.233933823771461
cg02953397	1	1238678	0.0199035927069056
cg18565510	1	1238702	0.0668821021050957
cg27185793	1	1238797	0.691573965840703
cg09556527	1	1239259	0.115223784699835
cg07181952	1	1239999	0.354228371435544
cg22346297	1	1240439	0.828544162588948
cg23310884	1	1241376	0.0183101496118062
cg26333156	1	1242730	0.0413798328462432
cg00262415	1	1242732	0.706105876273399
cg27440283	1	1242757	0.877400906071304
cg00086266	1	1242895	0.223286175949389
cg19323338	1	1242997	0.271727561748792
cg24157952	1	1243003	0.0142165017979926
cg15042692	1	1243460	0.37253848556542
cg07425625	1	1243562	0.772771356486651
cg04840417	1	1243573	0.736643573009108
cg16887862	1	1243669	0.191477750103559
cg25201327	1	1243747	0.313561703976681
cg15868629	1	1243820	0.354072448312171
cg27642349	1	1243825	0.203040621546561
cg26214604	1	1243839	0.595405079985892
cg18224588	1	1244356	0.223725941554027
cg25536368	1	1244478	0.897313511123589
cg00903892	1	1244590	0.0759814018758477
cg14488957	1	1244644	0.836532484593456
cg06085743	1	1245014	0.266370940615148
cg05397202	1	1245040	0.815739923606952
cg23931819	1	1245076	0.724456113291496
cg02506753	1	1245184	0.87928272089203
cg05362521	1	1245697	0.504648501317031
cg05724097	1	1245708	0.819242823541935
cg26369180	1	1246414	0.286001744399969
cg19383909	1	1246907	0.232069221605087
cg26576041	1	1247929	0.910956475271444
cg11847126	1	1248233	0.508097051129241
cg15736449	1	1248342	0.444681376143856
cg23689441	1	1248347	0.497542516127203
cg17709975	1	1248492	0.00700694525286503
cg10435967	1	1249102	0.089317327253636
cg16712243	1	1249262	0.199157593715057
cg08663263	1	1249367	0.0256732668928736
cg07568471	1	1250214	0.416984974387746
cg26931466	1	1250665	0.792590959588214
cg26866277	1	1250827	0.636971895307167
cg09299774	1	1251017	0.267666690232796
cg22665280	1	1252963	0.79284944953833
cg19585749	1	1253106	0.621454328534665
cg04926200	1	1254228	0.1816509615519
cg12609142	1	1254547	0.0335656733496737
cg22130030	1	1254682	0.339473562229314
cg09862283	1	1256375	0.534087428163059
cg15901950	1	1256513	0.623379651090982
cg12046908	1	1258554	0.0307435299785429
cg26831087	1	1259070	0.386104323418102
cg21197375	1	1259676	0.275210682734586
cg20236831	1	1259679	0.902639919962548
cg13183628	1	1259698	0.670997315720535
cg06038049	1	1259909	0.269370492183526
cg17612270	1	1259944	0.42846451135097
cg22397910	1	1259947	0.550021514821239
cg22125623	1	1260021	0.859172215172311
cg19834486	1	1260139	0.0350030489204778
cg04232698	1	1260157	0.184883391054798
cg16855244	1	1260163	0.335828094128557
cg19827148	1	1260496	0.0134985425206926
cg05378358	1	1261040	0.7897278562856
cg06520508	1	1261347	0.987597385264626
cg17970390	1	1261353	0.977818487419273
cg05795376	1	1261485	0.567931333554478
cg05598010	1	1261797	0.195055393147248
cg16255279	1	1262717	0.294713236259118
cg22622472	1	1262818	0.0980241971704908
cg16432326	1	1263095	0.0875666639016631
cg07394827	1	1263239	0.0718363683353982
cg02625725	1	1264265	0.629629729173964
cg06599206	1	1265005	0.637756441910085
cg16590012	1	1265354	0.865702618213784
cg03833995	1	1265511	0.781620443371971
cg20705390	1	1266178	0.5347779905435
cg04981007	1	1266468	0.138454283238316
cg15365642	1	1266546	0.644752525644072
cg24252805	1	1266548	0.285733054449896
cg14890378	1	1266652	0.901248307228655
cg07346648	1	1266657	0.494061235773253
cg08037114	1	1266700	0.322130293713676
cg04910752	1	1267117	0.362523868634808
cg13246026	1	1267193	0.815103256008038
cg21396988	1	1267201	0.134698122797481
cg06802641	1	1267252	0.107827328646508
cg03402404	1	1267436	0.0728349366005952
cg10065209	1	1267559	0.455731104909445
cg08621441	1	1267745	0.00579923548811575
cg18386618	1	1268144	0.0768038818489863
cg06395167	1	1268243	0.324460488518582
cg16174225	1	1268469	0.991896523430354
cg00002593	1	1268793	0.250166197996486
cg11808871	1	1268942	0.622728658538469
cg14911892	1	1269219	0.0958377400035562
cg08160862	1	1270137	0.380119223679056
cg26351554	1	1271478	0.171712341335479
cg24399111	1	1271760	0.51891071704026
cg18024631	1	1271862	0.870260691944544
cg07313814	1	1272398	0.250971491151092
cg11339519	1	1272477	0.882439994122464
cg00542041	1	1272559	0.825707314468209
cg16575694	1	1273375	0.3528399678862
cg06646682	1	1273442	0.251740479550605
cg12072393	1	1273707	0.0201371012188966
cg13494355	1	1274420	0.332571559360884
cg22376366	1	1275137	0.022691573762943
cg25203539	1	1275578	0.622136049787981
cg19898526	1	1275714	0.0136870042624381
cg06649390	1	1276019	0.00563956338833514
cg17748182	1	1277441	0.185708490040667
cg03465880	1	1277465	0.103469641298423
cg15462203	1	1277499	0.382925459546165
cg10556264	1	1277912	0.261478761489022
cg22709966	1	1277995	0.190120908564862
cg15976416	1	1280157	0.792727608859744
cg17838754	1	1281005	0.631548382022212
cg09569143	1	1282740	0.893497679396495
cg13932473	1	1282742	0.403930862230148
cg04119843	1	1284268	0.0998883378442229
cg09236098	1	1284316	0.215088347664419
cg05115545	1	1285214	0.672235237588749
cg10164137	1	1285239	0.325929627185446
cg17873420	1	1285252	0.800746342134869
cg21679391	1	1286917	0.00199880122735985
cg21118819	1	1287259	0.876820008569786
cg03722312	1	1287994	0.156857117745616
cg11414742	1	1288586	0.896968931645772
cg14270725	1	1289806	0.486086226711042
cg15386434	1	1289835	0.498209968444853
cg14793596	1	1290092	0.129261724800026
cg07284273	1	1290212	0.667579727556346
cg25063151	1	1290554	0.646247543407992
cg19436320	1	1290708	0.500907021538487
cg00040588	1	1290712	0.688681843509718
cg10482508	1	1291064	0.736116211010206
cg27399052	1	1293868	0.711956599918346
cg12478066	1	1294006	0.445314592923969
cg23036947	1	1294018	0.846059669747892
cg17132079	1	1294140	0.130121377359916
cg03397519	1	1294205	0.795933835027816
cg22273474	1	1294265	0.0850952260596922
cg18550476	1	1294353	0.11999918159493
cg00970622	1	1294362	0.0389308055763349
cg01198994	1	1294629	0.276571172071323
cg23973885	1	1294881	0.843904095828084
cg13393580	1	1295077	0.11437890904228
cg13354934	1	1296093	0.408280618126841
cg20426768	1	1296671	0.846006221305671
cg24153574	1	1296956	0.158197495411305
cg23569098	1	1297187	0.031573621917579
cg21165029	1	1297202	0.267854527856291
cg12915036	1	1297230	0.372829833132648
cg03400623	1	1297240	0.322245293607791
cg22109675	1	1297567	0.420452582207301
cg15492552	1	1297576	0.0906284688420638
cg05572157	1	1297784	0.409866278403496
cg18534079	1	1297807	0.684099010011372
cg00046914	1	1299723	0.963001868785592
cg02416993	1	1299759	0.1842654269763
cg07726485	1	1299861	0.403102423754922
cg23377249	1	1299875	0.53346746285396
cg24356704	1	1299994	0.351486528219715
cg27503832	1	1301316	0.643971348735978
cg22643873	1	1303026	0.495950978574849
cg05397857	1	1305170	0.840808475019393
cg05387269	1	1306946	0.292050320933709
cg16342853	1	1307118	0.918910466814206
cg14992101	1	1307667	0.205817885453243
cg09996760	1	1308659	0.354718500389124
cg09864992	1	1309161	0.903065585408523
cg14094639	1	1309477	0.444805546471666
cg01508988	1	1310123	0.983824565611316
cg07395004	1	1310147	0.127169663777308
cg19871494	1	1310280	0.00163676032952879
cg09741074	1	1310496	0.824496275722461
cg08433720	1	1310634	0.148885893249983
cg21513204	1	1310708	0.521349660814754
cg15604233	1	1310715	0.430739318975408
cg11915315	1	1310730	0.852411447492956
cg20048602	1	1310743	0.93754090262285
cg20439722	1	1310747	0.725011036080577
cg19823490	1	1310815	0.20850172891223
cg21478504	1	1310832	0.0150358568740495
cg04615596	1	1310846	0.104187429870336
cg05364533	1	1310930	0.738163914037561
cg15617543	1	1310978	0.183179686106337
cg18546249	1	1311028	0.819359052668113
cg11552267	1	1311479	0.951493126115214
cg05589276	1	1311577	0.454519572129974
cg02144516	1	1311909	0.807148974278088
cg20435334	1	1312097	0.765076986149061
cg26865478	1	1312144	0.870946043037567
cg16361266	1	1313144	0.0483890010845718
cg20434150	1	1316804	0.378074265119975
cg08253842	1	1316981	0.826643851139118
cg14224772	1	1319383	0.466771118592956
cg03322002	1	1320181	0.446432443469133
cg08109545	1	1321864	0.679429652333431
cg12033178	1	1321869	0.93065172673114
cg08158776	1	1321914	0.570070018215232
cg04880874	1	1322461	0.507691018554163
cg15588177	1	1322654	0.315744977813528
cg22232737	1	1322783	0.245807953785486
cg01006034	1	1322789	0.0878917039575535
cg23621766	1	1322923	0.644287934357155
cg06903451	1	1323192	0.317840623118027
cg07284402	1	1324107	0.411841070617615
cg03774228	1	1324805	0.441898811819543
cg23209302	1	1326152	0.218605572043657
cg01399319	1	1326204	0.622012551739734
cg21264396	1	1326333	0.0298217121525954
cg19236733	1	1326578	0.925438250049097
cg08647342	1	1326618	0.294590602525212
cg18087716	1	1327318	0.565647761836681
cg17014728	1	1327484	0.756299165230509
cg04988279	1	1327757	0.0475715301556051
cg13323817	1	1327983	0.0292500889900311
cg22389936	1	1328033	0.387868863817173
cg26303572	1	1328115	0.244304321877081
cg01648457	1	1328834	0.673489142310176
cg04481810	1	1329036	0.292702740520301
cg24837149	1	1333778	0.512780875428476
cg16278124	1	1334036	0.688130991751897
cg06817090	1	1334334	0.00132805252945825
cg16573386	1	1334508	0.981540105237292
cg17397377	1	1334575	0.296749558308827
cg08470185	1	1334798	0.0991950391375243
cg13053783	1	1334803	0.0703425420149253
cg22961467	1	1334806	0.683272219385728
cg15130241	1	1334814	0.554250942183967
cg08791782	1	1334993	0.885644978966124
cg25842896	1	1335315	0.916353593875524
cg00173405	1	1335424	0.0602106789250051
cg03943717	1	1335569	0.331836625048491
cg23437836	1	1335601	0.966174403401566
cg00968800	1	1335706	0.245295843356211
cg08163912	1	1336398	0.15225596958219
cg09064061	1	1336592	0.902490880699823
cg24399028	1	1338100	0.879960224131601
cg20383673	1	1341716	0.117746477414201
cg14795268	1	1341852	0.31609099028942
cg11431291	1	1341862	0.700612450306115
cg21439539	1	1342230	0.54789539670995
cg20275133	1	1342361	0.172756960128022
cg16728516	1	1342558	0.882212383276022
cg25769755	1	1342720	0.791483949115036
cg05613094	1	1342783	0.501967267277111
cg11993086	1	1342795	0.0247042899452836
cg26509139	1	1342809	0.226501600810521
cg08387662	1	1342812	0.110073845784121
cg05595602	1	1343077	0.163423579505411
cg25397779	1	1343130	0.0187038833551764
cg12525514	1	1343260	0.49386705435177
cg25939543	1	1344064	0.769495879805906
cg16661858	1	1345158	0.740557696161383
cg15863361	1	1347647	0.573710803050964
cg00009834	1	1347671	0.567304803300317
cg27295412	1	1347832	0.728614791794564
cg25228593	1	1353012	0.964948725135063
cg00060374	1	1355235	0.71541938402361
cg17507949	1	1355999	0.34920667603226
cg22827694	1	1356442	0.217998936512295
cg23894219	1	1356565	0.817712081333492
cg15633699	1	1356728	0.694508889011789
cg10380643	1	1356764	0.835656083240155
cg20598347	1	1356852	0.178422689744173
cg02668764	1	1356887	0.765249005359534
cg15081886	1	1356902	0.209875926330135
cg23537515	1	1356921	0.842234098562127
cg12754273	1	1356940	0.146757067657885
cg21281527	1	1357314	0.0148483721469316
cg15823872	1	1357361	0.0962217775360192
cg24555071	1	1358016	0.0865267524389157
cg12286462	1	1358109	0.483712564142683
cg01721822	1	1360499	0.629172929101181
cg21285198	1	1360970	0.120682296185003
cg00305774	1	1361077	0.684248627945941
cg22517356	1	1361216	0.889065103423504
cg17265051	1	1361414	0.0998974349812469
cg23795938	1	1361421	0.528950620977874
cg10156298	1	1361476	0.728483638213203
cg09368716	1	1361655	0.296985563129065
cg12208770	1	1361666	0.713023608160021
cg26863172	1	1361729	0.444193652538846
cg17142722	1	1363280	0.459787558395999
cg04897188	1	1363291	0.913661339196113
cg07010566	1	1363627	0.814264321654998
cg14902621	1	1363872	0.117354833042419
cg26373274	1	1363874	0.950668518269043
cg22351666	1	1365730	0.49404830721873
cg05235651	1	1365793	0.962215709800377
cg04865726	1	1365911	0.958469152142861
cg04384590	1	1367257	0.172617461600833
cg19071098	1	1367306	0.285588812688205
cg08123463	1	1368297	0.843860418700513
cg16496742	1	1368387	0.41645652727442
cg26394870	1	1368541	0.710800615244335
cg19270739	1	1368846	0.67439241756589
cg21837069	1	1369466	0.339228394133486
cg17491622	1	1369616	0.765501667997855
cg00702126	1	1369793	0.351696052900415
cg14667273	1	1369934	0.328614632069694
cg27391934	1	1369948	0.648679967169139
cg07898743	1	1369950	0.14814440585412
cg20138749	1	1370013	0.67374546807445
cg16784215	1	1370138	0.148933522089564
cg07232890	1	1370228	0.641660989664993
cg08589721	1	1370722	0.611273361365939
cg14271665	1	1370768	0.782831377378299
cg02896318	1	1370775	0.572678379339951
cg25234611	1	1371347	0.53669850902587
cg09668627	1	1371844	0.0629331514318975
cg08161163	1	1372677	0.537738136675781
cg26798702	1	1373044	0.790694977468518
cg09843049	1	1373316	0.102647310629678
cg13897675	1	1374310	0.184333993153494
cg09860601	1	1374601	0.789250891809309
cg19639479	1	1374669	0.487415779036215
cg09603935	1	1375448	0.985196251122512
cg03116557	1	1375480	0.610691699960836
cg13570957	1	1375556	0.227054769243976
cg26795248	1	1375967	0.27772875326676
cg25592215	1	1376051	0.658796459210989
cg08426733	1	1376740	0.989787773005135
cg08270205	1	1377525	0.847720275418037
cg15099879	1	1377656	0.973058110238272
cg06786804	1	1377938	0.710255704783899
cg24492273	1	1378060	0.659296930781848
cg00929633	1	1379667	0.95318801842838
cg21001441	1	1384038	0.48586308104409
cg12841328	1	1384074	0.687190002147637
cg02136596	1	1384930	0.91290325299863
cg20219069	1	1384988	0.417620192061578
cg00599812	1	1385047	0.0747213839184847
cg16669201	1	1385119	0.953980248939437
cg00528453	1	1385171	0.90181842858226
cg27383362	1	1385371	0.979944470067862
cg15310231	1	1388050	0.624306149442948
cg26651722	1	1389888	0.0867175411062158
cg19682639	1	1391102	0.723562876900452
cg13388025	1	1392347	0.285256906292923
cg05894629	1	1392386	0.415461075676222
cg26226110	1	1395945	0.360106426344976
cg07280242	1	1396086	0.98363120216356
cg13798621	1	1396125	0.839974941277388
cg04107003	1	1397297	0.782743172022269
cg17282836	1	1397524	0.183597448952276
cg10522845	1	1397837	0.564080379858045
cg04981940	1	1398348	0.874964879622551
cg17821649	1	1403857	0.780285488651136
cg00391668	1	1404073	0.525030759551754
cg03742705	1	1406266	0.150776534160254
cg15875062	1	1406845	0.274254543997188
cg10228629	1	1406955	0.993556102956101
cg12723840	1	1406994	0.160009443301645
cg06377929	1	1407001	0.811141983227682
cg10240778	1	1407180	0.1336051360748
cg12909536	1	1408104	0.438435506326294
cg12439834	1	1410849	0.559228375731245
cg02188411	1	1411579	0.718410998532641
cg01768480	1	1412855	0.148535194330682
cg23442023	1	1412865	0.00963894296791103
cg22306974	1	1413668	0.99233713030497
cg26317581	1	1413810	0.0697982343592911
cg00695214	1	1415868	0.0491783773063364
cg23735749	1	1417247	0.463207065689619
cg25628057	1	1421383	0.475834212042216
cg23236382	1	1423057	0.942693734599158
cg24378791	1	1423784	0.170032838294314
cg26042514	1	1425726	0.130785277711682
cg13671768	1	1426641	0.624297040093588
cg06866635	1	1430690	0.491073129676935
cg18387631	1	1431505	0.311305791941521
cg15101273	1	1431587	0.643511107691038
cg09932694	1	1446840	0.0103883037745094
cg17464271	1	1447047	0.661614664697532
cg11103442	1	1447201	0.338879185378767
cg22225258	1	1447235	0.345110994350417
cg20230657	1	1447335	0.0183068507832651
cg08376055	1	1447341	0.438621686577099
cg12648677	1	1447365	0.428265285245244
cg06128920	1	1447374	0.99107175333299
cg21124756	1	1447564	0.515145972457377
cg24729577	1	1447567	0.34223601250476
cg14651254	1	1449202	0.174742497486839
cg11794959	1	1451134	0.0655136725452519
cg11722969	1	1452371	0.912980006811584
cg19517490	1	1454149	0.343462274113449
cg13321900	1	1455303	0.481953523465216
cg06793307	1	1455374	0.631339064677751
cg17498856	1	1457042	0.331315679035493
cg17848002	1	1458397	0.124574594243403
cg17590292	1	1458739	0.288209317686827
cg24466671	1	1460663	0.714324468516644
cg13893866	1	1462754	0.113876305449278
cg17445140	1	1462956	0.475924506961623
cg23933399	1	1462973	0.100265323773212
cg07808701	1	1464509	0.404398434324234
cg17271658	1	1465190	0.438486267289556
cg23590525	1	1469787	0.714432800793702
cg07835437	1	1470836	0.865502762543652
cg03041030	1	1470905	0.0375764391794241
cg12983196	1	1471017	0.0089872262298789
cg09151801	1	1471210	0.332319588010859
cg11526073	1	1471938	0.460938428335263
cg15844005	1	1472079	0.815666222724806
cg27301475	1	1472146	0.700117684505008
cg06205922	1	1473141	0.192048140647878
cg01536190	1	1473147	0.76498017612261
cg27047577	1	1473193	0.630835112402307
cg14434115	1	1473252	0.149900998539935
cg11917182	1	1473310	0.434512353438824
cg02068237	1	1473319	0.786117363614366
cg12270813	1	1473370	0.56611852083792
cg03724010	1	1473443	0.800603085658964
cg13804574	1	1473489	0.221772820243024
cg16037137	1	1473747	0.877354852238065
cg12632610	1	1474224	0.575575603436674
cg16001723	1	1474399	0.894199399699889
cg13850380	1	1475143	0.422012145144186
cg00813378	1	1475209	0.268117397705691
cg08738570	1	1475265	0.515427780072222
cg22497741	1	1475644	0.477917569543892
cg16306898	1	1475675	0.764654354614766
cg16601494	1	1475737	0.926408298152405
cg15487867	1	1475742	0.471909701442815
cg18430990	1	1475941	0.007849119879909
cg23244095	1	1476269	0.806848936155244
cg18114463	1	1476551	0.906716179545287
cg09612202	1	1476661	0.560945871233301
cg26602477	1	1476845	0.40588855826672
cg11811409	1	1477025	0.39269514658577
cg26690297	1	1477098	0.706848068786416
cg08757091	1	1477101	0.216707559648678
cg08464374	1	1477123	0.917897408718899
cg01802295	1	1477194	0.957177960201937
cg13575252	1	1477616	0.479314204858494
cg19619320	1	1477931	0.0933881608793997
cg11964810	1	1478170	0.633689756140919
cg21173317	1	1478665	0.620260282894387
cg03392564	1	1478680	0.407376671437043
cg00955674	1	1478827	0.567121426532486
cg03941625	1	1480603	0.77573644747658
cg10347735	1	1481874	0.552377148523096
cg07381470	1	1483130	0.44270510335886
cg24470133	1	1483206	0.954203911573091
cg00355315	1	1483257	0.109989602553312
cg04349378	1	1484205	0.258689383533579
cg12734710	1	1486459	0.401883108842639
cg01058717	1	1487068	0.884202698895223
cg14194384	1	1487097	0.625993604638183
cg16305094	1	1487266	0.828939973547683
cg07229301	1	1487445	0.157910836949007
cg18312113	1	1487538	0.87294619323733
cg05888763	1	1488042	0.919356239930933
cg07426077	1	1488581	0.70769018853206
cg02871542	1	1489408	0.874159100921731
cg22373622	1	1489544	0.528030439149678
cg26908276	1	1489793	0.717157574573854
cg06069740	1	1489973	0.725739571696449
cg09073059	1	1490216	0.762198040662669
cg16277776	1	1490676	0.543441148156991
cg07211239	1	1490809	0.473210671001922
cg09517190	1	1492513	0.474596888354382
cg08140609	1	1494641	0.814862651601056
cg20140735	1	1494726	0.224053162246033
cg24044259	1	1496410	0.724018253025198
cg18368516	1	1496762	0.23343806425457
cg12062537	1	1496856	0.594434305134577
cg14442715	1	1496934	0.151390630891565
cg19910128	1	1496936	0.394812467463741
cg06089960	1	1498081	0.917115572763065
cg17968925	1	1499694	0.420045910094205
cg03710092	1	1500280	0.453915467198259
cg13431342	1	1500958	0.528491868747024
cg08947289	1	1502414	0.920592300942259
cg20490900	1	1502606	0.302201076227307
cg04218845	1	1502647	0.838725679432024
cg12690016	1	1507138	0.609585662312776
cg25018209	1	1509362	0.379225303477702
cg11586519	1	1509833	0.109133218180514
cg23443459	1	1510336	0.993282718524404
cg04637864	1	1510339	0.923779712491168
cg19158176	1	1510364	0.828109635197678
cg13424097	1	1510427	0.0145547882264135
cg07090025	1	1510437	0.00745500440627354
cg06199750	1	1510566	0.482475018574521
cg05433637	1	1510598	0.140979673501586
cg08271362	1	1510719	0.0025869969823593
cg20755353	1	1510883	0.37928267392205
cg05338320	1	1510984	0.636561139306929
cg16848272	1	1510991	0.616863897651277
cg04652884	1	1513110	0.481319412436801
cg14279825	1	1513877	0.152091857093758
cg05702207	1	1525422	0.231501453234715
cg00151676	1	1525452	0.135702913480426
cg13316116	1	1529636	0.980621621171856
cg05934012	1	1533852	0.675215630251277
cg07479014	1	1534392	0.405298185689477
cg09126090	1	1534514	0.655054252305423
cg16358446	1	1534984	0.162397113449051
cg08289140	1	1535155	0.989365250202036
cg11521998	1	1536054	0.154221066826713
cg09172260	1	1536101	0.525910964393092
cg15158067	1	1536396	0.590256427594495
cg26680206	1	1536755	0.373861277974779
cg15034659	1	1537543	0.942122161121917
cg11649182	1	1539923	0.586045628961482
cg25311963	1	1546691	0.320915671899852
cg07147033	1	1549615	0.0805523451449982
cg13897348	1	1549699	0.458398166843026
cg19246761	1	1549799	0.963554199932403
cg01229567	1	1549818	0.84785015318519
cg15817635	1	1550031	0.995919830104714
cg15652741	1	1550479	0.933990598938431
cg10705488	1	1550648	0.424079107223466
cg11140595	1	1550660	0.191910923912661
cg06761793	1	1550770	0.241896753471313
cg18123911	1	1550773	0.147373352736685
cg17271960	1	1550779	0.682466604670957
cg25004270	1	1550864	0.940488018612603
cg25880288	1	1550879	0.0976414265100434
cg08912129	1	1551173	0.495916723084542
cg25164153	1	1551175	0.221377488072225
cg26169249	1	1551487	0.880629458141092
cg07807975	1	1551511	0.766342241427359
cg25010770	1	1551521	0.0471000853681883
cg10756715	1	1551525	0.191588037118834
cg05941212	1	1551902	0.99761703674303
cg13947830	1	1551964	0.691981495843253
cg26295592	1	1552224	0.405603849888111
cg00781053	1	1552697	0.320827263450688
cg23605175	1	1552796	0.852812121018084
cg15369276	1	1552883	0.569298655825217
cg25459752	1	1552894	0.443691425988669
cg15558634	1	1553405	0.478771260722508
cg15323084	1	1556707	0.450461813599335
cg19165249	1	1558097	0.246247905698283
cg09082814	1	1558372	0.529646923903233
cg23957653	1	1558726	0.00681393004518649
cg09061216	1	1558936	0.41883394429046
cg03975652	1	1559155	0.0422793707723371
cg25500853	1	1559952	0.547819979784836
cg04292080	1	1560449	0.688794914391
cg17456675	1	1560531	0.0509710587446966
cg24090393	1	1560804	0.000282823598678416
cg02492207	1	1560894	0.00618021227388584
cg10994397	1	1562110	0.0922306786484269
cg22689324	1	1562397	0.0245837513966704
cg06002660	1	1562745	0.974257476688234
cg25900627	1	1562767	0.429045110465543
cg04854189	1	1562771	0.87358396219304
cg06912282	1	1563001	0.707738598935306
cg06080300	1	1563096	0.580228343091279
cg09159050	1	1563500	0.361375366798776
cg21129534	1	1563695	0.0390978451413575
cg00078456	1	1564422	0.384149215272013
cg18852096	1	1564425	0.150642748813924
cg05642789	1	1564482	0.973225631962992
cg01621974	1	1564788	0.0738429402441042
cg17122213	1	1564920	0.730148399445221
cg03427058	1	1565025	0.362876201248917
cg23430652	1	1565027	0.120887111896021
cg00297832	1	1565541	0.844076603671966
cg24368383	1	1565856	0.285827792137956
cg04882394	1	1565931	0.072653065703305
cg24535439	1	1566351	0.92067325904291
cg00262621	1	1566374	0.0713164663201368
cg08231710	1	1566687	0.0422695582929327
cg06943420	1	1566699	0.688461109794697
cg11648594	1	1566860	0.900587586345864
cg26740494	1	1567131	0.624172947360617
cg05834878	1	1567302	0.392223288260055
cg26976576	1	1567551	0.491919709135166
cg05419999	1	1567553	0.771181505237444
cg11798909	1	1567820	0.252462079393966
cg26660744	1	1573181	0.191987979020021
cg23252997	1	1576591	0.169325598440869
cg03484489	1	1578865	0.680143376306888
cg00998168	1	1590443	0.100029540946038
cg18282011	1	1590447	0.46154182622384
cg21149807	1	1590459	0.784495810584658
cg09283376	1	1590479	0.161769036829637
cg20155988	1	1590632	0.274865923013981
cg26562592	1	1590640	0.46365904668849
cg08864381	1	1590717	0.859713774391844
cg06848468	1	1597086	0.675333509554449
cg20255817	1	1597454	0.103583479991104
cg22082145	1	1597527	0.819764723208063
cg07601058	1	1597720	0.103993777430215
cg23210533	1	1599978	0.987273208364524
cg04105726	1	1601205	0.85788417359622
cg17869988	1	1601380	0.47548866459618
cg03718254	1	1601671	0.858538523597413
cg20106035	1	1601676	0.792157243998372
cg14626671	1	1601682	0.649996225834695
cg19382808	1	1602481	0.728760037574093
cg11530028	1	1602585	0.540593826297169
cg03972505	1	1602656	0.802688785780825
cg06528340	1	1602685	0.68063934519508
cg13077472	1	1602745	0.781773742916569
cg17939059	1	1602914	0.556100321309399
cg18288914	1	1603013	0.312268600008533
cg03548463	1	1603847	0.736825622713384
cg09330116	1	1603934	0.181061357079371
cg12655137	1	1609388	0.366176980750119
cg20251225	1	1609551	0.0953400712497093
cg20429981	1	1609972	0.166328050419546
cg01189072	1	1610660	0.0699275372533354
cg11588584	1	1611937	0.473457515509328
cg09825670	1	1611999	0.896445719172129
cg15079481	1	1612535	0.400996766970093
cg20462449	1	1613704	0.00243788397576499
cg21106418	1	1613911	0.231588602235512
cg10065215	1	1613982	0.656314426436116
cg12042834	1	1614009	0.120664188415644
cg14976190	1	1615736	0.124858519165904
cg19018051	1	1625395	0.0713743442755858
cg13440958	1	1625403	0.46422961623754
cg26114076	1	1625689	0.110172990760721
cg06750152	1	1630992	0.469916450417853
cg10626236	1	1631100	0.0315023818600782
cg11851198	1	1642075	0.273687578225138
cg10628909	1	1646882	0.656725557246669
cg25558285	1	1655781	0.34247134499952
cg11198222	1	1655838	0.820273659986462
cg00669623	1	1655867	0.344187036571764
cg25253065	1	1655878	0.487594686581483
cg04243582	1	1655942	0.575339692419435
cg11572942	1	1656592	0.851828589096175
cg01677809	1	1662943	0.190565205111458
cg14054781	1	1663781	0.394975373454908
cg10162318	1	1663924	0.197313670499946
cg07808326	1	1663938	0.092906919523039
cg16324669	1	1664080	0.410578025411156
cg02332863	1	1666933	0.669908065477622
cg16990280	1	1674679	0.78646816578164
cg01512113	1	1680232	0.380287941886542
cg18763089	1	1683738	0.272392884296354
cg14027380	1	1683796	0.447987159373942
cg11163532	1	1683872	0.494967121819828
cg22707691	1	1684095	0.242613530982368
cg10317445	1	1685553	0.486328469825825
cg21580588	1	1685723	0.579919317850429
cg15260978	1	1685832	0.0967012628939284
cg12406875	1	1685854	0.619315241127638
cg05983502	1	1685970	0.140251837348994
cg26342907	1	1687532	0.64433722770695
cg11725331	1	1687729	0.638008560138678
cg07015961	1	1687839	0.900004040617368
cg10543797	1	1688123	0.174503321448295
cg09233730	1	1688446	0.509989585939718
cg15688635	1	1688550	0.120125962766599
cg17010445	1	1688716	0.0171933749757375
cg09185911	1	1688883	0.561362363554172
cg25031205	1	1688976	0.725754886181449
cg15578948	1	1689012	0.166601214022709
cg04439557	1	1689452	0.740745324234713
cg08122070	1	1689610	0.616089269954196
cg05152432	1	1689887	0.330748199542349
cg07328316	1	1690235	0.116658278021226
cg22906442	1	1690260	0.0200875687521736
cg08937102	1	1690389	0.605711251110042
cg15274273	1	1690610	0.826016616752064
cg11296110	1	1690811	0.639737558776195
cg03606098	1	1690840	0.382312276252074
cg18956079	1	1690982	0.808554735697563
cg12552303	1	1691817	0.792389620149585
cg00423114	1	1691916	0.629607927783878
cg23159992	1	1692062	0.870746534986291
cg14778560	1	1693368	0.321825450222689
cg15851414	1	1695247	0.566258117393198
cg15824543	1	1695391	0.755616990758676
cg00992048	1	1695585	0.610090876074759
cg00343906	1	1696692	0.695605762618739
cg27605903	1	1700594	0.747993561482131
cg13185289	1	1707657	0.22021224500815
cg09182189	1	1709203	0.0872836264748053
cg17157064	1	1709597	0.745966233136825
cg04407228	1	1710158	0.166101065992638
cg10388316	1	1710208	0.671390972548643
cg00328972	1	1710237	0.548964022145817
cg26421735	1	1710265	0.694842114902467
cg12523155	1	1710346	0.151609597229221
cg18509696	1	1710424	0.616777710181328
cg25877525	1	1710442	0.653721511733164
cg20045172	1	1710448	0.695898886654404
cg25852883	1	1710453	0.324648153345815
cg09932345	1	1710561	0.243296201798782
cg02297801	1	1710663	0.926466642472516
cg02400530	1	1710880	0.981256738163809
cg17266431	1	1711069	0.723933304976372
cg19114248	1	1711393	0.908539104232811
cg05627004	1	1711530	0.957933722162721
cg11837076	1	1711588	0.976051101716367
cg18591364	1	1711620	0.758300937056782
cg04157786	1	1711635	0.373278530528397
cg14958032	1	1711661	0.206655434381538
cg23678594	1	1712021	0.703176419813058
cg22877644	1	1712405	0.538511184225499
cg23834034	1	1712821	0.391931134993856
cg19083977	1	1712885	0.740811505256315
cg02769781	1	1713676	0.380601640134838
cg24163210	1	1713944	0.838068223493877
cg00558749	1	1713950	0.807199852812409
cg13461447	1	1714001	0.720743052190267
cg10207218	1	1714140	0.973410529853772
cg05262191	1	1714271	0.527700132404224
cg22376730	1	1715039	0.69920915581264
cg04902899	1	1717822	0.400467315035616
cg26568075	1	1718809	0.169474156570589
cg25314445	1	1718835	0.899739338913918
cg12076692	1	1718852	0.421065868807518
cg13336641	1	1720449	0.17725750687391
cg16418734	1	1720537	0.107689125130259
cg06843553	1	1724917	0.099931379708091
cg09292319	1	1725163	0.157799765352891
cg25666010	1	1726516	0.434788342517103
cg25075731	1	1726615	0.243550321136532
cg25069266	1	1726880	0.134921819641176
cg05722993	1	1727796	0.0269078528117757
cg15523212	1	1729345	0.893972048185711
cg03335128	1	1731415	0.754572382636302
cg26793463	1	1735887	0.953189512139607
cg21422400	1	1747243	0.0695891159252163
cg20732440	1	1749888	0.968763664006502
cg04397839	1	1750428	0.746806899660156
cg01729401	1	1750560	0.866664932503364
cg02948693	1	1758610	0.770730394185919
cg27021587	1	1758687	0.903753995775438
cg05368896	1	1760171	0.914631600378264
cg12134886	1	1763781	0.704207889194509
cg01205154	1	1767173	0.44898249703216
cg09535746	1	1772180	0.668019461667727
cg07068709	1	1772952	0.294957790857231
cg04260676	1	1774322	0.384440769742165
cg18821813	1	1787424	0.294407808455544
cg14527423	1	1788843	0.913601281073653
cg16677144	1	1790217	0.0398798676567114
cg14953148	1	1792846	0.981604012005016
cg12072340	1	1794548	0.253235898226807
cg18162783	1	1795891	0.574509817897721
cg04994975	1	1795945	0.331068695794608
cg26147268	1	1801236	0.980665730014845
cg05925326	1	1803843	0.666426840866437
cg25599619	1	1804256	0.0696702536162764
cg09503310	1	1808158	0.0749264812368667
cg03445765	1	1809595	0.703613427266136
cg07432009	1	1815199	0.91031310642487
cg03043696	1	1820656	0.74500944797838
cg19340909	1	1821422	0.00484187907341001
cg03716942	1	1821981	0.651113672687779
cg06196161	1	1822066	0.303725581417487
cg23891190	1	1822194	0.147261335354612
cg01821754	1	1822399	0.406354282095388
cg17483139	1	1822401	0.139616679528729
cg04266169	1	1822862	0.0470646433557692
cg15827003	1	1822912	0.631934620394225
cg18854735	1	1822972	0.261350328136249
cg12150066	1	1823305	0.81584429012953
cg23982607	1	1823379	0.757454111900537
cg07380540	1	1825861	0.435421799607626
cg16652392	1	1826227	0.682889737043
cg26492771	1	1830566	0.883782195438247
cg21776599	1	1830693	0.524149408191241
cg24706992	1	1833078	0.0851687711100434
cg23936745	1	1837873	0.0852995329728887
cg00007800	1	1838518	0.00341077688723418
cg09809474	1	1840100	0.303009734919893
cg13918235	1	1840201	0.0744310783570029
cg16384593	1	1840436	0.0322027607200687
cg00309462	1	1840482	0.1575138787187
cg16926213	1	1841314	0.131981187258645
cg09628503	1	1842629	0.00379769609772095
cg22850508	1	1843940	0.434167927420479
cg15102821	1	1844801	0.00439637149260228
cg01755342	1	1845396	0.0509826337936253
cg15819352	1	1845940	0.964083907332161
cg06443644	1	1846046	0.66143574515601
cg11549166	1	1846098	0.190887766698654
cg22364929	1	1846154	0.256204145103733
cg05132306	1	1846340	0.397409823670104
cg15715333	1	1846383	0.589276947970417
cg17434257	1	1846591	0.299822909694395
cg24188976	1	1846615	0.787091861868698
cg12642568	1	1846648	0.651386345382394
cg05995891	1	1846798	0.118285885830108
cg15527168	1	1847864	0.730693711281645
cg17592667	1	1848649	0.138330183922514
cg03442254	1	1849073	0.472932626085337
cg16989443	1	1849195	0.306855008289573
cg07177011	1	1849305	0.102710514828304
cg23473962	1	1850263	0.797821266006842
cg22718050	1	1850275	0.466544629459081
cg10943191	1	1850414	0.306749452200568
cg22865286	1	1850733	0.225801674552584
cg17091266	1	1850736	0.460193036146452
cg13680954	1	1850738	0.80563059380325
cg14180718	1	1850925	0.723436058347031
cg20881128	1	1850929	0.615068394019138
cg08169659	1	1850932	0.280566238909349
cg17722231	1	1851035	0.17575480417564
cg22094750	1	1851056	0.161965559797396
cg08134829	1	1851083	0.713108191824483
cg25590392	1	1851135	0.702104230354944
cg16632945	1	1851158	0.793225508361984
cg10096055	1	1851165	0.646747650549404
cg02577049	1	1851347	0.88385698555948
cg04758387	1	1851384	0.617305132151631
cg10219957	1	1851416	0.787216200126493
cg22536775	1	1851439	0.706665798888286
cg09859491	1	1851542	0.606419340205669
cg06174563	1	1851910	0.13776487251134
cg01428437	1	1852164	0.813829935576836
cg04886783	1	1852216	0.670798066790997
cg03580107	1	1854473	0.531868170473733
cg07924154	1	1855209	0.844411511730511
cg03547078	1	1855303	0.174648359033775
cg22447799	1	1855324	0.0352632219203266
cg19356311	1	1856073	0.118892301005991
cg16328466	1	1857514	0.300663832808735
cg18231054	1	1858037	0.0507425397683454
cg06092084	1	1858106	0.663853095843793
cg11977488	1	1858286	0.490413651002532
cg26658617	1	1858949	0.246362380905574
cg03719984	1	1859247	0.742227305243139
cg11649821	1	1859438	0.234335656148372
cg17091049	1	1860127	0.109641027758228
cg07227679	1	1861675	0.813265389690456
cg13027345	1	1861744	0.75106454672506
cg19630039	1	1861806	0.521303935155535
cg06082439	1	1861922	0.478935381690588
cg08967668	1	1867326	0.583839513804594
cg06937595	1	1868501	0.646566038503136
cg06853697	1	1868638	0.259711186804968
cg11456906	1	1869120	0.139986591880691
cg13707717	1	1870374	0.284363957124618
cg18383977	1	1870495	0.953724364232081
cg08639799	1	1871162	0.00588482962697084
cg14559508	1	1871278	0.060209578550872
cg16680704	1	1871823	0.496025798500367
cg07484797	1	1871932	0.0365634887248159
cg24315049	1	1871963	0.099741524855926
cg15833286	1	1873499	0.651705379046061
cg16142957	1	1873750	0.900849493810716
cg07719258	1	1874140	0.331511465493629
cg14839558	1	1874488	0.45458280398108
cg21876832	1	1874742	0.431520452944555
cg15028578	1	1874898	0.242494533445931
cg17747265	1	1875780	0.712848500428993
cg03396347	1	1875803	0.801651541325047
cg19684894	1	1875870	0.586129862755657
cg24525340	1	1877535	0.688697708946576
cg22375575	1	1877730	0.442692801354979
cg08730434	1	1878395	0.388514641110704
cg26357403	1	1878565	0.577123154670254
cg22452682	1	1882619	0.924871841383027
cg14661773	1	1885116	0.592878284045887
cg22380385	1	1885948	0.60478296710424
cg13111532	1	1886543	0.0170038088374118
cg02825707	1	1886763	0.842267320754359
cg12035532	1	1886765	0.773956617563006
cg05264578	1	1886865	0.366577659003556
cg27304029	1	1887271	0.22760540903751
cg12665890	1	1888447	0.340009784120845
cg13204758	1	1889213	0.0494087342267078
cg11528033	1	1890152	0.106768305815676
cg11254952	1	1890171	0.0309935479434549
cg22619719	1	1891578	0.00172977232651715
cg10020121	1	1893502	0.182476839169021
cg11956108	1	1895061	0.763802422739774
cg04395167	1	1895110	0.541540531766324
cg05757448	1	1895206	0.185650056245922
cg15151929	1	1896429	0.122832529047469
cg13168877	1	1896470	0.298340546353847
cg14911597	1	1897011	0.801356818528089
cg24503109	1	1897585	0.668230904754573
cg04852972	1	1897728	0.528058606043327
cg24495298	1	1897785	0.710060988303189
cg23586413	1	1898805	0.998436705752239
cg06123252	1	1901073	0.164068550592526
cg14223474	1	1902224	0.59150034307988
cg15546282	1	1903425	0.81808380202368
cg06835814	1	1905080	0.785286786037014
cg07105421	1	1905575	0.101285560614527
cg26430560	1	1905618	0.174523282173199
cg14598619	1	1906334	0.115194855734389
cg00574213	1	1906947	0.275407500018307
cg17016101	1	1907127	0.153444076193953
cg01559650	1	1907395	0.0969515353289486
cg19694957	1	1907658	0.391986296597291
cg05035280	1	1909092	0.34043692768953
cg16388674	1	1910431	0.523722064180937
cg04012515	1	1911386	0.469682899098817
cg01748832	1	1911471	0.658457662766387
cg27587063	1	1912065	0.946394149132783
cg03678999	1	1912135	0.409550461954686
cg10623290	1	1912185	0.0382295696655988
cg22792177	1	1912606	0.347290713733513
cg04624458	1	1913527	0.281382885633499
cg10623802	1	1913544	0.576615020935651
cg18270426	1	1914597	0.504264882087535
cg12701697	1	1914707	0.607418203241365
cg10331922	1	1916718	0.621292868270521
cg15622118	1	1916894	0.978304976702954
cg03771099	1	1917911	0.994773516311327
cg09121624	1	1918541	0.555220635717641
cg14423423	1	1920111	0.081276684030441
cg11946378	1	1920339	0.0329768434973592
cg25672268	1	1922383	0.00303076174528194
cg26424079	1	1932335	0.747765325945287
cg00213113	1	1933170	0.681622016147037
cg17561553	1	1934433	0.493532313596922
cg22344830	1	1935048	0.510963737326067
cg05700129	1	1935125	0.0723721916658303
cg26067203	1	1935289	0.387080137406878
cg05551595	1	1935309	0.857911099868734
cg23621729	1	1935445	0.999726340657052
cg08114317	1	1935535	0.87284472737704
cg00014118	1	1935561	0.674896732248688
cg16119405	1	1936420	0.550355269287291
cg24317585	1	1936611	0.204906487951349
cg23037871	1	1936711	0.200920238021566
cg11983992	1	1938655	0.0585077134500157
cg14723606	1	1942514	0.103016670597172
cg09021225	1	1946325	0.514073022256155
cg00546307	1	1946355	0.698889240364993
cg13103143	1	1946688	0.782618403076147
cg03443309	1	1946811	0.979788228032006
cg13624878	1	1946972	0.69934777697386
cg22735065	1	1947073	0.731132822136511
cg15225282	1	1947161	0.546122337396722
cg06236361	1	1947409	0.96949039961182
cg19888246	1	1947466	0.00281171631501593
cg18602963	1	1948468	0.245528653203455
cg09709694	1	1949189	0.496895892627737
cg26609236	1	1949354	0.0355665237820841
cg17854471	1	1950036	0.804745923471236
cg27059105	1	1950044	0.986417812779592
cg24087944	1	1950111	0.472354227154169
cg22817993	1	1950415	0.0252529429400726
cg09107007	1	1950616	0.226977710328927
cg11808581	1	1950725	0.382927185209535
cg05333723	1	1950743	0.605901238626082
cg00580652	1	1951356	0.403818638578829
cg18392644	1	1951466	0.842334679845222
cg06063714	1	1951514	0.302418547872525
cg15202351	1	1952273	0.87116351178985
cg14974223	1	1953109	0.333149666778294
cg03469790	1	1953419	0.547394849620576
cg19868751	1	1955124	0.646620512486215
cg13788313	1	1955762	0.45170094989219
cg15825127	1	1957073	0.185758299341553
cg23288755	1	1957320	0.665017881055453
cg24105782	1	1957385	0.214949779035788
cg04847273	1	1957620	0.517682285357149
cg10837110	1	1957711	0.707005786474664
cg05654059	1	1957805	0.294252742243407
cg00400948	1	1959442	0.151969871394833
cg19091116	1	1959497	0.44259605944426
cg00889627	1	1959630	0.343392607765036
cg04781796	1	1959747	0.876750491910366
cg26903053	1	1959813	0.0512393115913529
cg07701567	1	1959832	0.50585821884544
cg16467687	1	1959902	0.767907935851119
cg25154424	1	1960717	0.0411774508315998
cg11240722	1	1960943	0.94685626599243
cg04417640	1	1961049	0.136584980649601
cg09769218	1	1961075	0.628747616814896
cg24364910	1	1961111	0.563457797481467
cg25384089	1	1961628	0.918721895193052
cg14522944	1	1961743	0.18691674890622
cg03700143	1	1961762	0.370734438049728
cg11687809	1	1962016	0.721223590193934
cg24547253	1	1962082	0.561675782021687
cg14875852	1	1963249	0.793259019873488
cg14087574	1	1963794	0.495362152118364
cg09752779	1	1963970	0.898904582410406
cg13856872	1	1965063	0.227019306594356
cg16650026	1	1969334	0.587524026743019
cg08823892	1	1969740	0.633939845272813
cg00123471	1	1970087	0.800175103403875
cg16992594	1	1970955	0.789425453204111
cg07226484	1	1972776	0.869447030064001
cg04843461	1	1974661	0.218835102135482
cg16703312	1	1974698	0.223540358740264
cg12658400	1	1974826	0.951568859784091
cg15356494	1	1974941	0.212284633598485
cg09767587	1	1976124	0.370297312008631
cg05597180	1	1976394	0.292377438436746
cg11863397	1	1976541	0.279906971024226
cg13298359	1	1976612	0.218945429316959
cg10447260	1	1978017	0.532272947016446
cg14978994	1	1978115	0.510072695610077
cg18120323	1	1978732	0.357752985195828
cg10934589	1	1979149	0.593446859629028
cg05239544	1	1980895	0.578525803621356
cg14417954	1	1981217	0.607122487714596
cg26610624	1	1981268	0.732778972604855
cg21137823	1	1981270	0.343707475611234
cg03754143	1	1981548	0.933801488055383
cg03089488	1	1981559	0.0791783790935802
cg17254222	1	1981657	0.87527265906253
cg22865720	1	1981816	0.415027010889934
cg24035370	1	1982434	0.916922162161568
cg19370684	1	1982688	0.0248236067534063
cg02347356	1	1983003	0.110558230754239
cg05929117	1	1983033	0.160035454876589
cg20285026	1	1983774	0.238599864461317
cg01907016	1	1985500	0.426023081130895
cg17740743	1	1986220	0.972038732335844
cg12391964	1	1986275	0.46543081192246
cg23629792	1	1987129	0.444943807097981
cg26059839	1	1988681	0.995875538525899
cg14656575	1	1988767	0.160554664988729
cg22627876	1	1988808	0.0619592864639192
cg06340969	1	1990780	0.672890290504911
cg08115172	1	1990868	0.779459102144133
cg15502607	1	1990986	0.0896146870598475
cg00653281	1	1991051	0.264650091939187
cg19619416	1	1992232	0.533308198541639
cg24447775	1	1992534	0.80281367038446
cg00328210	1	1993016	0.311322005913886
cg15703790	1	1993510	0.331383847430195
cg24475758	1	1998863	0.41455286519384
cg03734700	1	1999046	0.661608752520444
cg21221161	1	1999183	0.372909526757703
cg19900677	1	1999533	0.710127896281047
cg26221719	1	2000462	0.0922924622289794
cg22332100	1	2000508	0.23726431248187
cg02107558	1	2000679	0.183833911409725
cg03377392	1	2001321	0.0117863636655625
cg04146995	1	2001651	0.4741952873029
cg11699150	1	2002329	0.226238765777633
cg15115072	1	2002722	0.921778111730935
cg11758127	1	2002884	0.42829288179447
cg17815669	1	2003198	0.249142002693829
cg08108679	1	2003274	0.534449898275386
cg16269144	1	2003326	0.776844529245651
cg04314111	1	2003577	0.530355484996046
cg22332339	1	2003605	0.486875974988083
cg11227141	1	2003650	0.231110931853936
cg00095688	1	2003864	0.763748920346688
cg24842354	1	2004057	0.359770745824341
cg08439149	1	2004163	0.0851227211059681
cg13077150	1	2004222	0.763904171670175
cg00359465	1	2004346	0.0157272371628826
cg04023573	1	2004636	0.240008620267633
cg08038080	1	2004864	0.132975891799718
cg03959306	1	2004968	0.532922742017332
cg25444428	1	2004977	0.246611936071224
cg17318853	1	2005060	0.227733525704147
cg04520340	1	2005132	0.276055732051108
cg16653138	1	2005180	0.719811029355605
cg18451382	1	2005224	0.902287372266035
cg13387826	1	2005260	0.255217434972955
cg24715732	1	2005265	0.977749600449527
cg06164957	1	2005268	0.338444456521555
cg14418633	1	2005489	0.722681180875813
cg03001333	1	2005560	0.497482245866178
cg13591369	1	2005564	0.384608289129523
cg27587033	1	2006032	0.203141055428425
cg14163740	1	2006139	0.781607566312513
cg06791083	1	2006465	0.182186303082901
cg14171824	1	2006656	0.937378213428739
cg01970427	1	2006896	0.982544527039682
cg25976434	1	2008510	0.489180568230921
cg06757383	1	2008579	0.499569209404106
cg01917640	1	2009349	0.00668684502169134
cg14599857	1	2010959	0.0148498254842408
cg05620928	1	2011702	0.860070586585727
cg26252027	1	2012218	0.0319608744250009
cg08000672	1	2012434	0.856872779112656
cg07375700	1	2013507	0.829450695050834
cg16059943	1	2013748	0.127877030220893
cg22174681	1	2013930	0.793144480969226
cg23820589	1	2014244	0.956593439503661
cg25304754	1	2014547	0.759058153957581
cg12085265	1	2014628	0.445648319569425
cg22868225	1	2015815	0.690915479060832
cg03580279	1	2015974	0.0453303444046629
cg20153240	1	2016789	0.356868017627081
cg06821641	1	2016915	0.161380748044863
cg17495046	1	2017010	0.934281081874481
cg12601506	1	2017918	0.349877305609284
cg06176608	1	2019526	0.264891757824418
cg26561349	1	2020591	0.24963521049547
cg08732456	1	2020870	0.0498987586228984
cg17497824	1	2021003	0.428881597932273
cg08659047	1	2022951	0.022367720170301
cg16735509	1	2023157	0.454377214521702
cg02587648	1	2023258	0.881678338811162
cg19906777	1	2023482	0.610008670950359
cg10761639	1	2023794	0.0648263608658084
cg02607043	1	2024071	0.330992879633771
cg01164686	1	2024593	0.178043625462529
cg24138964	1	2025206	0.688750017903599
cg12711627	1	2025769	0.366629620580308
cg12764620	1	2025796	0.0298682799921973
cg04349178	1	2026224	0.913739672867323
cg25139718	1	2027575	0.213757797918515
cg02300356	1	2027983	0.0317891546017469
cg00666247	1	2028044	0.625922390584769
cg00312809	1	2028213	0.560058174051316
cg15444419	1	2028390	0.417923698626351
cg19646139	1	2029012	0.463133044529031
cg18888671	1	2030462	0.676823356859931
cg19759051	1	2030817	0.895744245052571
cg07684553	1	2031262	0.538304759266076
cg07912723	1	2032058	0.894913735585192
cg00130343	1	2032156	0.0123513834227454
cg09304457	1	2033165	0.180639707859997
cg06227939	1	2033594	0.980136993406383
cg02912476	1	2035087	0.684864958682415
cg08651178	1	2035295	0.971989165225258
cg21863005	1	2035357	0.0977844829254334
cg12639453	1	2035780	0.743244534016207
cg16599817	1	2036283	0.0761159810581891
cg06315149	1	2036398	0.835771854514116
cg17023856	1	2036508	0.536914181199215
[truncated: 764,400 more rows]
