# Supplementary material for: Dementia with Lewy bodies post-mortem brains reveal differentially methylated CpG sites with biomarker potential
Source: Commun Biol. 2022 Nov 22;5:1279. doi: 10.1038/s42003-022-03965-x (PMC9684551; doi:10.1038/s42003-022-03965-x)
Supplement: Supplementary file 9 — Supplementary Data 6 [file 42003_2022_3965_MOESM9_ESM.xlsx]

## Sheet: Fig.2a
CpGId	Control1	Control2	Control3	Control4	Control5	Control6	Control7	Control8	Control9	Control10	Control11	Control12	Control13	Control14	Control15	Control16	DLB1	DLB2	DLB3	DLB4	DLB5	DLB6	DLB7	DLB8	DLB9	DLB10	DLB11	DLB12	DLB13	DLB14	DLB15
cg16983861	0.497156	0.446362	0.49618	0.46386	0.475001	0.48488	0.488976	0.452039	0.494542	0.497024	0.512811	0.546315	0.455398	0.456241	0.508701	0.454971	0.311044	0.146994	0.175329	0.126709	0.211231	0.23381	0.184186	0.276251	0.288513	0.293416	0.194922	0.257184	0.178415	0.180094	0.103187
cg02688348	0.259072	0.259873	0.243709	0.229375	0.257051	0.232716	0.255028	0.243051	0.296805	0.297201	0.284765	0.258085	0.276119	0.258504	0.262191	0.237772	0.129623	0.142048	0.119152	0.0902683	0.12464	0.0965331	0.11431	0.100039	0.14806	0.125666	0.121198	0.107971	0.106786	0.129121	0.145286
cg18092614	0.0490071	0.0505232	0.0459161	0.0458804	0.0812839	0.0630158	0.0451483	0.0549075	0.0670604	0.0794653	0.0524666	0.0667268	0.0487789	0.0595716	0.0869558	0.0313561	0.114854	0.12113	0.137808	0.11199	0.119871	0.144925	0.101178	0.0835693	0.0790799	0.0929162	0.106897	0.0808039	0.113307	0.126459	0.094426
cg12360373	0.168486	0.144827	0.135281	0.125732	0.144539	0.105641	0.144297	0.130506	0.181647	0.176981	0.177561	0.154115	0.159615	0.142498	0.149287	0.1274	0.0610909	0.0485298	0.0574822	0.072154	0.0347012	0.0483764	0.0667293	0.0493502	0.0655239	0.0418595	0.0449366	0.0552556	0.0502911	0.0308811	0.024036
cg21832068	0.85934	0.871995	0.862181	0.866285	0.848192	0.864935	0.816559	0.833789	0.84537	0.848921	0.834886	0.79627	0.853336	0.852184	0.814411	0.866334	0.603254	0.690092	0.713662	0.687786	0.700212	0.647291	0.655373	0.700975	0.757783	0.808149	0.759069	0.773669	0.799949	0.784399	0.673428
cg03654430	0.0266143	0.0216801	0.022971	0.0161627	0.0262399	0.0286264	0.0158846	0.0312798	0.044742	0.0433896	0.0314034	0.0331288	0.0320879	0.0307377	0.0275801	0.0293331	0.047383	0.0351482	0.0706306	0.0399865	0.0864017	0.0534771	0.0497288	0.0405544	0.0489502	0.0350313	0.05192	0.0439076	0.0706498	0.0453236	0.0437044
cg04413320	0.0793571	0.0761227	0.104467	0.109967	0.0900322	0.0785226	0.0976082	0.0862007	0.0874698	0.100647	0.0722229	0.0919502	0.0605788	0.0725164	0.0785679	0.0598261	0.135803	0.171569	0.113171	0.142093	0.178126	0.156349	0.123232	0.112831	0.14991	0.084088	0.187372	0.170328	0.123084	0.257668	0.212614
cg00153368	0.919508	0.929388	0.915796	0.901867	0.911051	0.921108	0.907893	0.88689	0.893625	0.918073	0.904959	0.904418	0.927843	0.913088	0.899833	0.915665	0.792681	0.837844	0.834723	0.83263	0.867529	0.838569	0.846524	0.871127	0.848802	0.885664	0.883495	0.860631	0.845503	0.847969	0.900654
cg21752471	0.223461	0.205878	0.230923	0.169205	0.234574	0.189836	0.253843	0.205446	0.287346	0.274149	0.230988	0.229267	0.214812	0.22555	0.222885	0.212495	0.128353	0.125283	0.0938524	0.0564777	0.0765545	0.108282	0.111047	0.0459488	0.103561	0.0961253	0.0768326	0.0883654	0.0639897	0.0693099	0.061605
cg17232014	0.161093	0.150163	0.125273	0.146879	0.177492	0.125803	0.144423	0.135645	0.186309	0.14914	0.134752	0.132884	0.172011	0.162488	0.18056	0.125683	0.055141	0.0891795	0.0534314	0.0761238	0.0548357	0.0673849	0.0417347	0.0231042	0.0401577	0.026686	0.023382	0.0241985	0.0195941	0.0258733	0.0367695
cg07413941	0.0240195	0.0253388	0.0231482	0.026942	0.0310978	0.0294381	0.0252059	0.0381793	0.0326123	0.0315243	0.0267045	0.0277301	0.0314404	0.0225624	0.0303842	0.0278722	0.0249143	0.0430207	0.0419181	0.0374898	0.0485296	0.0310167	0.032306	0.0319643	0.0439393	0.0341218	0.0443518	0.0293212	0.0408899	0.054302	0.0511196
cg09781944	0.0648391	0.0851308	0.0840905	0.0780916	0.0800496	0.068872	0.0738589	0.0710513	0.0734201	0.0751647	0.079185	0.0829319	0.083628	0.0821721	0.0850309	0.0666409	0.115161	0.154294	0.110951	0.137279	0.145805	0.108162	0.131559	0.10861	0.127111	0.105591	0.128533	0.119783	0.133554	0.185632	0.156702
cg03310027	0.937297	0.939549	0.940158	0.936279	0.920429	0.928549	0.94715	0.919463	0.904213	0.906529	0.892694	0.903054	0.93298	0.933646	0.915366	0.933712	0.805442	0.848122	0.852217	0.803435	0.838695	0.8402	0.817748	0.835437	0.873582	0.89629	0.834655	0.911013	0.908609	0.899157	0.899947
cg22446331	0.0659706	0.065435	0.0615404	0.0628949	0.073383	0.0601722	0.0589915	0.0637666	0.0638323	0.0596717	0.0645868	0.0628834	0.0628345	0.0688473	0.0490399	0.0611087	0.0959184	0.0898938	0.117036	0.0807048	0.100864	0.103619	0.0938336	0.100516	0.113454	0.0883788	0.103287	0.0859935	0.110715	0.122891	0.1354
cg13645001	0.109005	0.16648	0.133378	0.139681	0.132968	0.163188	0.148828	0.109917	0.106843	0.118943	0.117793	0.11174	0.0989065	0.0936967	0.111593	0.103683	0.200459	0.183847	0.179889	0.180009	0.179532	0.17372	0.166663	0.262739	0.247092	0.19192	0.289016	0.230689	0.16322	0.28954	0.177865
cg00973947	0.253524	0.264744	0.246906	0.21575	0.244374	0.213439	0.239982	0.2535	0.289344	0.312448	0.269149	0.247919	0.290148	0.264395	0.325816	0.223787	0.167576	0.129423	0.107722	0.104457	0.125556	0.0913821	0.113057	0.107126	0.146742	0.131066	0.120484	0.1131	0.109327	0.123308	0.0957927
cg25882591	0.909943	0.900379	0.907416	0.908827	0.882539	0.908382	0.89524	0.885904	0.880249	0.902615	0.888301	0.90186	0.891274	0.912088	0.880792	0.906992	0.819358	0.844574	0.848138	0.818479	0.80759	0.82173	0.783624	0.883217	0.854067	0.855056	0.832723	0.841998	0.843416	0.845873	0.858433
cg23998211	0.0279392	0.0253725	0.0260421	0.0233129	0.0220948	0.0411645	0.0194851	0.0343034	0.0509643	0.0435627	0.0326108	0.0296698	0.0286393	0.0287154	0.0282473	0.0291471	0.0244521	0.0337514	0.0423806	0.0367226	0.0305669	0.0333896	0.0251307	0.0240426	0.0436095	0.0241763	0.0356601	0.0277284	0.0368617	0.0450016	0.0476231
cg04999148	0.0671027	0.0801007	0.0951064	0.0743706	0.0968896	0.0912395	0.102762	0.105853	0.160055	0.125393	0.122787	0.103742	0.0796915	0.0920969	0.0872873	0.0866062	0.104076	0.138193	0.151482	0.137262	0.129198	0.147649	0.103497	0.0882458	0.130142	0.123653	0.125967	0.137676	0.131777	0.103079	0.10801
cg05926253	0.237533	0.250389	0.233127	0.267001	0.237443	0.182387	0.237254	0.20719	0.258179	0.28241	0.277913	0.281767	0.234664	0.209027	0.211278	0.231737	0.168127	0.0822754	0.0626018	0.0467607	0.0464577	0.0605989	0.0471395	0.0567097	0.171065	0.0762292	0.0477009	0.0369297	0.048531	0.0542215	0.0505397
cg15150979	0.930274	0.927679	0.926257	0.929284	0.920726	0.935323	0.941573	0.919014	0.921157	0.923176	0.943637	0.91393	0.915766	0.930002	0.934782	0.931436	0.868238	0.831098	0.861966	0.860464	0.893873	0.837807	0.886808	0.901972	0.879353	0.884252	0.877786	0.90481	0.893547	0.873197	0.879762
cg12550012	0.0239067	0.0227594	0.0142374	0.0198286	0.0331434	0.0283499	0.0230099	0.0303086	0.0414522	0.0415162	0.0373237	0.024705	0.0269758	0.0158566	0.0344893	0.0235147	0.0341546	0.0372252	0.0287371	0.0351752	0.0447069	0.0337435	0.0414269	0.0345637	0.0440165	0.0256071	0.0418355	0.0494199	0.0418691	0.0364796	0.0335013
cg02310229	0.280346	0.227915	0.28128	0.274454	0.266589	0.245857	0.273354	0.259518	0.307061	0.324706	0.323336	0.307508	0.283785	0.279859	0.304975	0.263583	0.178609	0.170194	0.136952	0.0999976	0.118316	0.122041	0.147211	0.134502	0.167734	0.184389	0.130697	0.112165	0.111477	0.163211	0.111798
cg04902833	0.945685	0.94345	0.933932	0.925154	0.921568	0.922421	0.922038	0.903123	0.882632	0.915275	0.898585	0.913309	0.925887	0.919178	0.92479	0.946103	0.773289	0.812456	0.817557	0.836747	0.860508	0.852898	0.841604	0.887341	0.891987	0.911289	0.912822	0.938638	0.916743	0.932555	0.912122
cg19934966	0.0663209	0.0645411	0.0502808	0.0632201	0.0706581	0.0594539	0.0731829	0.0634701	0.0525281	0.051038	0.0497592	0.0617933	0.0463186	0.0516032	0.0532235	0.0484597	0.101512	0.112869	0.0887993	0.109686	0.107404	0.113372	0.10939	0.12239	0.100127	0.0989721	0.106721	0.114109	0.102927	0.0828561	0.0774739
cg04140786	0.571384	0.629747	0.634502	0.606188	0.623165	0.663507	0.644791	0.617234	0.652381	0.649772	0.661274	0.627719	0.581095	0.572099	0.674521	0.573962	0.621579	0.643781	0.646998	0.712586	0.708442	0.718958	0.676658	0.667562	0.65299	0.594919	0.696696	0.648757	0.640846	0.632231	0.642223
cg26337592	0.176848	0.168684	0.129313	0.115941	0.0677806	0.116497	0.0925478	0.15834	0.0727308	0.178751	0.0686799	0.101151	0.0834325	0.0900225	0.114013	0.152598	0.0855312	0.0542878	0.0537178	0.0603036	0.0382073	0.0781472	0.0611661	0.0761538	0.0585764	0.0898797	0.0574457	0.0810941	0.0794727	0.0923353	0.0579429
cg16049941	0.913825	0.887522	0.867698	0.890282	0.880511	0.910595	0.887066	0.90296	0.872509	0.925688	0.890693	0.854177	0.904614	0.891376	0.91269	0.909628	0.771932	0.801935	0.824409	0.815733	0.73083	0.785872	0.807375	0.798385	0.811461	0.855057	0.840463	0.823294	0.824162	0.775116	0.852041
cg08091383	0.032162	0.0331423	0.0309109	0.0398111	0.0381373	0.0365389	0.0257104	0.0304069	0.0563689	0.050404	0.0491624	0.033183	0.0456392	0.0256362	0.0435974	0.0305686	0.0377385	0.0574861	0.0540878	0.0678153	0.05973	0.0552634	0.0442836	0.0400227	0.0475985	0.039841	0.0384548	0.0307381	0.0426317	0.0533847	0.0464082

## Sheet: Fig.2b-e
CpGId	Control1	Control2	Control3	Control4	Control5	Control6	Control7	Control8	Control9	Control10	Control11	Control12	Control13	Control14	Control15	Control16	DLB1	DLB2	DLB3	DLB4	DLB5	DLB6	DLB7	DLB8	DLB9	DLB10	DLB11	DLB12	DLB13	DLB14	DLB15
cg16983861	0.497156	0.446362	0.49618	0.46386	0.475001	0.48488	0.488976	0.452039	0.494542	0.497024	0.512811	0.546315	0.455398	0.456241	0.508701	0.454971	0.311044	0.146994	0.175329	0.126709	0.211231	0.23381	0.184186	0.276251	0.288513	0.293416	0.194922	0.257184	0.178415	0.180094	0.103187
cg02688348	0.259072	0.259873	0.243709	0.229375	0.257051	0.232716	0.255028	0.243051	0.296805	0.297201	0.284765	0.258085	0.276119	0.258504	0.262191	0.237772	0.129623	0.142048	0.119152	0.0902683	0.12464	0.0965331	0.11431	0.100039	0.14806	0.125666	0.121198	0.107971	0.106786	0.129121	0.145286
cg18092614	0.0490071	0.0505232	0.0459161	0.0458804	0.0812839	0.0630158	0.0451483	0.0549075	0.0670604	0.0794653	0.0524666	0.0667268	0.0487789	0.0595716	0.0869558	0.0313561	0.114854	0.12113	0.137808	0.11199	0.119871	0.144925	0.101178	0.0835693	0.0790799	0.0929162	0.106897	0.0808039	0.113307	0.126459	0.094426
cg03654430	0.0266143	0.0216801	0.022971	0.0161627	0.0262399	0.0286264	0.0158846	0.0312798	0.044742	0.0433896	0.0314034	0.0331288	0.0320879	0.0307377	0.0275801	0.0293331	0.047383	0.0351482	0.0706306	0.0399865	0.0864017	0.0534771	0.0497288	0.0405544	0.0489502	0.0350313	0.05192	0.0439076	0.0706498	0.0453236	0.0437044

## Sheet: Fig.2f
CpGId	position	Control1	Control2	Control3	Control4	Control5	Control6	Control7	Control8	Control9	Control10	Control11	Control12	Control13	Control14	Control15	Control16	DLB1	DLB2	DLB3	DLB4	DLB5	DLB6	DLB7	DLB8	DLB9	DLB10	DLB11	DLB12	DLB13	DLB14	DLB15
cg14525688	40544855	0.134848	0.131593	0.118753	0.113383	0.14315	0.13779	0.130097	0.119014	0.114938	0.156503	0.180164	0.116437	0.162053	0.180368	0.122694	0.127503	0.104733	0.0855278	0.105573	0.077593	0.118992	0.116549	0.0905482	0.0296721	0.0870367	0.0996659	0.0836238	0.0961711	0.0852521	0.0941704	0.0435972
cg24498031	40545050	0.289152	0.250298	0.241554	0.199845	0.276863	0.2242	0.308373	0.223624	0.260597	0.29365	0.266629	0.203088	0.264483	0.334129	0.147547	0.233584	0.175781	0.125281	0.168147	0.187513	0.253466	0.190367	0.208848	0.15345	0.199768	0.214416	0.13826	0.201009	0.187672	0.15974	0.14855
cg13892980	40545143	0.198425	0.159629	0.160197	0.128415	0.206624	0.154753	0.221805	0.143531	0.210879	0.213022	0.177373	0.156338	0.166327	0.237155	0.0626983	0.16627	0.0850956	0.0770642	0.0928538	0.10024	0.134084	0.150296	0.133408	0.0923252	0.146893	0.143111	0.112815	0.128843	0.13922	0.0881223	0.0639141
cg18097281	40545145	0.157404	0.126885	0.112492	0.0652559	0.175603	0.116723	0.147084	0.0994534	0.184473	0.191618	0.17904	0.113272	0.112438	0.216134	0.0488606	0.0954914	0.0733057	0.0584055	0.0709508	0.0781364	0.115801	0.10898	0.0873504	0.0397473	0.0990603	0.149858	0.122268	0.115614	0.118199	0.119862	0.0770585
cg12635019	40545175	0.128124	0.0828741	0.0655511	0.0496163	0.145092	0.0717535	0.112649	0.0669599	0.125864	0.144363	0.12157	0.0658506	0.0973908	0.166167	0.0611372	0.0856231	0.0677524	0.0556824	0.0582229	0.0789441	0.0888008	0.0667013	0.0645832	0.0584233	0.070417	0.0949057	0.0815892	0.083159	0.0725837	0.0437051	0.0538022
cg04305879	40545215	0.149599	0.193276	0.164604	0.0998001	0.204035	0.162621	0.185349	0.154255	0.195134	0.185025	0.184711	0.167949	0.22597	0.201208	0.159019	0.185584	0.0914295	0.100548	0.0965541	0.107984	0.149621	0.107647	0.123509	0.119446	0.125587	0.126665	0.139884	0.111487	0.111806	0.10482	0.0753893
cg11939465	40545224	0.0577338	0.0856932	0.08065	0.0366557	0.0830566	0.0733164	0.108066	0.048635	0.0844359	0.101716	0.0857256	0.0710798	0.100992	0.100669	0.0953768	0.067765	0.0488779	0.0438917	0.0452205	0.0396243	0.0575479	0.0446794	0.0457118	0.0190142	0.0578158	0.063138	0.0492025	0.0511996	0.0333359	0.0310209	0.0273274
cg05068428	40545296	0.114234	0.137523	0.107546	0.0474222	0.156849	0.120641	0.14241	0.0748173	0.147921	0.138994	0.109829	0.100223	0.163647	0.149096	0.08405	0.0983521	0.0568322	0.0335524	0.0562335	0.0457572	0.118161	0.0544479	0.0805955	0.079909	0.0820424	0.110307	0.109569	0.0997014	0.0897976	0.0720345	0.0264835
cg01036164	40545324	0.149467	0.186042	0.158037	0.143585	0.200622	0.174662	0.185597	0.132503	0.181135	0.183035	0.177554	0.132999	0.189661	0.205345	0.13805	0.146645	0.0925614	0.100241	0.0921127	0.100996	0.128126	0.100372	0.122908	0.102324	0.126341	0.141579	0.137917	0.110867	0.0897982	0.100334	0.0426587
cg04812615	40545326	0.0799509	0.116064	0.134958	0.11496	0.153937	0.120769	0.127383	0.0864782	0.119851	0.138617	0.142858	0.0974626	0.138149	0.156967	0.0854057	0.114567	0.0550979	0.060589	0.0612888	0.061568	0.115052	0.0893768	0.066633	0.0750183	0.0889524	0.103194	0.0942772	0.0995501	0.0676278	0.0761144	0.0406484
cg17998394	40545374	0.17869	0.158142	0.146637	0.137073	0.180267	0.144647	0.180736	0.151795	0.200296	0.202838	0.173396	0.16378	0.188335	0.22545	0.140708	0.183286	0.141465	0.128254	0.119053	0.14085	0.139298	0.112843	0.124152	0.115482	0.166363	0.122241	0.164724	0.142708	0.130069	0.136083	0.116116
cg02857778	40545462	0.109113	0.0891267	0.0856714	0.0768156	0.13315	0.119373	0.10696	0.0931843	0.126004	0.159713	0.121131	0.122334	0.132268	0.130199	0.0838389	0.121655	0.132056	0.130763	0.111996	0.157581	0.167882	0.103416	0.101825	0.0932292	0.174102	0.135005	0.15641	0.125147	0.175901	0.119546	0.120773
cg12423123	40545511	0.335439	0.345043	0.294288	0.32214	0.353887	0.320134	0.32187	0.273841	0.331468	0.376292	0.343501	0.306342	0.347394	0.396386	0.239271	0.318804	0.298997	0.28074	0.304478	0.361834	0.306238	0.263571	0.300937	0.33189	0.348283	0.274592	0.304725	0.284885	0.305852	0.254951	0.267633
