# Supplementary material for: Dementia with Lewy bodies post-mortem brains reveal differentially methylated CpG sites with biomarker potential
Source: Commun Biol. 2022 Nov 22;5:1279. doi: 10.1038/s42003-022-03965-x (PMC9684551; doi:10.1038/s42003-022-03965-x)
Supplement: Supplementary file 10 — Supplementary Data 7 [file 42003_2022_3965_MOESM10_ESM.xlsx]

## Sheet: Fig.3a
Genomic Features	Fold-change
Island	2.47341
N_Shelf	0.766862
N_Shore	1.29586
S_Shelf	1.02309
S_Shore	1.13709
1stExon	2.77581
3'UTR	0.389498
5'UTR	1.71579
ExonBnd	1.5887
TSS1500	1.61689
TSS200	2.22428

## Sheet: Fig.3b
Chromatin States	Fold-change
TssA	2.54395
TssAFlnk	0.976315
TxFlnk	0
Tx	0.293244
TxWk	0.587173
EnhG	0
Enh	0.343204
ZNF/Rpts	0
Het	1.20743
TssBiv	1.53121
BivFlnk	3.64466
EnhBiv	0
ReprPC	0.819476
ReprPCWk	0.426632
Quies	0.663719

## Sheet: Fig.4
Term	Description	LogP	Log(q-value)	InTerm_InList
GO:0097428	protein maturation by iron-sulfur cluster transfer	-4.26427	0	3/15
CORUM:1183	CDC5L complex	-3.3378	0	3/30
R-HSA-909733	Interferon alpha/beta signaling	-3.31289	0	4/72
WP2371	Parkinson's disease pathway	-3.06003	0	4/84
GO:0007268	chemical synaptic transmission	-3.01873	0	8/398
GO:0000288	nuclear-transcribed mRNA catabolic process, deadenylation-dependent decay	-2.84669	0	3/44
GO:0043113	receptor clustering	-2.73714	0	3/48
R-HSA-9675135	Diseases of DNA repair	-2.66128	0	3/51
hsa05012	Parkinson disease	-2.62973	0	6/266
WP395	IL-4 signaling pathway	-2.56735	0	3/55
hsa05022	Pathways of neurodegeneration - multiple diseases	-2.50167	0	8/476
GO:0048857	neural nucleus development	-2.38078	0	3/64
R-HSA-421270	Cell-cell junction organization	-2.38078	0	3/64
GO:0051056	regulation of small GTPase mediated signal transduction	-2.38064	0	6/299
GO:0032446	protein modification by small protein conjugation	-2.3421	0	10/744
CORUM:351	Spliceosome	-2.24318	0	4/141
GO:0030036	actin cytoskeleton organization	-2.21769	0	8/538
GO:0048872	homeostasis of number of cells	-2.1408	0	5/238
GO:0007098	centrosome cycle	-2.02534	0	3/86
GO:1901615	organic hydroxy compound metabolic process	-2.007	0	7/469

## Sheet: Fig.5a
GO	Description	Count	%	Log10(P)	Log10(q)
C0423109	Upward slant of palpebral fissure	7	4.6	-3.9	-0.38
C0023520	Leukodystrophy	6	3.9	-3.4	-0.2
C0034067	Pulmonary Emphysema	8	5.3	-3.4	-0.2
C0038273	Stereotypic Movement Disorder	6	3.9	-3.4	-0.2
C0019214	Hepatosplenomegaly	5	3.3	-3.3	-0.19
C0232466	Feeding difficulties	9	5.9	-3.2	-0.09
C0525045	Mood Disorders	10	6.6	-3.1	-0.07
C0025363	Mental Retardation, Psychosocial	5	3.3	-3.1	-0.07
C0005745	Blepharoptosis	10	6.6	-3	-0.07
C0266011	Accessory nipple	3	2	-3	-0.07
C0917816	Mental deficiency	5	3.3	-3	-0.07
C1838979	MITOCHONDRIAL COMPLEX I DEFICIENCY	3	2	-3	-0.04
C0035229	Respiratory Insufficiency	7	4.6	-3	-0.04
C1853743	Muscular hypotonia of the trunk	5	3.3	-2.9	-0.02
C0020796	Profound Mental Retardation	5	3.3	-2.9	0
C0036857	Severe intellectual disability	8	5.3	-2.8	0
C0026918	Mycobacterium Infections	5	3.3	-2.6	0
C1262477	Weight decreased	6	3.9	-2.6	0
C0006111	Brain Diseases	6	3.9	-2.1	0
C1167918	Increased CSF lactate	3	2	-2	0

## Sheet: Fig.5b
GO	Description	Count	%	Log10(P)	Log10(q)
M29995	HES4 TARGET GENES	16	11	-7.2	-2.7
M10206	RRAGTTGT UNKNOWN	10	6.6	-6.1	-1.9
M9852	CHOP 01	8	5.3	-4.5	-0.68
M17925	MGGAAGTG GABP B	14	9.2	-4.4	-0.68
M30337	ZNF513 TARGET GENES	14	9.2	-4.4	-0.68
M9300	SP1 Q4 01	8	5.3	-4.3	-0.6
M5667	EGR2 01	7	4.6	-4.2	-0.55
M7165	ACTAYRNNNCCCR UNKNOWN	10	6.6	-3.9	-0.38
M40731	MCM2 TARGET GENES	4	2.6	-3.6	-0.2
M15389	PTF1BETA Q6	7	4.6	-3.6	-0.2
M1517	YY1 01	7	4.6	-3.5	-0.2
M4815	WTTGKCTG UNKNOWN	10	6.6	-3.5	-0.2
M8101	NGFIC 01	7	4.6	-3.5	-0.2
M14862	P300 01	7	4.6	-3.5	-0.2
M9525	SP1 Q6	7	4.6	-3.4	-0.2
M13780	GGCKCATGS UNKNOWN	4	2.6	-3.4	-0.2
M6985	GABP B	7	4.6	-3.4	-0.2
M30333	ZNF507 TARGET GENES	11	7.2	-3.3	-0.19
M40846	PRDM4 TARGET GENES	9	5.9	-3.3	-0.18
M3403	GTGACGY E4F1 Q6	11	7.2	-3.2	-0.12
